# Supplementary material for: A Single-Cell Transcriptomic Analysis of the Mouse Hippocampus After Voluntary Exercise
Source: Mol Neurobiol. 2024 Jan 13;61(8):5628–45. doi: 10.1007/s12035-023-03869-9 (PMC11249425; doi:10.1007/s12035-023-03869-9)
Supplement: Supplementary file 2 — Supplementary file2 (XLSX 6667 KB) [file 12035_2023_3869_MOESM2_ESM.xlsx]

## Sheet: Legend
Table	Description
Supplementary table 1	Sample information
Supplementary table 2	Marker genes used for cell-type annotation
Supplementary table 3	Top (computationally-detected) marker genes for each annotated cluster
Supplementary table 4	Top (computationally-detected) marker genes for the subset of excitatory neuron clusters
Supplementary table 5	Top (computationally-detected) marker genes for the subset of inhibitory neuron clusters
Supplementary table 6	Top enriched gene ontology (GO) biological process terms for the top 50 markers of each neuronal cluster
Supplementary table 7	Significantly enriched gene ontology (GO) terms for the top 50 markers of InN2 cluster
Supplementary table 8	List of genes comprising the top 5 specifically active regulons in the InN2 cluster
Supplementary table 9	Selected significantly enriched gene ontology (GO) biological process terms for the combined list of genes comprising the top 5 regulons specifically active in the InN2 cluster
Supplementary table 10	Significantly enriched gene ontology (GO) biological process terms for the genes comprising the Prdm16 regulon
Supplementary table 11	Top 50 significant differentially expressed genes: ExN11 vs. ExN1
Supplementary table 12	Top 50 significant differentially expressed genes: ExN11 vs. ODC+OPC
Supplementary table 13	Significantly enriched gene ontology (GO) biological process terms for the top 50 upregulated genes in ExN11 (top 50 markers) as compared to ExN1 or oligo. lineage cells
Supplementary table 14	Genes comprising the top 5 specifically active regulons in the ExN11 cluster
Supplementary table 15	Selected significantly enriched gene ontology (GO) biological process terms for the combined list of genes comprising the top 5 regulons specifically active in the ExN11 cluster
Supplementary table 16	Significant differentially expressed genes: Exercise vs. Control samples (all clusters)
Supplementary table 17	Significantly enriched gene ontology (GO) biological process terms for upregulated genes (in exercise)
Supplementary table 18	Significantly enriched gene ontology (GO) biological process terms for downregulated genes (in exercise)
Supplementary table 19	Significantly enriched gene ontology (GO) biological process terms for upregulated genes (in exercise) in the ExN6 cluster
Supplementary table 20	Significantly enriched gene ontology (GO) biological process terms for downregulated genes (in exercise) in the ExN6 cluster
Supplementary table 21	Significantly enriched gene ontology (GO) biological process terms for genes comprising regulons that show differential activity upon exercise
Supplementary table 22	Genes comprising the top 5 specifically active regulons in the ExN6 cluster
Supplementary table 23	Selected significantly enriched gene ontology (GO) biological process terms for the combined list of genes comprising the top 5 regulons specifically active in the ExN6 cluster

## Sheet: Supplementary table 1
Supplementary table 1:
Sample information
sample_ID	organism	tissue	strain	age	treatment	batch
A_1	Mus musculus	whole hippocampus, tissue from adult mice brain	C57BL/6J , WT	3-4 months old	control	1
A_2	Mus musculus	whole hippocampus, tissue from adult mice brain	C57BL/6J , WT	3-4 months old	control	2
A_3	Mus musculus	whole hippocampus, tissue from adult mice brain	C57BL/6J , WT	3-4 months old	control	3
A_4	Mus musculus	whole hippocampus, tissue from adult mice brain	C57BL/6J , WT	3-4 months old	control	4
B_1	Mus musculus	whole hippocampus, tissue from adult mice brain	C57BL/6J , WT	3-4 months old	exercise	1
B_2	Mus musculus	whole hippocampus, tissue from adult mice brain	C57BL/6J , WT	3-4 months old	exercise	2
B_3	Mus musculus	whole hippocampus, tissue from adult mice brain	C57BL/6J , WT	3-4 months old	exercise	3
B_4	Mus musculus	whole hippocampus, tissue from adult mice brain	C57BL/6J , WT	3-4 months old	exercise	4

## Sheet: Supplementary table 2
Supplementary table 2:
Marker genes used for cell-type annotation
ExN	InN	ODC	OPC	AST	MGL	NeuN+	CA (All)	DG
Slc17a7	Gad1	Mog	Pdgfra	Slc1a3	Ptprc	Rbfox3	Mturn	Ablim3
Camk2a	Gad2	Mbp	Cspg4	Aqp4	Cx3cr1		Cnr1	Akap7		ExN1-13: excitatory neurons
			Sox10	Fgfr3	Csf1r		Cpe	Arhgap20		InN1-4: inhibitory neurons
				Glul	P2ry12		Dkk3	Btg2		ODC: oligodendrocytes
				Slc1a2			Dock9	C1ql2		OPC: oligodendrocyte precursor cells
							Elavl4	Cald1		AST: astrocytes
							Brinp2	Cygb		MGL: microglia
							Fhl2	Dgkh		NeuN+: NeuN positive cells
							Gap43	Dock10		CA (All): Cornu Ammonis (all regions)
							Tmem178b	Fam163b		DG: Dentate gyrus
							Gnai1	Glis3
							Hapln4	Igfbp5
							Khdrbs3	Il1rap
							Me1	Jun
							Neurod6	Carmil1
							Ppp2r2b	Lrrtm4
							Prkcg	Maml2
							Ptprn2	Marcks
							Rab3c	Mef2c
							Scg5	Npnt
							Sema3e	Pcdh8
							St8sia5	Pde7b
							Stmn2	Pitpnc1
							Sv2b	Pitpnm2
							Synj2	Plekha2
							Syt1	Prdm5
							Thsd4	Prox1
								Rfx3
								Scn3a
								Shisa9
								Sipa1l2
								Slc29a4
								Slc4a4
								Stxbp6
								Sv2c
								Tiam1
								Trpc6
								Zfp536

## Sheet: Supplementary table 3
Supplementary table 3:
Top (computationally-detected) marker genes for each annotated cluster
cluster	gene	p_val_adj	avg_log2FC	pct.1	pct.2
ExN1	Adgrl3	0	205.062	0.972	0.813
ExN1	Rgs7	0	104.256	0.988	0.747
ExN1	Epha7	0	84.0577	0.97	0.569		p_val_adj : Adjusted p-value, based on bonferroni correction using all features in the dataset.
ExN1	Trpm3	0	78.2876	0.988	0.453		avg_log2FC : log2 fold-change of the average expression between the two groups. Positive values indicate that the feature is more highly expressed in the first group.
ExN1	Sez6l	0	58.7921	0.922	0.637		pct.1 : The percentage of cells where the feature is detected in the first group (cluster in question)
ExN1	Ptprz1	0	46.5483	0.674	0.318		pct.2 : The percentage of cells where the feature is detected in the second group (all other clusters)
ExN1	Abr	0	41.6847	0.913	0.665
ExN1	Glis3	0	36.9166	0.95	0.102
ExN1	4930509J09Rik	0	27.7836	0.958	0.516
ExN1	Rgs7bp	0	26.3505	0.951	0.675
ExN1	Ccdc85a	0	25.2405	0.983	0.603
ExN1	Pdzd2	0	23.8983	0.908	0.375
ExN1	Il1rap	0	20.584	0.952	0.622
ExN1	Erc2	0	20.3958	0.999	0.784
ExN1	Maml2	0	17.6944	0.988	0.353
ExN1	Prkce	0	17.6682	0.996	0.791
ExN1	Gm20319	0	17.6045	0.776	0.329
ExN1	Cyp7b1	0	15.4738	0.858	0.357
ExN1	Pde7b	0	14.3829	0.857	0.194
ExN1	Baiap2	0	12.8345	0.721	0.42
ExN1	Lyst	0	11.4205	0.944	0.582
ExN1	Carmil1	0	11.2653	0.753	0.445
ExN1	Slc16a10	0	10.4795	0.523	0.2
ExN1	Fat4	0	9.5806	0.539	0.19
ExN1	Slc4a4	0	9.06445	0.944	0.245
ExN1	Mkl2	0	9.04554	0.961	0.699
ExN1	Prox1	0	8.84385	0.807	0.164
ExN1	Pitpnm2	0	8.49882	0.874	0.409
ExN1	Plekha2	0	7.73356	0.483	0.079
ExN1	Cblb	0	6.45345	0.762	0.441
ExN1	Slc8a2	0	6.22033	0.683	0.33
ExN1	Dgkh	0	6.15313	0.98	0.572
ExN1	Gpc4	0	6.06226	0.681	0.162
ExN1	Sipa1l2	0	5.86898	0.579	0.188
ExN1	Prdm5	0	5.68604	0.647	0.166
ExN1	Eps15	0	5.14361	0.173	0.49
ExN1	Fam163b	0	5.07057	0.507	0.097
ExN1	Arhgef4	0	4.73929	0.603	0.292
ExN1	Nek10	0	4.61263	0.426	0.11
ExN1	Ablim3	0	3.85214	0.65	0.236
ExN1	Cecr2	0	3.57655	0.487	0.136
ExN1	Rras2	0	3.43548	0.732	0.369
ExN1	C1ql3	0	3.43258	0.841	0.293
ExN1	Gm15738	0	3.40746	0.963	0.714
ExN1	Vwa3b	0	3.35429	0.336	0.055
ExN1	Nfia	0	3.26746	0.952	0.651
ExN1	2010300C02Rik	0	3.2115	0.926	0.499
ExN1	Ccnjl	0	3.20211	0.449	0.134
ExN1	Cacna1e	0	3.18578	0.998	0.697
ExN1	Plxna4	0	3.07665	0.995	0.724
ExN1	Kcnc3	0	3.00659	0.65	0.31
ExN1	Rilpl1	0	2.78655	0.554	0.246
ExN1	Plk5	0	2.53793	0.443	0.048
ExN1	Lca5	0	2.52361	0.61	0.279
ExN1	Vwa3a	0	2.52102	0.348	0.065
ExN1	Susd1	0	2.38823	0.535	0.215
ExN1	Orai2	0	2.37084	0.463	0.166
ExN1	Gm27151	0	2.34693	0.317	0.077
ExN1	Gm12216	0	2.25619	0.423	0.129
ExN1	Cdon	0	2.09169	0.614	0.263
ExN1	Npnt	0	2.04176	0.301	0.041
ExN1	Pkig	0	2.02732	0.747	0.42
ExN1	Calb1	0	1.97956	0.388	0.105
ExN1	Gabra4	0	1.89426	0.795	0.444
ExN1	Gm16267	0	1.89048	0.543	0.157
ExN1	Plekhg5	0	1.77998	0.866	0.437
ExN1	Gm32014	0	1.77086	0.553	0.241
ExN1	Dsp	0	1.76713	0.284	0.02
ExN1	Cald1	0	1.7497	0.567	0.14
ExN1	Ccdc33	0	1.54756	0.165	0.013
ExN1	Gm46123	0	1.5116	0.428	0.114
ExN1	B4galt1	0	1.50236	0.339	0.086
ExN1	Cplx2	0	1.46356	0.58	0.26
ExN1	Il1r1	0	1.38259	0.33	0.053
ExN1	Slc29a4	0	1.37393	0.324	0.037
ExN1	Stra6	0	1.28747	0.18	0.019
ExN1	Osbp2	0	1.20946	0.882	0.587
ExN1	Gm32743	0	1.20723	0.368	0.112
ExN1	Gm9968	0	1.20117	0.617	0.228
ExN1	Gm44724	0	1.17464	0.197	0.015
ExN1	Kbtbd11	0	1.16989	0.513	0.217
ExN1	Prox1os	0	1.14378	0.377	0.063
ExN1	Napepld	0	1.06126	0.398	0.14
ExN1	4932413F04Rik	0	0.957044	0.332	0.093
ExN1	Car12	0	0.948939	0.431	0.149
ExN1	Olfm1	0	0.828612	0.8	0.464
ExN1	Diaph2	0	0.800271	0.934	0.716
ExN1	Gm20649	0	0.789869	0.162	0.011
ExN1	Rasl10a	0	0.788149	0.309	0.08
ExN1	Crlf1	0	0.680362	0.293	0.054
ExN1	Inhba	0	0.660045	0.761	0.448
ExN1	Vps13c	0	0.539294	0.897	0.586
ExN1	Jph1	0	0.422365	0.898	0.541
ExN1	Lct	0	0.37905	0.261	0.044
ExN1	Btbd9	0	0.239496	0.992	0.761
ExN1	Anxa11	0	-0.211185	0.482	0.146
ExN1	Pgbd5	0	-0.357662	0.757	0.451
ExN1	Arsj	0	-0.535831	0.413	0.072
ExN1	Kcng2	0	-0.54542	0.415	0.144
ExN1	Tspan18	0	-0.912304	0.439	0.103
ExN1	Nhsl2	0	-1.01569	0.737	0.43
ExN1	Slc7a14	0	-1.02766	0.898	0.55
ExN1	Kif26b	0	-1.03049	0.734	0.299
ExN1	Prkd1	0	-1.0587	0.866	0.289
ExN1	Nrg2	0	-1.11693	0.896	0.449
ExN1	Arhgap20	0	-1.54471	0.716	0.386
ExN1	Ntf3	0	-1.58837	0.426	0.077
ExN1	4933407I08Rik	0	-2.12348	0.004	0.179
ExN1	Stxbp6	0	-2.50268	0.967	0.321
ExN1	Pard3	0	-2.56672	0.853	0.589
ExN1	Add2	0	-2.77574	0.91	0.602
ExN1	3632451O06Rik	0	-2.86998	0.014	0.212
ExN1	Plch2	0	-3.2391	0.013	0.206
ExN1	Skap2	0	-3.5028	0.059	0.296
ExN1	Htr4	0	-3.97623	0.863	0.395
ExN1	Cntn2	0	-4.10178	0.03	0.253
ExN1	Lmo7	0	-4.10788	0.822	0.471
ExN1	Sez6	0	-4.19993	0.07	0.341
ExN1	Acss1	0	-4.52382	0.006	0.237
ExN1	2006-09-01	0	-4.758	0.04	0.293
ExN1	Camk2b	0	-4.88428	0.916	0.606
ExN1	Gm48727	0	-5.08537	0.004	0.205
ExN1	Ptk2b	0	-5.23638	0.912	0.539
ExN1	Me1	0	-5.33601	0.022	0.28
ExN1	Nbeal1	0	-5.49806	0.252	0.542
ExN1	Ccdc88c	0	-5.51644	0.059	0.308
ExN1	Kcnj3	0	-5.53688	0.971	0.688
ExN1	Gm49127	0	-5.56997	0.517	0.134
ExN1	Kcnh1	0	-5.67564	0.794	0.432
ExN1	Cap2	0	-5.84376	0.919	0.588
ExN1	Plekhh1	0	-5.84624	0.016	0.212
ExN1	Adcy1	0	-6.09356	0.84	0.447
ExN1	Kcnt1	0	-6.31594	0.039	0.316
ExN1	Ociad2	0	-6.52611	0.092	0.382
ExN1	Foxo1	0	-6.53233	0.553	0.173
ExN1	Ptpru	0	-6.57489	0.015	0.229
ExN1	Kif6	0	-6.62307	0.019	0.253
ExN1	Vav3	0	-6.8314	0.785	0.232
ExN1	Syn3	0	-6.92127	0.833	0.543
ExN1	Osbpl1a	0	-6.92752	0.156	0.535
ExN1	Prtg	0	-7.4582	0.453	0.151
ExN1	Syt17	0	-7.78566	0.691	0.302
ExN1	Slc35f3	0	-7.83679	0.782	0.489
ExN1	Tox2	0	-7.84438	0.009	0.245
ExN1	Smoc2	0	-7.93357	0.601	0.118
ExN1	Sulf2	0	-8.14698	0.018	0.388
ExN1	Mkx	0	-8.25274	0.67	0.191
ExN1	Ppfia2	0	-8.29578	0.999	0.796
ExN1	St8sia5	0	-8.30129	0.015	0.371
ExN1	Gm16226	0	-8.33607	0.017	0.219
ExN1	Pcdh10	0	-8.59394	0.08	0.342
ExN1	Sybu	0	-8.88455	0.943	0.726
ExN1	Mir124-2hg	0	-8.93074	0.018	0.221
ExN1	Dkk3	0	-9.00856	0.065	0.388
ExN1	Frmpd3	0	-9.08004	0.049	0.299
ExN1	Sorbs2os	0	-9.10106	0.941	0.682
ExN1	Ankrd6	0	-9.15385	0.539	0.204
ExN1	2004-09-01	0	-9.26498	0.058	0.325
ExN1	Trim9	0	-9.30434	0.93	0.711
ExN1	Stox2	0	-9.36581	0.926	0.739
ExN1	Ksr2	0	-9.433	0.902	0.693
ExN1	Sash1	0	-9.62467	0.013	0.394
ExN1	Fnbp1l	0	-9.64884	0.018	0.343
ExN1	Myo6	0	-9.65675	0.265	0.536
ExN1	Zfpm2	0	-9.71811	0.992	0.52
ExN1	Gabbr2	0	-9.72649	0.941	0.681
ExN1	4930532I03Rik	0	-9.7581	0.789	0.501
ExN1	Elmod1	0	-9.95174	0.898	0.615
ExN1	Nrn1	0	-10.1577	0.631	0.333
ExN1	Tmem108	0	-10.167	0.99	0.493
ExN1	Synj2	0	-10.2291	0.066	0.401
ExN1	Pik3r1	0	-10.2361	0.124	0.418
ExN1	Mirg	0	-10.3018	0.25	0.577
ExN1	Rasgrf1	0	-10.3248	0.963	0.697
ExN1	Gabra3	0	-10.6224	0.049	0.336
ExN1	Gjc3	0	-10.9915	0.014	0.2
ExN1	Gm49179	0	-11.0864	0.257	0.546
ExN1	Ntng2	0	-11.4171	0.625	0.317
ExN1	Epha4	0	-11.529	0.917	0.573
ExN1	Csgalnact1	0	-11.576	0.62	0.28
ExN1	Cers6	0	-11.68	0.918	0.658
ExN1	Plekhg1	0	-11.7427	0.017	0.248
ExN1	Nsf	0	-11.7785	0.974	0.753
ExN1	Gm42439	0	-12.0373	0.907	0.642
ExN1	Gap43	0	-12.1042	0.033	0.356
ExN1	Hmgcll1	0	-12.1642	0.218	0.546
ExN1	Gnal	0	-12.3057	0.693	0.326
ExN1	CT025619.1	0	-12.3091	0.035	0.499
ExN1	Syne1	0	-12.4191	0.977	0.778
ExN1	Shc3	0	-12.5066	0.113	0.42
ExN1	Gm44129	0	-12.6259	0.368	0.095
ExN1	Adamts17	0	-13.1895	0.811	0.394
ExN1	Ankrd28	0	-13.1906	0.405	0.678
ExN1	Kcnj6	0	-13.2432	0.973	0.641
ExN1	Car2	0	-13.2496	0.038	0.263
ExN1	Chst8	0	-13.3224	0.025	0.294
ExN1	Stmn2	0	-13.501	0.146	0.455
ExN1	Slit1	0	-13.7237	0.894	0.509
ExN1	Mtss1	0	-13.9679	0.078	0.401
ExN1	9330182L06Rik	0	-13.9923	0.137	0.428
ExN1	4921534H16Rik	0	-14.4927	0.644	0.342
ExN1	St6gal1	0	-14.625	0.026	0.373
ExN1	Igsf21	0	-14.6253	0.032	0.26
ExN1	Fa2h	0	-14.8449	0.012	0.213
ExN1	Slc24a4	0	-15.1911	0.686	0.341
ExN1	Lgi1	0	-15.3683	0.901	0.586
ExN1	Gm28376	0	-15.4839	0.975	0.69
ExN1	Map1b	0	-15.4875	0.985	0.743
ExN1	Kcnd3	0	-15.515	0.925	0.588
ExN1	Bcl11b	0	-15.8838	0.801	0.426
ExN1	Pcnx2	0	-15.9307	0.242	0.559
ExN1	Rnf112	0	-15.9709	0.789	0.498
ExN1	Rcan2	0	-16.028	0.091	0.402
ExN1	Scn3a	0	-16.4276	0.785	0.489
ExN1	Rph3a	0	-16.7647	0.614	0.291
ExN1	Rreb1	0	-16.8694	0.555	0.247
ExN1	Fryl	0	-16.9937	0.416	0.692
ExN1	AC124490.1	0	-17.1551	0.011	0.223
ExN1	Gfra1	0	-17.3983	0.509	0.195
ExN1	Kit	0	-17.585	0.014	0.244
ExN1	Neto2	0	-17.8557	0.047	0.327
ExN1	Gm16351	0	-18.0844	0.648	0.352
ExN1	Ano3	0	-18.1899	0.934	0.514
ExN1	Sipa1l1	0	-18.429	0.953	0.725
ExN1	Hs6st2	0	-18.4432	0.1	0.386
ExN1	Sema5a	0	-18.5575	0.96	0.231
ExN1	Srgap1	0	-18.9008	0.039	0.474
ExN1	Gm44151	0	-19.2325	0.894	0.639
ExN1	Unc79	0	-19.2836	0.935	0.713
ExN1	Aspa	0	-19.4245	0.017	0.224
ExN1	Xpr1	0	-19.4997	0.787	0.504
ExN1	Scn8a	0	-19.6372	0.93	0.717
ExN1	Wipf3	0	-19.7012	0.88	0.544
ExN1	Gpm6a	0	-19.7931	0.954	0.746
ExN1	Itga8	0	-19.8124	0.893	0.426
ExN1	Sphkap	0	-19.8156	0.98	0.605
ExN1	Trpc6	0	-19.8164	0.857	0.238
ExN1	Gm15414	0	-19.9791	0.14	0.463
ExN1	Rab3c	0	-20.0007	0.322	0.608
ExN1	Ankrd44	0	-20.1574	0.055	0.312
ExN1	Asap2	0	-20.1587	0.203	0.506
ExN1	C030029H02Rik	0	-20.4849	0.008	0.191
ExN1	Ank1	0	-20.5085	0.068	0.322
ExN1	Daam2	0	-20.5238	0.012	0.249
ExN1	Sntb2	0	-20.8138	0.788	0.403
ExN1	Dip2a	0	-20.9961	0.231	0.559
ExN1	Sv2c	0	-21.0801	0.43	0.104
ExN1	Sox5os4	0	-21.1174	0.011	0.227
ExN1	Nrp1	0	-21.4518	0.852	0.575
ExN1	Atp2b2	0	-21.4566	0.934	0.697
ExN1	Mpped1	0	-21.5581	0.023	0.437
ExN1	Trio	0	-21.6641	0.874	0.735
ExN1	Satb2	0	-21.84	0.032	0.27
ExN1	Unc80	0	-21.8756	0.945	0.716
ExN1	Pip5k1b	0	-22.1369	0.944	0.566
ExN1	Mical2	0	-22.4917	0.879	0.639
ExN1	Chn1	0	-22.6959	0.932	0.666
ExN1	Ak5	0	-22.7006	0.958	0.582
ExN1	Ryr2	0	-22.7037	0.998	0.745
ExN1	C530008M17Rik	0	-22.8051	0.242	0.598
ExN1	Cemip	0	-22.8478	0.724	0.245
ExN1	Wasf1	0	-23.2699	0.892	0.617
ExN1	Gab1	0	-23.3384	0.02	0.227
ExN1	Mog	0	-23.5137	0.023	0.218
ExN1	Tenm4	0	-23.7013	0.489	0.73
ExN1	Rfx3	0	-23.9572	0.991	0.667
ExN1	Frmd4b	0	-24.0354	0.913	0.608
ExN1	Rbfox3	0	-24.0717	0.98	0.705
ExN1	Sorbs2	0	-24.117	0.975	0.711
ExN1	Hecw1	0	-24.123	0.91	0.656
ExN1	Tiam1	0	-24.3025	0.958	0.506
ExN1	Igsf9b	0	-24.4963	0.073	0.409
ExN1	Ttll7	0	-24.5065	0.409	0.667
ExN1	Sorbs1	0	-24.6267	0.954	0.722
ExN1	Nrcam	0	-24.737	0.984	0.754
ExN1	Gm43507	0	-25.2416	0.015	0.324
ExN1	Ncald	0	-25.3069	0.879	0.561
ExN1	Gm26835	0	-25.3175	0.876	0.708
ExN1	Ahcyl2	0	-25.5863	0.984	0.689
ExN1	Plcl2	0	-25.9296	0.4	0.632
ExN1	Tspan9	0	-25.9881	0.054	0.286
ExN1	Dpf3	0	-26.0537	0.647	0.192
ExN1	Spon1	0	-26.3997	0.769	0.429
ExN1	Farp1	0	-26.7887	0.166	0.508
ExN1	Samd12	0	-27.0162	0.942	0.742
ExN1	Lrrc7	0	-27.1085	0.998	0.783
ExN1	Cacna1d	0	-27.3895	0.968	0.749
ExN1	Hunk	0	-27.6275	0.028	0.351
ExN1	Gm4593	0	-27.6878	0.007	0.229
ExN1	Efr3b	0	-28.4029	0.156	0.45
ExN1	Tnik	0	-28.4703	0.988	0.791
ExN1	Rapgef4	0	-28.525	0.914	0.708
ExN1	Grid1	0	-28.9262	0.931	0.744
ExN1	Grin1	0	-29.3548	0.923	0.703
ExN1	4930567K20Rik	0	-29.6336	0.648	0.312
ExN1	Brinp1	0	-29.915	0.978	0.715
ExN1	Gm20754	0	-29.9151	0.992	0.588
ExN1	Rimbp2	0	-30.1939	0.913	0.649
ExN1	Rab31	0	-30.2	0.122	0.379
ExN1	Tmem200a	0	-30.3858	0.074	0.392
ExN1	Cachd1	0	-30.9605	0.033	0.331
ExN1	Sel1l3	0	-31.2689	0.162	0.448
ExN1	Cdh12	0	-31.4182	0.857	0.564
ExN1	Gab2	0	-31.4284	0.213	0.541
ExN1	Adgrl2	0	-31.952	0.029	0.361
ExN1	Gm26936	0	-32.217	0.175	0.629
ExN1	Gnao1	0	-32.7993	0.612	0.847
ExN1	Galnt17	0	-32.8012	0.991	0.666
ExN1	Ahi1	0	-32.9776	0.988	0.799
ExN1	Maml3	0	-33.3779	0.892	0.301
ExN1	Enpp2	0	-33.3901	0.035	0.354
ExN1	Camk2a	0	-33.4465	0.99	0.713
ExN1	Sytl2	0	-33.65	0.023	0.262
ExN1	Car10	0	-34.0677	0.82	0.412
ExN1	Gabra2	0	-34.2256	0.962	0.653
ExN1	Ptpro	0	-34.2346	0.568	0.235
ExN1	Lncpint	0	-34.2426	0.945	0.843
ExN1	Prkag2	0	-34.3073	0.927	0.638
ExN1	Hecw2	0	-34.3185	0.536	0.87
ExN1	Gm13269	0	-34.3976	0.807	0.535
ExN1	Ablim1	0	-35.1744	0.822	0.496
ExN1	Dock1	0	-36.2535	0.023	0.358
ExN1	Apba2	0	-36.5006	0.816	0.691
ExN1	Fgf1	0	-36.9518	0.015	0.3
ExN1	Nedd4l	0	-36.9853	0.957	0.727
ExN1	Kcnt2	0	-37.1737	0.903	0.556
ExN1	Mctp1	0	-37.3111	0.992	0.613
ExN1	Elavl4	0	-37.3872	0.047	0.476
ExN1	Dclk1	0	-37.5916	0.976	0.784
ExN1	Dner	0	-37.6118	0.101	0.492
ExN1	Arhgap23	0	-37.747	0.218	0.591
ExN1	Pbx3	0	-37.8203	0.028	0.255
ExN1	Gm20642	0	-38.1898	0.956	0.732
ExN1	Samd5	0	-38.3558	0.019	0.447
ExN1	Gm10848	0	-38.4102	0.747	0.447
ExN1	Ppp3ca	0	-38.5002	0.999	0.902
ExN1	Fam135b	0	-38.5383	0.982	0.676
ExN1	Runx1t1	0	-39.0846	0.03	0.585
ExN1	Garnl3	0	-39.453	0.164	0.447
ExN1	Cntn1	0	-39.7706	0.96	0.754
ExN1	Aff3	0	-39.8674	0.779	0.704
ExN1	Atrnl1	0	-40.0412	0.968	0.687
ExN1	Arap2	0	-40.2109	0.113	0.49
ExN1	Cpne8	0	-40.5637	0.026	0.369
ExN1	Gm48742	0	-40.5892	0.029	0.498
ExN1	Robo2	0	-41.4299	0.967	0.668
ExN1	Snap25	0	-41.4559	0.952	0.771
ExN1	Zfp462	0	-41.8648	0.067	0.591
ExN1	Gm26906	0	-41.9119	0.426	0.648
ExN1	Mag	0	-42.0611	0.03	0.231
ExN1	Gm17171	0	-42.1184	0.01	0.303
ExN1	Bcl11a	0	-42.1248	0.716	0.637
ExN1	2007-09-01	0	-42.169	0.345	0.644
ExN1	Ptchd4	0	-42.7139	0.925	0.337
ExN1	Spock3	0	-42.8031	0.844	0.506
ExN1	Atxn1	0	-42.8988	0.978	0.792
ExN1	Galnt7	0	-42.9562	0.133	0.435
ExN1	Syn2	0	-43.0757	0.923	0.723
ExN1	Epb41l3	0	-43.3536	0.274	0.659
ExN1	Thsd4	0	-44.0739	0.071	0.397
ExN1	Pitpnc1	0	-44.1383	0.738	0.341
ExN1	Oprm1	0	-44.2982	0.624	0.275
ExN1	A230006K03Rik	0	-44.8127	0.341	0.612
ExN1	Tspan2	0	-44.8449	0.03	0.246
ExN1	Brinp2	0	-45.2118	0.181	0.505
ExN1	C230004F18Rik	0	-45.2249	0.912	0.729
ExN1	Cacna1c	0	-46.2626	0.997	0.786
ExN1	Cpe	0	-46.548	0.511	0.696
ExN1	Bcas1	0	-46.8885	0.011	0.21
ExN1	Setbp1	0	-47.4824	0.967	0.805
ExN1	4933413L06Rik	0	-47.7133	0.036	0.46
ExN1	Cit	0	-47.721	0.046	0.338
ExN1	Bach2	0	-48.0053	0.183	0.642
ExN1	Rspo2	0	-48.1701	0.044	0.273
ExN1	Gm10754	0	-48.6441	0.044	0.361
ExN1	Nell2	0	-48.9453	0.977	0.678
ExN1	Ptn	0	-48.9583	0.093	0.434
ExN1	Ncam2	0	-50.1398	0.987	0.781
ExN1	Gm48749	0	-50.8274	0.009	0.369
ExN1	Iqgap2	0	-51.4112	0.954	0.502
ExN1	Rasgef1b	0	-51.5373	0.08	0.457
ExN1	Cdh9	0	-51.5554	0.967	0.355
ExN1	Tead1	0	-51.7331	0.724	0.389
ExN1	Dpyd	0	-52.2348	0.879	0.503
ExN1	Fnbp1	0	-52.8235	0.587	0.796
ExN1	Camk4	0	-53.5094	0.291	0.567
ExN1	Hivep2	0	-53.6962	0.983	0.798
ExN1	Galnt18	0	-54.4352	0.929	0.629
ExN1	Gm16168	0	-56.6757	0.206	0.568
ExN1	Fam189a1	0	-58.0708	0.795	0.672
ExN1	Dscam	0	-58.4782	0.981	0.711
ExN1	Ccbe1	0	-58.7054	0.621	0.223
ExN1	Myt1l	0	-58.761	0.983	0.759
ExN1	Elmo1	0	-58.814	0.179	0.615
ExN1	Pid1	0	-59.2976	0.055	0.586
ExN1	Slc44a5	0	-59.9496	0.838	0.559
ExN1	St6galnac5	0	-60.2113	0.97	0.694
ExN1	Tbl1x	0	-60.8001	0.173	0.497
ExN1	Grm3	0	-61.5647	0.352	0.623
ExN1	Nebl	0	-61.6427	0.984	0.711
ExN1	Arhgap26	0	-63.0944	0.606	0.729
ExN1	Ext1	0	-64.1767	0.626	0.785
ExN1	Grm1	0	-64.3505	0.985	0.593
ExN1	Gm12394	0	-64.6093	0.887	0.575
ExN1	4930578G10Rik	0	-64.6243	0.908	0.582
ExN1	Gm30382	0	-65.059	0.011	0.292
ExN1	Sh3rf1	0	-65.1806	0.184	0.593
ExN1	Akap13	0	-65.4246	0.152	0.442
ExN1	Fbxl7	0	-65.8221	0.569	0.24
ExN1	Pcsk2	0	-66.0034	0.944	0.717
ExN1	Rasgrf2	0	-66.887	0.694	0.329
ExN1	Srgap2	0	-67.1968	0.532	0.729
ExN1	Ntrk3	0	-67.2415	0.99	0.721
ExN1	Auts2	0	-68.4246	0.999	0.92
ExN1	Myo16	0	-69.5199	0.064	0.44
ExN1	Rasal2	0	-70.3064	0.985	0.781
ExN1	Dgkg	0	-70.3091	0.956	0.66
ExN1	Exoc6b	0	-70.7629	0.831	0.91
ExN1	Mmp16	0	-71.2395	0.983	0.722
ExN1	Cdh10	0	-71.5693	0.337	0.729
ExN1	Cdh20	0	-71.6102	0.047	0.421
ExN1	6530403H02Rik	0	-71.9033	0.572	0.257
ExN1	Asap1	0	-72.6497	0.347	0.687
ExN1	Dync1i1	0	-73.0975	0.857	0.73
ExN1	Gm37459	0	-73.1048	0.398	0.628
ExN1	Cntnap5b	0	-73.1954	0.822	0.449
ExN1	Grip1os2	0	-73.4117	0.098	0.37
ExN1	Adcy2	0	-73.6334	0.95	0.647
ExN1	Synpr	0	-74.1669	0.976	0.355
ExN1	Atp2b1	0	-74.5984	0.961	0.776
ExN1	Rims2	0	-74.8977	0.859	0.778
ExN1	Pcsk5	0	-74.906	0.768	0.301
ExN1	Nfib	0	-75.2328	0.978	0.733
ExN1	Lrfn5	0	-76.0674	0.996	0.758
ExN1	Mapk10	0	-76.0765	0.953	0.773
ExN1	Nrg3os	0	-76.0799	0.956	0.727
ExN1	Dok6	0	-76.0808	0.956	0.734
ExN1	Sox5	0	-77.6196	0.072	0.522
ExN1	Gm2115	0	-77.8312	0.033	0.267
ExN1	Klhl29	0	-78.8734	0.933	0.67
ExN1	Chst9	0	-78.962	0.689	0.222
ExN1	Dab1	0	-78.9662	0.999	0.788
ExN1	Caln1	0	-79.3942	0.839	0.639
ExN1	Nr3c2	0	-80.4084	0.98	0.747
ExN1	Cdk14	0	-81.5778	0.967	0.748
ExN1	Elavl2	0	-82.201	0.061	0.438
ExN1	Dlgap2	0	-83.125	0.998	0.762
ExN1	Sv2b	0	-83.1672	0.06	0.515
ExN1	Meis2	0	-83.2854	0.044	0.395
ExN1	Arl15	0	-83.3275	0.842	0.72
ExN1	Zmat4	0	-84.3687	0.882	0.58
ExN1	Cdh8	0	-85.1586	0.971	0.611
ExN1	Cnksr2	0	-85.9968	0.983	0.727
ExN1	Dock10	0	-86.0654	0.988	0.53
ExN1	Gabrb2	0	-87.3395	0.916	0.664
ExN1	Msra	0	-87.3496	0.923	0.731
ExN1	Mobp	0	-88.1191	0.03	0.252
ExN1	Xylt1	0	-89.5454	0.294	0.58
ExN1	Dapk1	0	-90.8149	0.934	0.616
ExN1	Pacrg	0	-91.954	0.357	0.71
ExN1	Pigk	0	-92.7673	0.974	0.729
ExN1	Mef2c	0	-92.9258	0.858	0.512
ExN1	Khdrbs2	0	-93.3979	0.781	0.681
ExN1	Grik4	0	-94.0788	0.854	0.494
ExN1	Slit3	0	-94.3323	0.998	0.653
ExN1	Spock1	0	-94.8728	0.122	0.599
ExN1	Ccser1	0	-94.9146	0.985	0.844
ExN1	Kcnb2	0	-96.0384	0.945	0.699
ExN1	Gm2163	0	-96.2498	0.925	0.641
ExN1	A830018L16Rik	0	-96.9151	0.932	0.604
ExN1	Slc2a13	0	-97.7065	0.939	0.591
ExN1	Prr5l	0	-98.0086	0.029	0.273
ExN1	Adamtsl1	0	-100.626	0.082	0.463
ExN1	Rnf220	0	-101.291	0.185	0.44
ExN1	Ano4	0	-101.453	0.195	0.764
ExN1	Shisa9	0	-102.049	0.97	0.464
ExN1	Zbtb20	0	-102.233	0.999	0.816
ExN1	Zfp536	0	-102.913	0.698	0.411
ExN1	Pde10a	0	-103.492	0.878	0.757
ExN1	Chsy3	0	-103.502	0.775	0.505
ExN1	Ndst4	0	-103.73	0.549	0.263
ExN1	5730522E02Rik	0	-104.821	0.929	0.687
ExN1	Man1a	0	-104.928	0.049	0.535
ExN1	Ppm1e	0	-105.377	0.975	0.742
ExN1	Grin2b	0	-106.379	0.999	0.797
ExN1	Prkcb	0	-107.209	0.7	0.797
ExN1	Dgkb	0	-107.637	0.933	0.683
ExN1	Gpr158	0	-107.784	0.879	0.723
ExN1	Gabrb3	0	-107.82	0.996	0.778
ExN1	Sema3e	0	-108.714	0.134	0.436
ExN1	Tmem178b	0	-110.459	0.564	0.915
ExN1	Gabrb1	0	-113.013	0.994	0.763
ExN1	Ptprk	0	-113.566	0.893	0.602
ExN1	Sorcs1	0	-113.59	0.087	0.482
ExN1	Khdrbs3	0	-114.214	0.209	0.672
ExN1	Nyap2	0	-114.275	0.227	0.574
ExN1	Pclo	0	-116.556	0.927	0.799
ExN1	A230057D06Rik	0	-117.644	0.816	0.793
ExN1	Dlc1	0	-117.919	0.126	0.53
ExN1	Rims1	0	-117.944	0.997	0.779
ExN1	Ptprn2	0	-118.282	0.916	0.761
ExN1	Nkain3	0	-119.104	0.921	0.612
ExN1	Ldb2	0	-119.342	0.09	0.522
ExN1	Gria2	0	-120.623	0.999	0.861
ExN1	Fstl4	0	-125.132	0.876	0.391
ExN1	Pbx1	0	-125.359	0.865	0.788
ExN1	Gm2164	0	-125.513	0.051	0.368
ExN1	Ryr3	0	-126.358	0.879	0.666
ExN1	Kctd16	0	-126.757	0.989	0.722
ExN1	Inpp4b	0	-127.784	0.813	0.471
ExN1	Cdh13	0	-128.018	0.747	0.336
ExN1	Prkg1	0	-129.46	0.988	0.696
ExN1	Zfp385b	0	-129.635	0.427	0.648
ExN1	Gm15398	0	-130.039	0.094	0.362
ExN1	Clstn2	0	-132.346	0.996	0.675
ExN1	Ube3a	0	-133.076	0.974	0.82
ExN1	Large1	0	-133.789	0.987	0.828
ExN1	Ptprm	0	-134.303	0.049	0.279
ExN1	Thsd7a	0	-135.133	0.956	0.53
ExN1	Kcnn2	0	-135.237	0.599	0.677
ExN1	AC129186.1	0	-136.078	0.045	0.416
ExN1	Fam19a2	0	-139.485	0.988	0.475
ExN1	Cacna1a	0	-141.398	0.943	0.764
ExN1	Arpp21	0	-146.589	0.963	0.677
ExN1	Cpne4	0	-146.992	0.854	0.546
ExN1	Celf4	0	-147.792	0.969	0.725
ExN1	Grin2a	0	-148.206	0.999	0.759
ExN1	Cntnap5c	0	-149.207	0.172	0.508
ExN1	Tmtc2	0	-149.587	0.088	0.46
ExN1	Slc8a1	0	-149.828	0.484	0.934
ExN1	Fgf14	0	-153.803	0.999	0.806
ExN1	Luzp2	0	-153.964	0.124	0.426
ExN1	Sntg1	0	-156.411	0.989	0.766
ExN1	Slc35f1	0	-157.049	0.282	0.608
ExN1	Ppp2r2b	0	-158.384	0.444	0.753
ExN1	Cadps	0	-160.641	0.96	0.817
ExN1	Il1rapl1	0	-161.2	0.998	0.902
ExN1	Pde1a	0	-162.646	0.38	0.59
ExN1	Cacnb2	0	-164.095	0.993	0.746
ExN1	Lingo2	0	-166.971	0.999	0.708
ExN1	Plcb1	0	-169.856	0.994	0.781
ExN1	Hcn1	0	-170.269	0.219	0.693
ExN1	Ralyl	0	-170.308	0.933	0.785
ExN1	4930419G24Rik	0	-170.819	0.551	0.715
ExN1	Kalrn	0	-173.183	0.999	0.785
ExN1	Tmem132d	0	-175.581	0.149	0.46
ExN1	Agbl4	0	-175.624	0.546	0.749
ExN1	Shisa6	0	-175.627	0.967	0.6
ExN1	Kcnd2	0	-175.627	1	0.788
ExN1	Nell1	0	-179.923	0.094	0.461
ExN1	Tnr	0	-184.198	0.989	0.719
ExN1	Anks1b	0	-184.257	0.998	0.906
ExN1	St18	0	-185.021	0.705	0.348
ExN1	Ptprg	0	-185.316	0.808	0.694
ExN1	Gria3	0	-185.725	0.971	0.732
ExN1	Cacna2d1	0	-190.039	0.987	0.705
ExN1	Epha5	0	-197.238	0.931	0.764
ExN1	Plcl1	0	-200.068	0.948	0.575
ExN1	Kcnh7	0	-200.152	0.704	0.636
ExN1	Fam155a	0	-207.392	0.999	0.803
ExN1	Grm7	0	-214.579	0.999	0.852
ExN1	Syt1	0	-216.022	0.999	0.815
ExN1	Col25a1	0	-217.499	0.66	0.345
ExN1	Adgrb3	0	-218.908	0.998	0.849
ExN1	Frmd4a	0	-223.232	0.989	0.831
ExN1	Ctnnd2	0	-227.965	0.986	0.852
ExN1	Zfp804b	0	-230.24	0.671	0.273
ExN1	Snhg11	0	-231.895	0.918	0.868
ExN1	Dpp10	0	-238.903	0.204	0.493
ExN1	Egfem1	0	-239.105	0.984	0.634
ExN1	Ntng1	0	-241.076	0.877	0.421
ExN1	Negr1	0	-241.981	1	0.843
ExN1	Cacna2d3	0	-244.863	0.968	0.816
ExN1	Xkr4	0	-249.204	0.978	0.856
ExN1	Dmd	0	-253.326	0.951	0.868
ExN1	Gpc6	0	-254.555	0.102	0.356
ExN1	Ptprt	0	-256.087	0.115	0.418
ExN1	Chrm3	0	-267.104	0.172	0.596
ExN1	Pex5l	0	-273.73	0.794	0.826
ExN1	Tenm1	0	-275.163	0.926	0.645
ExN1	Fgf12	0	-288.101	0.943	0.804
ExN1	Phactr1	0	-291.042	0.96	0.912
ExN1	Cntnap5a	0	-293.928	0.986	0.511
ExN1	Kcnc2	0	-295.243	0.094	0.505
ExN1	Grik1	0	-295.627	0.058	0.303
ExN1	Kcnma1	0	-317.011	0.993	0.804
ExN1	Stxbp5l	0	-318.453	0.973	0.745
ExN1	Nav3	0	-322.78	0.995	0.841
ExN1	Etl4	0	-344.426	0.217	0.666
ExN1	Pde4b	0	-361.734	0.193	0.839
ExN1	Pcdh15	0	-362.929	0.332	0.604
ExN1	Grm5	0	-366.062	0.999	0.823
ExN1	Gm26905	0	-367.413	0.123	0.537
ExN1	Nrg3	0	-374.719	0.999	0.84
ExN1	Asic2	0	-387.703	0.905	0.75
ExN1	Csmd1	0	-394.916	0.999	0.848
ExN1	Ntm	0	-397.802	0.315	0.709
ExN1	Cntn5	0	-412.167	0.976	0.535
ExN1	Kirrel3	0	-448.296	0.998	0.693
ExN1	Dcc	0	-481.478	0.913	0.707
ExN1	Fam19a1	0	-555.055	0.974	0.553
ExN1	Mgat4c	0	-555.124	0.169	0.579
ExN1	Hs6st3	0	-589.68	0.776	0.669
ExN1	Rbfox1	0	-612.763	0.999	0.849
ExN1	Nrxn1	0	-714.743	0.998	0.851
ExN1	Epha6	0	-719.513	0.994	0.756
ExN1	Gria1	0	-772.451	0.999	0.796
ExN1	Cntnap2	0	-790.215	0.784	0.795
ExN1	Kcnq5	0	-802.992	0.25	0.664
ExN1	Frmpd4	0	-884.103	0.965	0.753
ExN1	Adarb2	0	#NAME?	0.994	0.359
ExN1	Erbb4	0	#NAME?	0.258	0.589
ExN1	Galntl6	0	#NAME?	0.357	0.68
ExN1	Kcnip4	0	#NAME?	0.999	0.843
ExN1	Lrrtm4	0	#NAME?	1	0.708
ExN1	Meg3	0	#NAME?	0.998	0.953
ExN1	Nrxn3	0	#NAME?	0.944	0.825
ExN1	Opcml	0	#NAME?	0.989	0.886
ExN1	Tenm2	0	#NAME?	0.996	0.855
ExN1	Dlgap1	9.89860521442937e-320	-348.75	0.999	0.85
ExN1	Kif21b	1.48479078216441e-318	-1.11589	0.049	0.28
ExN1	Astn1	2.04208225573678e-316	-20.4004	0.851	0.711
ExN1	Sobp	2.38853343824181e-316	-26.793	0.911	0.718
ExN1	Fam196a	2.59145484513761e-316	-2.9376	0.007	0.178
ExN1	Gprin3	1.13042071548783e-315	-6.16292	0.039	0.262
ExN1	Strbp	1.61485845468201e-315	-13.1191	0.97	0.896
ExN1	Ntrk2	6.01548137486088e-315	-29.9145	0.823	0.738
ExN1	Runx2	7.1539199605724e-315	-44.3912	0.808	0.584
ExN1	Dock4	5.83719759634379e-314	-134.241	0.984	0.853
ExN1	Zhx2	1.7634276102059e-313	-0.456239	0.571	0.279
ExN1	Fstl5	3.19501041976118e-313	-90.4202	0.114	0.359
ExN1	Pde8b	1.01929105446648e-312	-7.31093	0.847	0.58
ExN1	Gm15520	1.15473297671315e-312	-9.73605	0.05	0.28
ExN1	Cntnap4	1.17224093671407e-312	-161.498	0.033	0.246
ExN1	App	6.35586293062052e-312	-29.7139	0.856	0.903
ExN1	Neto1	6.87035392409227e-312	-130.685	0.745	0.555
ExN1	Gm42477	1.05765705841709e-310	1.26826	0.557	0.287
ExN1	Ndst3	1.21690825119413e-310	-80.2465	0.198	0.439
ExN1	Cnih3	9.43188575189097e-310	-13.4737	0.528	0.244
ExN1	Ston2	9.95544053883821e-310	0.501554	0.42	0.155
ExN1	Cux2	0	-28.1616	0.022	0.22
ExN1	Scn2a	2.46539e-308	-18.7795	0.926	0.736
ExN1	Dnm3	6.93243e-308	-39.8498	0.661	0.796
ExN1	Ptprj	2.18123e-307	-16.7867	0.931	0.732
ExN1	Adam23	2.58618e-307	-19.145	0.465	0.641
ExN1	Arhgef10	2.87077e-307	-10.2729	0.077	0.3
ExN1	Prickle1	5.21879e-307	-32.1732	0.968	0.77
ExN1	Kif13a	7.37984e-307	-17.7219	0.241	0.506
ExN1	Ugt8a	1.96484e-306	-36.285	0.031	0.222
ExN1	Slc17a7	5.6773e-306	-11.0195	0.719	0.493
ExN1	Cdh19	6.39486e-306	-27.6487	0.025	0.211
ExN1	Creb5	1.06616e-305	-34.9018	0.013	0.185
ExN1	Dpp6	7.3425e-305	-298.246	0.994	0.836
ExN1	Adamts2	1.94451e-304	-20.7477	0.006	0.175
ExN1	Plcb4	2.26275e-304	-30.3513	0.053	0.278
ExN1	Tmem132b	2.03807e-303	-24.0026	0.952	0.744
ExN1	Etv5	3.85936e-303	-17.5925	0.031	0.239
ExN1	Ptpre	7.51293e-303	-21.9994	0.775	0.492
ExN1	Neat1	1.33879e-302	-39.9758	0.038	0.231
ExN1	Rora	1.78598e-302	-288.156	0.941	0.759
ExN1	Nrbp2	2.0277e-302	-3.9709	0.192	0.457
ExN1	Dtna	3.54854e-302	-5.76215	0.921	0.715
ExN1	Plekha7	5.13611e-301	-9.94006	0.064	0.295
ExN1	Fmn1	6.94895e-301	-37.7758	0.289	0.549
ExN1	Hivep1	1.3579e-300	-6.17961	0.011	0.192
ExN1	Pcdh9	6.54939e-300	#NAME?	0.999	0.968
ExN1	2003-03-01	7.74722e-300	-18.9046	0.047	0.266
ExN1	1700047M11Rik	7.91197e-299	-36.3358	0.015	0.185
ExN1	Sema6a	9.49997e-299	-31.2298	0.077	0.307
ExN1	Slc24a2	1.5391e-298	-173.992	0.991	0.898
ExN1	Map2	2.52878e-298	-29.3751	0.95	0.796
ExN1	Slc9a2	2.58109e-298	-5.021	0.01	0.184
ExN1	Smad3	2.7075e-298	-15.7773	0.59	0.304
ExN1	Nav2	7.40264e-298	-113.589	0.965	0.831
ExN1	D7Ertd443e	5.82033e-297	-13.2364	0.006	0.164
ExN1	Pcdh17	6.39379e-297	-37.5798	0.726	0.439
ExN1	Srgap3	1.19407e-296	-45.7059	0.961	0.792
ExN1	Rtn1	3.84319e-296	3.26609	0.944	0.742
ExN1	Ppp1r1a	1.38847e-295	1.15918	0.47	0.208
ExN1	Spata2	9.85336e-295	0.445551	0.546	0.278
ExN1	Me3	9.9124e-295	-30.2422	0.824	0.595
ExN1	Clvs2	1.50199e-294	4.62092	0.746	0.473
ExN1	Camk2d	1.96715e-294	-51.4824	0.102	0.35
ExN1	Scube1	3.14777e-294	-14.8965	0.008	0.18
ExN1	Nlgn1	5.39838e-294	-443.968	0.999	0.9
ExN1	Slc24a3	7.33687e-293	-90.5076	0.87	0.724
ExN1	Vsnl1	3.44925e-292	-55.1009	0.433	0.621
ExN1	Plxna4os3	2.93488e-291	1.79962	0.583	0.305
ExN1	Neurod6	8.26774e-291	-2.1969	0.03	0.229
ExN1	Bcas1os2	1.4071e-290	-42.1856	0.009	0.169
ExN1	Tanc2	1.68239e-290	-72.7482	0.952	0.856
ExN1	Cep126	1.91357e-290	-8.50762	0.13	0.384
ExN1	Pde8a	2.41804e-290	-25.7231	0.088	0.302
ExN1	Cpeb2	9.20802e-290	-14.0275	0.205	0.465
ExN1	Tenm3	1.91109e-289	-374.062	0.399	0.619
ExN1	Cacna1b	2.37389e-289	-31.0996	0.691	0.658
ExN1	Gatm	5.67796e-289	-4.88982	0.032	0.218
ExN1	D030068K23Rik	6.68361e-289	-59.1257	0.058	0.277
ExN1	Mpped2	1.5174e-288	-54.2387	0.778	0.545
ExN1	Gm26883	1.52662e-288	-267.442	0.039	0.238
ExN1	Macf1	3.23626e-288	-35.1124	0.872	0.874
ExN1	B3glct	3.03648e-287	-7.70504	0.077	0.309
ExN1	Slc4a10	4.04179e-287	-35.6701	0.915	0.704
ExN1	Gnai1	8.40574e-287	-7.12054	0.249	0.507
ExN1	Sgip1	1.61973e-286	-7.44307	0.963	0.782
ExN1	Macrod1	3.35813e-286	-5.42891	0.143	0.398
ExN1	2001-03-01	5.13683e-286	-84.7369	0.927	0.83
ExN1	Tle1	5.67242e-285	-7.78477	0.642	0.362
ExN1	Tox	5.95715e-285	-75.5646	0.11	0.337
ExN1	Sorcs3	9.64196e-285	16.2517	0.301	0.554
ExN1	Pak1	1.00327e-284	-38.9631	0.369	0.608
ExN1	Gm9866	1.19188e-284	-2.89151	0.05	0.267
ExN1	Sipa1l3	2.05687e-284	-25.7252	0.827	0.585
ExN1	1700007F19Rik	2.92816e-284	-120.019	0.012	0.185
ExN1	Galnt9	3.35528e-284	-31.1573	0.205	0.443
ExN1	Gm26848	1.15116e-283	-39.1051	0.907	0.806
ExN1	Myo1e	8.61947e-283	-26.4341	0.006	0.163
ExN1	Prmt8	1.06961e-282	-14.166	0.686	0.408
ExN1	Plcxd3	1.45736e-282	-80.0397	0.064	0.287
ExN1	Npr3	3.307e-282	-6.21786	0.026	0.215
ExN1	Pgap1	5.50947e-282	-51.834	0.084	0.32
ExN1	Rbfox2	8.35235e-282	-24.0324	0.895	0.757
ExN1	Macrod2	1.72598e-281	-138.117	0.992	0.86
ExN1	Cdh11	1.3736e-280	-45.0726	0.681	0.674
ExN1	Arnt2	3.42666e-279	-23.1124	0.368	0.604
ExN1	Dzip1	5.47568e-279	-12.7211	0.166	0.408
ExN1	Timp3	1.3598e-278	-8.77571	0.644	0.371
ExN1	Arhgap20os	4.71448e-278	3.39647	0.478	0.234
ExN1	Lrrc4c	1.15856e-277	-360.292	0.931	0.915
ExN1	Zeb2	2.79946e-277	-56.753	0.976	0.84
ExN1	Ninj2	8.8519e-277	-20.7071	0.011	0.167
ExN1	Dip2c	2.75742e-276	-38.4182	0.968	0.836
ExN1	Fry	3.76487e-276	-29.8187	0.959	0.798
ExN1	Shank2	3.83565e-276	-27.4914	0.798	0.633
ExN1	Cdh6	8.71426e-276	-30.5318	0.025	0.212
ExN1	Nell1os	4.48253e-275	-47.8282	0.075	0.291
ExN1	Mdga2	6.88518e-275	-403.569	0.994	0.941
ExN1	Lrrc3b	1.24751e-274	-11.9676	0.435	0.185
ExN1	Htr1f	1.36619e-274	-72.7508	0.167	0.39
ExN1	Cobl	3.77029e-274	-19.1376	0.098	0.325
ExN1	Fat3	7.64424e-274	-76.0803	0.78	0.676
ExN1	Bicc1	1.32404e-273	-18.521	0.126	0.362
ExN1	Gm4128	1.79981e-273	-8.29065	0.03	0.219
ExN1	Nr4a1	4.98903e-273	-7.52671	0.029	0.22
ExN1	Fhod3	1.19545e-272	-44.8034	0.06	0.276
ExN1	Astn2	2.10043e-272	-202.207	0.592	0.741
ExN1	Trank1	3.40729e-272	-11.5287	0.842	0.6
ExN1	Zdhhc14	7.24317e-272	-45.7135	0.647	0.781
ExN1	Zfhx4	7.77802e-272	-7.68364	0.501	0.249
ExN1	Sh3rf3	1.67892e-270	-94.6279	0.822	0.609
ExN1	Znrf3	2.29293e-270	-2.48987	0.603	0.332
ExN1	AC110241.2	3.46829e-270	-12.6758	0.007	0.151
ExN1	4930525C09Rik	7.36447e-270	-7.50974	0.004	0.152
ExN1	4930444A19Rik	1.01608e-269	-13.2924	0.035	0.227
ExN1	Ctnna2	1.34725e-269	-218.908	0.99	0.912
ExN1	Thrb	1.59908e-269	-88.8252	0.504	0.673
ExN1	Ipcef1	1.17943e-268	-11.0915	0.397	0.164
ExN1	Gria4	1.21398e-268	-275.171	0.566	0.751
ExN1	Homer2	1.93881e-268	-22.674	0.13	0.369
ExN1	Slc6a7	2.08831e-268	-2.47915	0.068	0.284
ExN1	Frmd5	2.14121e-268	-192.851	0.935	0.782
ExN1	Btbd3	4.43614e-268	3.19716	0.611	0.343
ExN1	Cadm1	6.53097e-268	-133.787	0.969	0.858
ExN1	Hivep3	9.88894e-268	-48.0015	0.907	0.747
ExN1	Camta1	1.54635e-267	-55.7483	0.881	0.802
ExN1	Osbpl6	2.00534e-267	-77.4528	0.745	0.678
ExN1	Jam3	2.90115e-267	-9.21051	0.179	0.427
ExN1	Dgki	5.83088e-267	-129.424	0.995	0.879
ExN1	P2ry14	1.21263e-266	-12.5733	0.833	0.59
ExN1	Tshz2	8.54219e-266	-272.287	0.053	0.248
ExN1	Slc25a13	1.4348e-265	-3.85679	0.016	0.176
ExN1	Disc1	1.93297e-265	1.29744	0.387	0.153
ExN1	Gm13944	3.02894e-265	-4.22494	0.056	0.263
ExN1	R3hdm1	5.24564e-265	-119.36	0.931	0.841
ExN1	Flrt2	2.03615e-264	-64.111	0.284	0.523
ExN1	Gabrg2	2.06483e-264	-0.902538	0.825	0.578
ExN1	Gm15577	2.4624e-264	-4.98752	0.647	0.378
ExN1	Gm6999	4.26518e-264	23.4308	0.227	0.052
ExN1	Ttyh2	9.34361e-264	-5.41272	0.014	0.17
ExN1	Sik3	2.17265e-263	-26.5834	0.745	0.855
ExN1	Rrbp1	3.82075e-263	-4.93598	0.074	0.289
ExN1	Qk	9.16538e-263	-108.125	0.605	0.749
ExN1	Mycbp2	2.63633e-262	-14.7229	0.995	0.918
ExN1	AC165271.1	4.55234e-262	-0.359594	0.616	0.348
ExN1	Fam49b	7.1248e-262	-28.0999	0.513	0.692
ExN1	Dock9	1.77735e-261	-59.042	0.732	0.784
ExN1	Pde1b	2.63118e-261	0.659799	0.366	0.142
ExN1	Pacs2	3.09218e-261	-1.83033	0.101	0.326
ExN1	Tmem44	5.93198e-261	-10.8256	0.013	0.177
ExN1	Pde4d	1.82577e-260	-427.962	0.72	0.793
ExN1	Cttnbp2	2.16519e-260	-31.5641	0.995	0.863
ExN1	Kif5a	8.55871e-260	-5.20531	0.269	0.5
ExN1	Sh3gl2	8.72784e-260	-54.9904	0.744	0.681
ExN1	P3h2	9.21243e-260	-15.147	0.085	0.3
ExN1	Ppfibp2	1.28387e-259	-2.97875	0.004	0.142
ExN1	Brd9	2.03283e-259	-18.2746	0.608	0.674
ExN1	Clasp2	1.08571e-258	-18.7629	0.845	0.913
ExN1	Snca	1.3323e-258	-15.2641	0.789	0.53
ExN1	Socs2	1.13771e-257	-5.10978	0.029	0.21
ExN1	4921539H07Rik	2.97085e-257	-96.9106	0.02	0.19
ExN1	Hip1	2.02969e-255	-15.5535	0.172	0.414
ExN1	Eml5	3.52879e-254	-30.5761	0.929	0.73
ExN1	Zmynd8	5.76456e-254	-29.5698	0.666	0.77
ExN1	Slc30a3	9.28177e-254	0.508307	0.307	0.102
ExN1	Epha3	2.09661e-253	-91.2867	0.616	0.461
ExN1	Tmtc1	4.94715e-252	-12.1953	0.696	0.434
ExN1	4930445B16Rik	1.79127e-251	-55.883	0.115	0.343
ExN1	Pde11a	1.86754e-251	-63.1544	0.034	0.211
ExN1	Lrfn2	7.93901e-251	-8.07423	0.79	0.568
ExN1	Arhgap31	2.1655e-250	-29.0837	0.023	0.189
ExN1	Nos1ap	4.85703e-250	-54.7687	0.771	0.661
ExN1	Gsg1l	5.03793e-250	-21.2102	0.428	0.189
ExN1	Camk1d	1.18525e-249	-84.736	0.914	0.8
ExN1	Sema6d	1.354e-249	-141.445	0.846	0.616
ExN1	Cacnb4	1.4092e-249	-80.4085	0.853	0.753
ExN1	Rtl1	1.75937e-249	-2.48434	0.103	0.326
ExN1	Mtmr12	3.03545e-249	-0.68098	0.641	0.383
ExN1	9530059O14Rik	4.52598e-249	-88.4685	0.73	0.632
ExN1	Hs3st4	4.83886e-249	-379.056	0.585	0.503
ExN1	Atp5o	1.25132e-248	-25.5849	0.928	0.729
ExN1	Cep112	1.26451e-248	-26.5767	0.68	0.422
ExN1	Mapt	1.85395e-248	-145.63	0.874	0.91
ExN1	Rassf2	1.89158e-248	-3.07377	0.006	0.142
ExN1	Gm26691	3.16111e-248	-30.5168	0.195	0.43
ExN1	Robo1	1.6463e-247	-283.829	0.577	0.667
ExN1	Cacna1h	7.14167e-247	1.3734	0.433	0.195
ExN1	Celf2	1.32186e-246	-312.658	1	0.884
ExN1	Trpc4	1.87746e-245	-68.7735	0.568	0.545
ExN1	Gm44643	1.97982e-245	-2.22882	0.075	0.285
ExN1	Nf1	2.50237e-245	-9.7785	0.632	0.79
ExN1	Sh3glb1	2.24144e-244	-1.48632	0.146	0.378
ExN1	Kcnk1	5.14005e-244	1.71761	0.4	0.175
ExN1	Peak1	5.61118e-244	-42.0491	0.382	0.597
ExN1	Wnk1	5.83487e-244	-25.1175	0.55	0.734
ExN1	Mmd2	9.44861e-244	0.606121	0.484	0.237
ExN1	Hs3st2	4.08693e-243	-91.1266	0.008	0.156
ExN1	Ttc3	4.42863e-243	-17.3552	0.962	0.822
ExN1	Snap91	4.49195e-243	-16.3239	0.796	0.723
ExN1	Gm28928	9.74879e-243	-604.107	0.078	0.275
ExN1	Efcab6	1.22853e-242	-14.6831	0.02	0.184
ExN1	Tubb4a	1.32026e-242	-6.54751	0.147	0.363
ExN1	Plp1	2.06879e-242	-120.206	0.321	0.505
ExN1	Hdac9	2.37511e-242	-119.1	0.851	0.712
ExN1	Csmd2	6.8706e-242	-45.7137	0.9	0.708
ExN1	Sgsm2	9.84358e-242	1.527	0.667	0.416
ExN1	Cds1	1.55609e-241	-5.98301	0.092	0.304
ExN1	Oxr1	5.5516e-241	-377.25	0.895	0.881
ExN1	Chl1	1.66799e-240	-23.4241	0.821	0.648
ExN1	Aff2	7.22687e-240	-24.0926	0.721	0.469
ExN1	Gabrg3	9.53571e-240	-314.199	0.495	0.606
ExN1	1810062O18Rik	3.29916e-239	-19.1777	0.324	0.546
ExN1	Gm48321	9.11722e-239	-48.4958	0.233	0.467
ExN1	Anln	1.13418e-238	-5.69179	0.033	0.196
ExN1	Ell2	2.1901e-238	-11.3931	0.108	0.329
ExN1	Cnr1	2.53622e-238	-41.969	0.06	0.257
ExN1	Adam19	2.83721e-238	-3.85125	0.031	0.206
ExN1	Shank1	5.45847e-238	-12.3346	0.551	0.624
ExN1	Vwc2l	7.77108e-238	-107.026	0.015	0.172
ExN1	Trps1	1.34261e-237	-205.934	0.238	0.47
ExN1	Tbc1d8b	2.52976e-236	0.740229	0.259	0.075
ExN1	Ralgapa2	3.28678e-236	5.46753	0.872	0.681
ExN1	Cadm2	8.91072e-236	-282.386	0.999	0.929
ExN1	Iqsec2	1.26978e-235	-2.37471	0.837	0.613
ExN1	Mllt3	2.06138e-235	-32.3175	0.774	0.741
ExN1	Phldb1	4.2877e-235	-8.95419	0.058	0.234
ExN1	Gm5149	4.45719e-235	-3.07945	0.005	0.141
ExN1	Sgk1	6.0904e-235	-20.9727	0.302	0.535
ExN1	Adcy9	6.90594e-235	-31.0629	0.85	0.684
ExN1	Irf1	1.79374e-234	0.654933	0.224	0.056
ExN1	AC149090.1	3.32787e-234	-41.4536	0.93	0.797
ExN1	Gm13963	3.83787e-233	-14.0176	0.151	0.379
ExN1	2010111I01Rik	4.87947e-233	-34.8479	0.756	0.786
ExN1	Spats2l	5.34172e-233	-27.9358	0.095	0.305
ExN1	Akt3	5.90724e-233	-27.2258	0.94	0.803
ExN1	A230001M10Rik	1.62352e-232	-13.6158	0.035	0.194
ExN1	Lonrf3	2.40043e-232	0.810779	0.235	0.063
ExN1	Man2a1	2.5233e-232	-33.6089	0.188	0.415
ExN1	Atf6	6.0408e-232	27.9426	0.767	0.54
ExN1	Fmn2	6.47891e-232	-34.6439	0.819	0.701
ExN1	Kat2b	1.53129e-231	-13.0047	0.082	0.281
ExN1	Fign	2.56336e-231	-20.4667	0.016	0.161
ExN1	Adamts3	3.85641e-231	-8.65144	0.544	0.305
ExN1	Myrf	4.57772e-231	-1.37437	0.012	0.15
ExN1	Filip1	6.88979e-231	-11.009	0.36	0.144
ExN1	Pfkp	1.28203e-230	-7.16366	0.294	0.492
ExN1	Arhgap22	1.84403e-230	-5.45225	0.009	0.151
ExN1	Igfbp5	3.74194e-230	0.560686	0.204	0.048
ExN1	Tcf4	4.34101e-230	-107.476	0.995	0.928
ExN1	Susd4	4.57777e-230	-4.87161	0.784	0.546
ExN1	A830036E02Rik	6.29794e-230	1.39027	0.326	0.124
ExN1	Gm32036	1.11903e-229	-3.93916	0.024	0.18
ExN1	Vmp1	1.66833e-229	-17.8588	0.45	0.646
ExN1	Prkcg	1.84061e-229	-19.0631	0.442	0.536
ExN1	Wls	1.93871e-229	-8.75153	0.061	0.253
ExN1	Itpr1	2.46819e-229	-26.6864	0.757	0.617
ExN1	Aak1	2.60866e-229	-36.4763	0.908	0.796
ExN1	Lnx1	6.40533e-229	-15.734	0.156	0.369
ExN1	1810041L15Rik	8.64288e-229	-16.496	0.284	0.094
ExN1	Enox1	6.48112e-228	-106.305	0.971	0.88
ExN1	Magi2	7.03646e-228	-432.425	0.999	0.97
ExN1	Cntn6	8.60808e-228	-94.6846	0.053	0.241
ExN1	Plppr4	1.22902e-227	-6.42648	0.873	0.661
ExN1	Nkain2	1.40724e-227	-327.11	0.999	0.957
ExN1	Foxp1	2.05869e-227	-35.053	0.63	0.711
ExN1	Gm38505	2.35224e-227	-254.334	0.021	0.18
ExN1	Camkk1	2.63325e-227	0.996546	0.476	0.24
ExN1	Ptpn3	4.28986e-227	-12.8418	0.605	0.37
ExN1	Kif13b	6.3658e-227	-15.7857	0.365	0.578
ExN1	Smo	7.10314e-227	0.818968	0.2	0.045
ExN1	Bcat1	8.38711e-227	-1.74643	0.061	0.25
ExN1	Klhl32	1.1057e-226	-11.6847	0.729	0.486
ExN1	Cerk	1.41867e-226	-7.89284	0.166	0.389
ExN1	A330049N07Rik	1.55689e-226	-8.83886	0.006	0.129
ExN1	Dpysl3	4.06237e-226	-2.64826	0.051	0.238
ExN1	Vstm2a	9.78427e-226	-18.8846	0.541	0.306
ExN1	Plekha5	1.36674e-225	0.211845	0.951	0.78
ExN1	Lsamp	2.31867e-225	#NAME?	1	0.923
ExN1	3110035E14Rik	2.8363e-225	-8.96042	0.138	0.346
ExN1	Bdnf	3.88015e-225	0.363629	0.341	0.131
ExN1	Clic4	9.42346e-225	-10.8821	0.013	0.151
ExN1	Itpr2	3.44514e-224	-11.3188	0.031	0.192
ExN1	Psd3	8.74055e-224	-40.2819	0.67	0.735
ExN1	Tmem63a	2.66861e-223	-1.26625	0.004	0.124
ExN1	Rnf150	4.3892e-223	-42.9804	0.731	0.648
ExN1	Ndrg1	4.94892e-223	-6.16603	0.011	0.145
ExN1	Jazf1	1.17329e-222	-14.0476	0.787	0.655
ExN1	Nptn	3.04349e-222	-6.86812	0.922	0.753
ExN1	Gm35835	3.74291e-222	-3.15693	0.004	0.131
ExN1	Camkmt	4.0078e-222	-19.9921	0.449	0.643
ExN1	Kcnq1ot1	5.29482e-222	-27.0314	0.947	0.823
ExN1	Ankrd12	1.45006e-221	-9.66355	0.633	0.762
ExN1	Gabrd	1.5524e-221	0.331885	0.239	0.068
ExN1	Lmo3	3.18927e-221	-53.2992	0.645	0.413
ExN1	Rbms3	4.52654e-221	-146.594	0.142	0.346
ExN1	Gfra2	1.19399e-220	3.06476	0.315	0.118
ExN1	Gm47523	1.22347e-220	-2.03507	0.56	0.316
ExN1	Camkv	3.11146e-220	-4.53858	0.684	0.523
ExN1	St6galnac3	5.11651e-219	-102.217	0.951	0.771
ExN1	Adcyap1r1	6.38367e-219	-1.73601	0.395	0.177
ExN1	1700111E14Rik	7.84625e-219	-20.3711	0.861	0.647
ExN1	Rapgef2	1.10716e-218	-43.044	0.927	0.746
ExN1	Syt16	1.91373e-218	-24.6284	0.807	0.627
ExN1	Antxr1	3.28326e-218	-4.04088	0.034	0.2
ExN1	5530401A14Rik	3.90556e-218	-25.3921	0.065	0.254
ExN1	Zfp804a	9.58205e-218	-128.018	0.782	0.6
ExN1	Klf12	3.49662e-217	-55.0448	0.754	0.631
ExN1	Gpr161	1.01453e-216	-2.19744	0.027	0.183
ExN1	Htr2c	1.58362e-216	-68.8715	0.067	0.251
ExN1	Scn1a	2.58057e-216	-24.0127	0.673	0.643
ExN1	Pde4dip	4.25191e-216	-5.64743	0.952	0.787
ExN1	Magi3	1.80769e-215	-34.7201	0.334	0.532
ExN1	Map7	2.60336e-215	-60.4829	0.739	0.799
ExN1	Lims1	2.88831e-215	-5.77325	0.268	0.494
ExN1	Pkp2	4.00103e-215	-20.1682	0.471	0.361
ExN1	Csrp1	4.87721e-215	-27.6897	0.01	0.138
ExN1	Myo5b	1.3718e-214	-20.9254	0.449	0.222
ExN1	Tmem163	1.79028e-214	-52.1082	0.043	0.211
ExN1	Kcnab1	3.0403e-214	-119.222	0.898	0.793
ExN1	Sox10	4.53169e-214	-1.36109	0.005	0.124
ExN1	Kcnip1	8.10275e-214	-149.602	0.049	0.221
ExN1	Cntn3	2.06375e-213	-60.2099	0.645	0.639
ExN1	Cacna2d2	6.12578e-213	-20.4852	0.011	0.149
ExN1	Kctd8	7.7579e-213	-91.9504	0.062	0.242
ExN1	Phactr3	1.98469e-212	-9.72862	0.559	0.707
ExN1	Vps8	3.73458e-212	-12.4576	0.388	0.603
ExN1	Gpc5	4.52585e-212	-758.326	0.194	0.396
ExN1	Wwox	5.50723e-212	-31.7482	0.475	0.679
ExN1	Arhgef26	1.75337e-211	-24.881	0.077	0.258
ExN1	Syt10	2.0743e-211	-0.339967	0.266	0.088
ExN1	Mcc	4.42298e-211	-36.5571	0.498	0.283
ExN1	Edil3	1.00581e-210	-86.3119	0.823	0.704
ExN1	Cttnbp2nl	2.11913e-210	-5.06359	0.076	0.263
ExN1	Stk32c	2.37395e-210	-3.36826	0.345	0.143
ExN1	Gm15496	2.56822e-210	0.273637	0.463	0.236
ExN1	Megf10	2.86312e-210	-6.15911	0.008	0.129
ExN1	Sec14l5	3.0503e-210	-11.8504	0.065	0.22
ExN1	Maf	3.69971e-210	-34.9339	0.011	0.143
ExN1	Pitpnm3	1.03972e-209	-10.2409	0.072	0.261
ExN1	Prkd3	1.04453e-209	-4.91146	0.005	0.123
ExN1	Dagla	1.51562e-209	-7.6902	0.63	0.388
ExN1	Fchsd2	1.6064e-209	-42.3679	0.373	0.575
ExN1	Nrp2	2.15188e-209	-11.3818	0.632	0.409
ExN1	Il34	1.63359e-208	-1.08941	0.009	0.142
ExN1	Bin1	1.98133e-208	-37.222	0.557	0.716
ExN1	Il16	2.4726e-207	-4.81602	0.305	0.12
ExN1	Gm16083	2.95323e-207	-34.5643	0.064	0.245
ExN1	Stac	4.7167e-207	-43.4569	0.033	0.187
ExN1	Gls	4.9122e-207	-16.5214	0.912	0.752
ExN1	Litaf	6.73956e-207	-13.2057	0.031	0.178
ExN1	Mbnl1	6.30362e-206	-31.4474	0.405	0.611
ExN1	Apcdd1	1.03812e-205	0.464083	0.164	0.032
ExN1	Mfsd13b	1.74006e-205	0.663134	0.17	0.035
ExN1	Arsb	2.03947e-205	-2.96173	0.769	0.549
ExN1	D430041D05Rik	3.93325e-205	-27.0162	0.779	0.599
ExN1	Phkb	2.08565e-204	-11.7504	0.286	0.505
ExN1	Optn	1.17572e-203	-4.92147	0.006	0.129
ExN1	Akap6	1.25247e-203	-23.9683	0.958	0.868
ExN1	Prdm8	1.66549e-203	0.166698	0.276	0.096
ExN1	Nptx1	2.96542e-203	0.428252	0.368	0.161
ExN1	Gm47027	6.23324e-203	-30.4426	0.051	0.222
ExN1	Prkcq	1.03479e-202	-3.17459	0.009	0.129
ExN1	Rmst	1.10685e-202	-55.2745	0.009	0.137
ExN1	Ssh2	2.04309e-202	-12.9791	0.824	0.889
ExN1	4930402H24Rik	2.11455e-202	-25.6784	0.883	0.883
ExN1	Gpr63	2.15207e-202	-14.1296	0.165	0.348
ExN1	Wnk2	3.42571e-202	-11.2881	0.558	0.618
ExN1	Dync1i2	3.76512e-202	-17.4258	0.918	0.779
ExN1	Ica1	5.29694e-202	-11.8409	0.77	0.642
ExN1	Pld1	1.69142e-201	-7.60546	0.016	0.145
ExN1	A330015K06Rik	2.02151e-201	-122.309	0.876	0.749
ExN1	Cxxc4	3.77279e-201	-3.91198	0.042	0.208
ExN1	Hipk2	1.34603e-200	-25.4241	0.569	0.735
ExN1	Whrn	1.46821e-200	-11.8602	0.006	0.127
ExN1	Kif1b	2.28657e-200	-64.3993	0.872	0.895
ExN1	Prr16	2.66747e-200	-31.3542	0.545	0.334
ExN1	Atp1a3	3.89565e-200	-17.1903	0.763	0.672
ExN1	Tmem196	5.98737e-200	-20.48	0.009	0.136
ExN1	Slain1	1.11908e-199	-9.41318	0.287	0.496
ExN1	Gm48728	1.21123e-199	-0.785011	0.002	0.114
ExN1	Nrg1	2.05791e-199	-1.06062	0.792	0.625
ExN1	Sclt1	2.3162e-199	-9.2689	0.496	0.637
ExN1	Cdh4	8.35724e-199	-36.6922	0.057	0.23
ExN1	Hdac4	1.03665e-198	-12.4744	0.322	0.511
ExN1	Nxph1	1.11324e-198	-278.76	0.047	0.202
ExN1	Scn3b	1.50991e-198	-6.57112	0.587	0.354
ExN1	Ttll11	1.94901e-198	-10.5514	0.804	0.603
ExN1	Dip2b	2.19896e-198	-18.7137	0.667	0.79
ExN1	Itpka	2.37326e-198	-2.91976	0.538	0.342
ExN1	Tyro3	2.75634e-198	-0.583113	0.015	0.151
ExN1	2210408I21Rik	4.53679e-198	-30.5084	0.536	0.682
ExN1	Elovl7	9.58337e-198	-8.91126	0.022	0.159
ExN1	Fer	1.41392e-197	-13.1203	0.453	0.621
ExN1	Prickle2	1.69826e-197	-104.868	0.919	0.892
ExN1	Kazn	1.88807e-197	-9.85758	0.101	0.288
ExN1	R3hdm2	2.14594e-197	-19.3587	0.609	0.694
ExN1	Usp54	2.55792e-197	-45.4256	0.245	0.449
ExN1	Sidt1	4.28205e-197	-24.8343	0.78	0.573
ExN1	Tsc22d4	4.57737e-197	-1.56809	0.098	0.285
ExN1	Gm48747	6.85248e-197	-4.9704	0.841	0.65
ExN1	Rgl1	1.01091e-196	-19.6783	0.775	0.567
ExN1	Med12l	2.22642e-196	-2.72754	0.863	0.666
ExN1	Gm13905	2.96618e-196	-1.33368	0.002	0.102
ExN1	Gm36146	3.01743e-196	-1.67592	0.003	0.116
ExN1	Sgcd	3.76213e-196	-478.593	0.475	0.637
ExN1	Gm15810	7.38819e-196	-1.84117	0.083	0.265
ExN1	Phactr2	7.52015e-196	-18.6663	0.067	0.242
ExN1	Unc5d	1.36675e-195	-270.818	0.575	0.44
ExN1	Lrmda	1.38253e-195	-46.1546	0.049	0.203
ExN1	Srrm2	1.39336e-195	-27.3801	0.862	0.851
ExN1	Focad	3.01719e-195	-79.3303	0.678	0.687
ExN1	Fut9	3.21124e-195	-48.661	0.726	0.589
ExN1	Tspan7	5.4816e-195	-16.9817	0.803	0.593
ExN1	Raver2	6.48343e-195	-46.8668	0.244	0.4
ExN1	Snph	7.36283e-195	-11.0748	0.752	0.614
ExN1	Pak3	1.05585e-194	-74.6385	0.852	0.721
ExN1	Brinp3	2.90875e-194	-155.196	0.609	0.445
ExN1	Tmod2	8.41539e-194	-20.4183	0.544	0.693
ExN1	Rps6ka5	1.3504e-193	-21.407	0.306	0.511
ExN1	Dnah9	1.035e-192	-32.5366	0.606	0.41
ExN1	Gm44511	3.57388e-192	-65.7169	0.978	0.934
ExN1	Cdc37l1	4.14737e-192	-31.4317	0.577	0.713
ExN1	Zdhhc20	9.65165e-192	-9.07789	0.461	0.64
ExN1	Lrp1b	1.60737e-191	-272.104	0.999	0.94
ExN1	Rffl	2.57916e-191	-31.3589	0.125	0.307
ExN1	Srrm4	3.56617e-191	-32.5168	0.694	0.576
ExN1	Fbxw15	4.57948e-191	-14.7299	0.004	0.108
ExN1	Serpini1	8.57318e-191	-56.8209	0.264	0.465
ExN1	Arhgef9	1.30021e-190	-9.00393	0.83	0.63
ExN1	Kcnip2	4.53431e-190	-2.76661	0.529	0.322
ExN1	Adipor2	5.13838e-190	-38.2262	0.205	0.387
ExN1	Lpgat1	5.74825e-190	-7.02733	0.433	0.619
ExN1	P2rx7	1.84348e-189	-10.3884	0.01	0.129
ExN1	Smurf1	1.94305e-189	-4.02356	0.204	0.406
ExN1	Galnt13	2.08226e-189	-104.56	0.802	0.624
ExN1	Mki67	2.43888e-189	0.694703	0.218	0.065
ExN1	Efr3a	2.61383e-189	-28.255	0.406	0.549
ExN1	Ctnna3	2.95823e-189	-126.565	0.824	0.751
ExN1	Plcg2	3.64456e-189	-1.61013	0.187	0.051
ExN1	Alk	3.92114e-189	-167.642	0.058	0.221
ExN1	Apbb2	6.19005e-189	-33.6235	0.637	0.745
ExN1	Unc13b	2.20043e-188	-27.9073	0.381	0.526
ExN1	Dusp10	3.88462e-188	-1.37753	0.002	0.102
ExN1	Gm26979	5.31111e-188	-0.913234	0.038	0.191
ExN1	Rasgef1a	5.85504e-188	-7.63066	0.755	0.585
ExN1	9630028H03Rik	6.32965e-188	-53.9266	0.786	0.618
ExN1	Srcin1	8.43263e-188	-27.2432	0.507	0.666
ExN1	Fsd1l	1.25447e-187	-1.58521	0.173	0.38
ExN1	Rasgrp1	1.71651e-187	-15.7015	0.264	0.44
ExN1	A330093E20Rik	2.37812e-187	-9.95934	0.109	0.289
ExN1	Ralgps1	5.41219e-187	-22.8259	0.717	0.804
ExN1	Atp8b1	6.52303e-187	-7.50767	0.018	0.144
ExN1	Gm48370	9.27718e-187	-3.70527	0.002	0.101
ExN1	Kcnq3	1.10112e-186	-110.709	0.98	0.877
ExN1	Pla2g4e	1.15734e-186	1.95293	0.349	0.157
ExN1	Otud7a	1.4652e-186	-51.5211	0.961	0.893
ExN1	Aatk	1.69215e-186	-13.9688	0.236	0.442
ExN1	Xkr6	3.25727e-186	-42.3614	0.79	0.616
ExN1	Tle4	3.46364e-186	-47.642	0.649	0.441
ExN1	Chd6	5.1121e-186	-12.303	0.599	0.74
ExN1	Scg5	5.43593e-186	-5.10103	0.452	0.606
ExN1	Shb	5.55618e-186	-3.6053	0.023	0.162
ExN1	Lrrn2	6.41887e-186	-41.1317	0.684	0.526
ExN1	Slc35f4	8.74913e-186	-48.5793	0.702	0.538
ExN1	Dock5	1.70279e-185	-7.73857	0.028	0.158
ExN1	Sparcl1	3.07803e-185	-7.48487	0.504	0.283
ExN1	Kcnc4	3.51084e-185	0.58083	0.241	0.083
ExN1	Trabd2b	3.997e-185	-10.514	0.199	0.058
ExN1	Gm37020	5.79922e-185	0.36026	0.113	0.014
ExN1	Mast1	8.46049e-185	-1.9175	0.154	0.35
ExN1	Rasgrp3	1.12491e-184	-4.96435	0.008	0.116
ExN1	Gm42303	1.8461e-184	-24.1437	0.536	0.342
ExN1	Rit2	2.53884e-184	-32.1057	0.766	0.598
ExN1	Prex2	2.70712e-184	-32.7523	0.443	0.242
ExN1	Nin	3.43628e-184	-21.6251	0.532	0.579
ExN1	Slc16a2	4.878e-184	-10.8901	0.602	0.382
ExN1	Folh1	6.7319e-184	-1.17562	0.004	0.105
ExN1	Prkca	7.48304e-184	-136.24	0.83	0.795
ExN1	Nol4	3.25615e-183	-6.90182	0.786	0.677
ExN1	Dst	3.41086e-183	-24.0205	0.89	0.921
ExN1	Bcl2	3.85832e-183	-2.23304	0.038	0.191
ExN1	Teddm2	4.50881e-183	-4.16031	0.033	0.182
ExN1	Gm13362	5.36182e-183	-1.05235	0.001	0.104
ExN1	Robo3	5.7361e-183	-3.19209	0.269	0.101
ExN1	Bsn	1.05308e-182	-6.18642	0.749	0.557
ExN1	Peg3	1.11197e-182	-52.4922	0.516	0.614
ExN1	Upp2	1.23714e-182	-54.3777	0.801	0.711
ExN1	Best3	2.42034e-182	0.450696	0.11	0.013
ExN1	Ptprn	2.99144e-182	-17.2873	0.714	0.658
ExN1	Stat5b	7.33081e-182	-5.97797	0.04	0.194
ExN1	Adamts16	8.81421e-182	-2.02566	0.005	0.116
ExN1	Ywhaq	2.11429e-181	-6.52016	0.242	0.444
ExN1	Slf1	2.9071e-181	-4.63107	0.272	0.476
ExN1	Dlx6os1	3.18926e-181	-107.031	0.013	0.137
ExN1	Lrrtm3	5.33491e-181	-48.4318	0.611	0.563
ExN1	Grip1	7.12833e-181	-586.246	0.705	0.71
ExN1	Nrgn	9.01479e-181	-0.191536	0.639	0.411
ExN1	Parp8	9.3384e-181	-25.71	0.389	0.561
ExN1	Gucy1a2	1.15408e-180	-34.4931	0.711	0.656
ExN1	Jakmip1	2.78842e-180	-16.0402	0.692	0.631
ExN1	Aagab	4.83706e-180	2.11252	0.576	0.36
ExN1	Chrm2	5.07375e-180	-220.733	0.011	0.132
ExN1	Gm15594	7.24194e-180	-9.65535	0.734	0.526
ExN1	Kcnk10	8.57628e-180	-2.70927	0.547	0.329
ExN1	Kndc1	1.06775e-179	-38.5943	0.197	0.388
ExN1	Rhoq	1.83594e-179	-2.46059	0.081	0.256
ExN1	Emx2os	2.36297e-179	0.580097	0.256	0.09
ExN1	Rab40b	3.73553e-179	-0.275628	0.559	0.338
ExN1	Atg16l2	3.95746e-179	-15.3217	0.229	0.433
ExN1	Stim2	5.9064e-179	-13.1729	0.692	0.478
ExN1	Pi4ka	7.54685e-179	-18.756	0.823	0.747
ExN1	Cdk19	1.18469e-178	-40.6552	0.318	0.485
ExN1	Gm26811	1.55284e-178	-0.936407	0.03	0.171
ExN1	1700109K24Rik	2.73647e-178	-19.1339	0.718	0.645
ExN1	Ap2b1	5.08375e-178	-17.851	0.538	0.652
ExN1	Ccnd2	1.63119e-177	-13.8129	0.541	0.359
ExN1	Icam5	1.75157e-177	-1.87023	0.585	0.366
ExN1	Pnrc1	2.06798e-177	-7.54534	0.25	0.089
ExN1	Rgs20	2.21783e-177	-17.7117	0.042	0.192
ExN1	Bcan	2.54141e-177	-1.14482	0.014	0.136
ExN1	Miat	2.79239e-177	-9.72051	0.738	0.593
ExN1	Tgfbr3	4.0762e-177	-4.39074	0.563	0.36
ExN1	Zfp618	5.56355e-177	-2.42516	0.035	0.183
ExN1	Zfp608	5.60711e-177	-10.3716	0.789	0.576
ExN1	Phf20l1	6.26964e-177	-90.3239	0.905	0.732
ExN1	Adk	6.28402e-177	-54.852	0.73	0.516
ExN1	Ust	7.10827e-177	-10.3254	0.702	0.524
ExN1	Hlf	8.44236e-177	-4.1801	0.479	0.268
ExN1	Map3k4	1.74848e-176	1.38046	0.599	0.399
ExN1	Pde1c	1.79779e-176	-72.0075	0.108	0.285
ExN1	2410089E03Rik	4.05677e-176	-25.9496	0.812	0.75
ExN1	Pam	7.88888e-176	-39.9886	0.792	0.725
ExN1	Gm48239	1.58232e-175	-35.3099	0.368	0.506
ExN1	Zcchc18	1.60297e-175	-5.24952	0.445	0.565
ExN1	Sncaip	1.65705e-175	-5.3203	0.305	0.129
ExN1	Wipf1	1.89744e-175	-20.1956	0.061	0.206
ExN1	Adra1a	2.15339e-175	-33.557	0.041	0.187
ExN1	Frmd3	2.55799e-175	-8.28675	0.117	0.298
ExN1	Btbd11	2.9697e-175	-82.5035	0.011	0.129
ExN1	Iqsec1	3.18419e-175	-70.1226	0.705	0.777
ExN1	Slc12a2	4.06717e-175	-57.0802	0.231	0.421
ExN1	Cadps2	4.8544e-175	-163.37	0.464	0.473
ExN1	Map4k3	5.04844e-175	-21.5611	0.639	0.674
ExN1	Rapgefl1	5.48942e-175	0.598756	0.534	0.317
ExN1	Gm38304	7.95169e-175	-8.57747	0.179	0.37
ExN1	Prkar1b	1.10623e-174	-4.44197	0.254	0.439
ExN1	Pcdh7	3.36052e-174	-237.663	0.471	0.585
ExN1	Grik3	3.94978e-174	-33.5019	0.42	0.285
ExN1	Rcbtb1	5.10295e-174	-3.0994	0.149	0.326
ExN1	Cntnap3	1.37917e-173	-36.3581	0.015	0.136
ExN1	Dcx	1.78243e-173	-6.58089	0.116	0.293
ExN1	Bmper	2.26272e-173	-20.9782	0.024	0.156
ExN1	Nectin3	2.72138e-173	-39.9919	0.066	0.22
ExN1	Nek1	2.93713e-173	-4.85584	0.32	0.502
ExN1	Gm42413	3.4365e-173	-11.971	0.097	0.258
ExN1	Cldn11	3.79915e-173	-3.81161	0.033	0.16
ExN1	Gm45904	3.94864e-173	-72.3845	0.019	0.145
ExN1	Gm45881	4.23383e-173	-78.2939	0.174	0.362
ExN1	Rbms1	4.53568e-173	-16.3635	0.12	0.3
ExN1	Fbxl17	5.50837e-173	-21.1728	0.909	0.835
ExN1	Smad7	6.44413e-173	0.923664	0.08	0.242
ExN1	Catspere2	1.04417e-172	-20.654	0.296	0.462
ExN1	Meis1	1.3831e-172	-1.98418	0.005	0.106
ExN1	Mthfs	2.17079e-172	-11.5029	0.107	0.288
ExN1	Gng7	2.59944e-172	1.0665	0.479	0.266
ExN1	Itgb8	3.79905e-172	-5.44313	0.28	0.108
ExN1	Ppp1r13b	3.88724e-172	-6.61842	0.783	0.581
ExN1	Opalin	2.29915e-171	-3.73816	0.008	0.111
ExN1	Rps6ka2	2.73651e-171	-9.52475	0.596	0.384
ExN1	Htr7	4.66946e-171	-6.24307	0.013	0.133
ExN1	Rsrp1	5.88307e-171	-4.78925	0.689	0.77
ExN1	Pdzrn3	7.05999e-171	-69.5343	0.042	0.182
ExN1	Serpine2	1.11526e-170	-5.49504	0.028	0.161
ExN1	Lrrfip1	3.9609e-170	-31.2182	0.652	0.636
ExN1	B430010I23Rik	7.11895e-170	-2.2384	0.017	0.135
ExN1	Vat1l	1.31146e-169	-13.4048	0.01	0.126
ExN1	Ikzf2	1.33014e-169	-19.5778	0.14	0.317
ExN1	5330434G04Rik	2.31487e-169	-27.2147	0.657	0.695
ExN1	Grik2	2.35126e-169	-127.911	0.997	0.915
ExN1	Mtus1	2.45009e-169	-2.46517	0.021	0.14
ExN1	Fndc9	3.54787e-169	-6.74216	0.738	0.588
ExN1	Slc4a7	4.10217e-169	-5.4653	0.654	0.439
ExN1	Prkaa2	5.28236e-169	-4.03876	0.174	0.36
ExN1	Pantr1	6.83532e-169	-10.9523	0.144	0.316
ExN1	Tsc22d3	7.6964e-169	-2.16981	0.016	0.129
ExN1	Npas2	1.02051e-168	-36.3081	0.276	0.435
ExN1	Gm16183	1.22904e-168	-29.7822	0.647	0.594
ExN1	Nsun7	1.7966e-168	-1.7112	0.502	0.29
ExN1	Mbp	1.96673e-168	-277.815	0.513	0.51
ExN1	Acvr1c	2.8578e-168	-0.729189	0.294	0.123
ExN1	Mfn1	3.10271e-168	-2.84102	0.238	0.431
ExN1	Kidins220	3.26133e-168	-27.2227	0.712	0.765
ExN1	Ermn	3.31634e-168	-1.36168	0.017	0.128
ExN1	Stau2	6.11458e-168	-8.3353	0.736	0.669
ExN1	Etv6	9.78959e-168	-15.428	0.193	0.385
ExN1	Uggt2	1.00426e-167	-12.6644	0.443	0.562
ExN1	Gm48091	1.611e-167	-91.7106	0.66	0.672
ExN1	Pacsin1	1.77469e-167	-9.20492	0.768	0.647
ExN1	Cradd	2.01879e-167	-2.91253	0.061	0.218
ExN1	L1cam	2.26729e-167	-0.716121	0.067	0.23
ExN1	Nkain1	2.53561e-167	-4.28572	0.07	0.219
ExN1	Ap3b1	3.98821e-167	4.40258	0.746	0.564
ExN1	Ssbp2	4.50646e-167	-12.6084	0.881	0.706
ExN1	Epb41l2	8.07271e-167	-36.1711	0.078	0.234
ExN1	Herc1	1.66599e-166	-15.8479	0.822	0.78
ExN1	Faah	2.67793e-166	-5.06048	0.638	0.445
ExN1	Foxk1	3.57489e-166	1.30535	0.53	0.331
ExN1	Gad2	1.2052e-165	-34.862	0.027	0.154
ExN1	Rxfp1	1.26787e-165	-56.5495	0.008	0.117
ExN1	Galnt14	1.47838e-165	-27.5473	0.498	0.325
ExN1	Fhl2	1.90056e-165	-4.82663	0.092	0.255
ExN1	Pip4k2a	4.31905e-165	-32.4083	0.385	0.554
ExN1	Gm15413	8.22898e-165	-0.779981	0.027	0.159
ExN1	Phlpp1	1.76281e-164	-90.6817	0.76	0.798
ExN1	Camk1	2.03621e-164	-0.780128	0.041	0.185
ExN1	Mapk1	1.82973e-163	1.96128	0.824	0.641
ExN1	C130071C03Rik	2.28183e-163	-30.5039	0.783	0.717
ExN1	Nmnat2	2.59114e-163	-48.1466	0.788	0.603
ExN1	4932438A13Rik	2.65361e-163	-11.1053	0.881	0.826
ExN1	Scd2	3.63693e-163	-4.22387	0.156	0.334
ExN1	Tmem117	3.94265e-163	4.27987	0.696	0.487
ExN1	Adap1	5.01015e-163	-1.61347	0.207	0.401
ExN1	Grm2	5.46891e-163	0.45714	0.166	0.044
ExN1	Ptprs	5.94002e-163	-10.3606	0.676	0.659
ExN1	Mas1	5.97818e-163	-0.450756	0.304	0.14
ExN1	Dlgap4	1.37702e-162	-15.0599	0.503	0.589
ExN1	Atp1b3	1.42805e-162	-2.00791	0.182	0.369
ExN1	Mical3	1.67491e-162	-15.2489	0.692	0.725
ExN1	Notch2	2.4229e-162	-1.46272	0.241	0.087
ExN1	Gm28153	2.87082e-162	-47.497	0.143	0.325
ExN1	Tnrc6c	3.10649e-162	3.13246	0.975	0.859
ExN1	Coro6	1.51346e-161	-1.7372	0.006	0.109
ExN1	Cpm	2.30931e-161	-31.9522	0.033	0.159
ExN1	B930018H19Rik	2.3866e-161	0.432782	0.116	0.019
ExN1	Mkl1	3.62792e-161	-3.05186	0.789	0.594
ExN1	Stxbp5	5.56745e-161	-7.50843	0.839	0.655
ExN1	Arhgap15	6.13536e-161	-6.90927	0.449	0.247
ExN1	Gal3st1	8.15075e-161	-1.53219	0.01	0.114
ExN1	Tcte2	1.75885e-160	-7.17824	0.311	0.484
ExN1	Enah	1.84206e-160	-18.3497	0.771	0.719
ExN1	Park2	2.8007e-160	-133.784	0.918	0.911
ExN1	Rnf180	1.51264e-159	-7.48992	0.187	0.377
ExN1	Mtus2	1.94858e-159	-16.9227	0.721	0.639
ExN1	Dscaml1	1.97554e-159	-57.3033	0.962	0.856
ExN1	Gm43376	1.98502e-159	-27.824	0.889	0.721
ExN1	Csrnp3	2.27478e-159	-35.0253	0.776	0.722
ExN1	Gm26807	2.49666e-159	-0.674848	0.024	0.151
ExN1	Thsd7b	2.85495e-159	-122.139	0.499	0.505
ExN1	Nfasc	5.93623e-159	-130.246	0.703	0.802
ExN1	Slc13a1	9.87824e-159	-17.1061	0.018	0.126
ExN1	Adcy5	1.54509e-158	-4.55049	0.136	0.317
ExN1	Rtn3	1.92777e-158	-15.7209	0.883	0.803
ExN1	Gm28175	2.2465e-158	-29.0299	0.03	0.16
ExN1	Gm20275	3.07975e-158	-24.3816	0.894	0.831
ExN1	Syt13	7.04603e-158	0.503868	0.469	0.269
ExN1	Ankrd29	7.88429e-158	-4.75679	0.02	0.14
ExN1	Slc26a10	8.38097e-158	1.47788	0.293	0.131
ExN1	Mmp17	3.84384e-157	1.17995	0.434	0.237
ExN1	Lingo1	4.71997e-157	-21.0603	0.384	0.485
ExN1	Gm4876	5.47915e-157	-42.9224	0.006	0.105
ExN1	Klhl3	5.63186e-157	-6.56785	0.715	0.566
ExN1	Lekr1	7.71552e-157	-6.88549	0.229	0.398
ExN1	A530046M15Rik	7.8421e-157	-8.3523	0.563	0.393
ExN1	Pik3c2b	8.27382e-157	-1.81989	0.133	0.303
ExN1	Dgat2	1.00483e-156	0.649817	0.238	0.091
ExN1	Spred1	1.48101e-156	-3.87032	0.287	0.479
ExN1	Adgra1	1.6206e-156	-8.20973	0.119	0.281
ExN1	4933407E24Rik	5.67031e-156	-0.609279	0.006	0.104
ExN1	Lmtk2	8.99286e-156	-8.38137	0.416	0.556
ExN1	Mei4	9.83838e-156	-43.2444	0.114	0.273
ExN1	Apba1	1.30422e-155	-55.0182	0.77	0.819
ExN1	Itsn1	1.83764e-155	-6.66488	0.795	0.61
ExN1	Rogdi	2.30771e-155	0.833311	0.451	0.262
ExN1	Tbc1d1	3.15696e-155	-36.1186	0.308	0.444
ExN1	Il33	5.03492e-155	-13.0942	0.042	0.166
ExN1	Rap1gds1	5.70257e-155	-7.45471	0.565	0.683
ExN1	Usp6nl	7.54666e-155	-3.12003	0.043	0.178
ExN1	Chd5	1.08056e-154	-2.96283	0.232	0.408
ExN1	Glp2r	1.18408e-154	-5.00376	0.808	0.627
ExN1	Tmod1	2.84756e-154	-0.342993	0.458	0.257
ExN1	Rabgap1l	5.19284e-154	-71.2132	0.946	0.866
ExN1	Apod	6.67811e-154	-16.0373	0.057	0.186
ExN1	Mbd5	8.75389e-154	-9.83157	0.957	0.836
ExN1	Clmn	1.40512e-153	-19.2138	0.325	0.466
ExN1	Scml4	1.41031e-153	-2.59055	0.01	0.117
ExN1	Kcns3	1.54218e-153	-7.91006	0.013	0.123
ExN1	Scai	3.45831e-153	-15.1022	0.653	0.668
ExN1	Lhfpl3	6.60398e-153	-150.822	0.199	0.382
ExN1	Gm36975	8.37922e-153	-71.5648	0.897	0.795
ExN1	Spag5	1.01531e-152	-30.8097	0.399	0.553
ExN1	Jakmip2	1.03235e-152	-15.6967	0.787	0.696
ExN1	Plxdc2	2.41805e-152	-151.544	0.508	0.577
ExN1	Mad1l1	2.89105e-152	-38.5278	0.433	0.612
ExN1	Epb41l1	5.53917e-152	-1.39721	0.786	0.6
ExN1	Olfr46	5.79635e-152	0.927796	0.147	0.035
ExN1	Itpkb	1.04251e-151	0.359164	0.239	0.089
ExN1	Map4	1.26458e-151	-28.7458	0.551	0.694
ExN1	Hace1	1.69522e-151	0.623195	0.668	0.474
ExN1	Tbc1d5	2.00374e-151	-52.8269	0.743	0.828
ExN1	Mertk	2.01305e-151	-44.9914	0.015	0.118
ExN1	Dock11	2.16938e-151	2.5216	0.414	0.223
ExN1	Gm16564	2.93252e-151	0.380354	0.143	0.034
ExN1	Inpp5f	3.18321e-151	-7.62279	0.275	0.456
ExN1	Ehd3	3.28424e-151	0.600931	0.258	0.105
ExN1	Pcsk6	5.66568e-151	-9.91122	0.011	0.112
ExN1	2900026A02Rik	6.44966e-151	-15.0546	0.209	0.372
ExN1	Rtn4	6.73094e-151	-26.1523	0.657	0.76
ExN1	Htr2a	7.87149e-151	-11.7213	0.007	0.106
ExN1	Zdhhc23	1.03548e-150	-6.22885	0.129	0.293
ExN1	Ccp110	1.06466e-150	-4.25017	0.072	0.214
ExN1	Olfm2	1.14911e-150	-8.97707	0.083	0.237
ExN1	Jcad	1.78623e-150	-1.05389	0.025	0.148
ExN1	Plxna2	2.40422e-150	-22.6751	0.694	0.608
ExN1	Mast3	3.45842e-150	-14.4252	0.819	0.64
ExN1	Net1	3.5639e-150	0.479343	0.149	0.037
ExN1	Gm13832	3.89835e-150	-1.70232	0.01	0.115
ExN1	Tmeff2	4.64906e-150	-407.429	0.975	0.878
ExN1	Lzts2	7.78526e-150	-0.443202	0.012	0.114
ExN1	Epb41	1.08619e-149	-10.5042	0.437	0.261
ExN1	Rasal1	1.39573e-149	-3.2879	0.186	0.353
ExN1	Adam12	2.18813e-149	-29.7014	0.119	0.277
ExN1	Mcu	3.04391e-149	-5.24503	0.708	0.512
ExN1	Krt12	3.84632e-149	-2.30914	0.268	0.113
ExN1	Igsf3	5.47162e-149	0.430967	0.228	0.085
ExN1	Glul	5.94244e-149	-1.16384	0.022	0.133
ExN1	Rerg	6.91644e-149	-45.2704	0.334	0.204
ExN1	Pak7	1.04283e-148	-149.419	0.77	0.821
ExN1	Rnf13	1.36887e-148	-5.4101	0.338	0.515
ExN1	Homer1	1.68851e-148	-11.2348	0.401	0.542
ExN1	Traf3	2.30989e-148	-12.4382	0.321	0.482
ExN1	Mgat5b	2.61576e-148	-10.0649	0.429	0.24
ExN1	Ildr2	2.66895e-148	-8.19601	0.625	0.431
ExN1	Gm38413	2.72601e-148	-0.615693	0.018	0.133
ExN1	Abca1	7.97853e-148	-1.04767	0.045	0.173
ExN1	Mir124a-1hg	9.35724e-148	-6.43519	0.598	0.589
ExN1	Dpysl2	1.04404e-147	-7.69806	0.49	0.64
ExN1	Calm2	1.37893e-147	-8.25057	0.85	0.743
ExN1	2410021H03Rik	1.96543e-147	-0.553069	0.04	0.17
ExN1	Cacng3	2.71385e-147	-29.3698	0.56	0.385
ExN1	Ppp1r9a	4.41521e-147	-5.58836	0.922	0.776
ExN1	Pstpip2	5.39761e-147	-17.4626	0.131	0.277
ExN1	Ank2	7.65908e-147	-56.0715	0.998	0.98
ExN1	Aig1	9.18825e-147	-13.642	0.638	0.743
ExN1	Rgma	3.84208e-146	-1.08575	0.022	0.136
ExN1	Ror1	4.13162e-146	-29.8428	0.467	0.311
ExN1	Fgfr2	5.00782e-146	-72.1663	0.977	0.967
ExN1	Srrm3	5.31499e-146	-13.0419	0.675	0.601
ExN1	Zfr	5.44333e-146	-17.5347	0.839	0.789
ExN1	Slc20a1	6.68267e-146	-1.2664	0.091	0.248
ExN1	Ccdc50	1.07081e-145	-6.03412	0.34	0.519
ExN1	Htra1	1.10985e-145	-1.47769	0.036	0.153
ExN1	Kctd4	1.42586e-145	0.536716	0.354	0.179
ExN1	Ndrg4	1.95356e-145	-4.34109	0.683	0.491
ExN1	Grm8	1.97376e-145	-139.366	0.298	0.392
ExN1	Prag1	2.7129e-145	-3.38767	0.052	0.191
ExN1	Unc5c	2.88355e-145	-364.62	0.853	0.836
ExN1	Kcnq2	3.06689e-145	-10.0922	0.635	0.578
ExN1	Dennd5b	3.08797e-145	-8.79535	0.549	0.668
ExN1	Fyb2	4.38038e-145	-19.2564	0.042	0.177
ExN1	Susd6	5.58046e-145	-35.0292	0.455	0.547
ExN1	Mlip	1.81514e-144	-35.966	0.589	0.437
ExN1	Mal	1.98086e-144	-9.17987	0.062	0.189
ExN1	Gm19410	2.18976e-144	-11.9024	0.009	0.108
ExN1	Atp8a2	2.26821e-144	-18.1204	0.629	0.641
ExN1	Abtb2	6.62491e-144	-6.98261	0.01	0.103
ExN1	Gm48956	7.52476e-144	-3.67228	0.027	0.148
ExN1	Gng12	9.94175e-144	-37.7893	0.205	0.383
ExN1	Atxn2	1.41622e-143	-7.39741	0.576	0.68
ExN1	Fgd4	2.24056e-143	-1.67233	0.72	0.527
ExN1	Gpm6b	2.24972e-143	-71.3359	0.876	0.828
ExN1	Sec1	2.40469e-143	0.311437	0.193	0.068
ExN1	Rab3b	4.93928e-143	-9.82136	0.021	0.134
ExN1	Gm27008	8.30848e-143	-6.545	0.316	0.155
ExN1	Cacng8	9.92162e-143	-5.47997	0.638	0.48
ExN1	Dnajc6	1.0117e-142	-56.7479	0.769	0.748
ExN1	Gm11418	1.37724e-142	-1.04029	0.025	0.142
ExN1	Dzank1	2.59621e-142	-3.79778	0.254	0.419
ExN1	Specc1	3.58477e-142	-52.8835	0.751	0.738
ExN1	Arfgef2	3.73709e-142	-3.02593	0.344	0.515
ExN1	Vps37b	4.8882e-142	0.904763	0.348	0.177
ExN1	Ankrd24	6.71237e-142	-1.84344	0.065	0.206
ExN1	Anxa11os	1.03766e-141	-25.2218	0.183	0.058
ExN1	Atp6v0a1	1.09836e-141	-34.5312	0.814	0.705
ExN1	Stac2	1.13907e-141	-5.62295	0.009	0.107
ExN1	Nek6	1.30582e-141	0.522656	0.239	0.096
ExN1	Arfgef3	1.54299e-141	-10.6794	0.756	0.603
ExN1	Olfml1	1.6067e-141	-0.986256	0.011	0.105
ExN1	Kitl	2.38617e-141	-6.41041	0.236	0.096
ExN1	Fras1	3.09297e-141	-55.3877	0.388	0.282
ExN1	Gm26859	3.50064e-141	0.646513	0.385	0.21
ExN1	Amph	5.21912e-141	-57.5739	0.856	0.784
ExN1	Pla2g16	7.49839e-141	-1.38419	0.018	0.117
ExN1	Nr4a3	7.67949e-141	-3.50348	0.024	0.14
ExN1	Srpk2	1.03587e-140	-7.74323	0.732	0.75
ExN1	Rtl4	1.81426e-140	-32.3442	0.666	0.57
ExN1	Sptbn4	1.84576e-140	-5.37599	0.758	0.594
ExN1	Reep1	1.85282e-140	-10.0169	0.548	0.589
ExN1	Akap8l	2.46266e-140	-9.52471	0.729	0.731
ExN1	Arhgef6	7.49942e-140	-1.89914	0.037	0.16
ExN1	Arhgef11	7.74922e-140	-10.3755	0.438	0.585
ExN1	Dync1h1	1.21915e-139	-4.87075	0.502	0.61
ExN1	Slc22a23	1.77131e-139	-31.0654	0.386	0.552
ExN1	Tbc1d8	1.99744e-139	-3.52124	0.08	0.23
ExN1	Arhgef25	2.08595e-139	-2.50339	0.539	0.354
ExN1	Dmxl2	6.43878e-139	-7.75774	0.767	0.629
ExN1	Txndc16	8.17651e-139	-3.80941	0.326	0.501
ExN1	Ramp1	8.61559e-139	0.195945	0.393	0.213
ExN1	Plpp3	1.8184e-138	-5.35928	0.008	0.1
ExN1	Lrrc8b	2.50828e-138	-2.46048	0.268	0.447
ExN1	Gtf2ird1	3.8977e-138	-4.53719	0.146	0.312
ExN1	Kcnip3	4.87262e-138	-11.6571	0.603	0.42
ExN1	Eml6	6.98233e-138	-25.2059	0.894	0.808
ExN1	4930447C04Rik	1.027e-137	-8.25619	0.057	0.192
ExN1	Ankub1	2.02658e-137	-2.4237	0.014	0.11
ExN1	Gad1	3.08562e-137	-25.5807	0.258	0.164
ExN1	Cacna1g	3.60495e-137	-1.37797	0.071	0.214
ExN1	Acaca	4.39163e-137	-22.0219	0.538	0.667
ExN1	Tiam2	1.21295e-136	-15.1663	0.426	0.256
ExN1	Plxna1	2.64457e-136	-0.575616	0.029	0.146
ExN1	Agmo	3.02351e-136	-17.7324	0.032	0.141
ExN1	Ptgds	3.08558e-136	-28.9489	0.075	0.2
ExN1	Myo1d	4.10173e-136	-10.6129	0.292	0.459
ExN1	Sptan1	4.36523e-136	-9.18056	0.787	0.664
ExN1	Bcl9	5.00764e-136	-13.0425	0.32	0.491
ExN1	Cyfip2	8.81636e-136	-17.3256	0.741	0.621
ExN1	Slc39a6	1.16243e-135	0.567586	0.194	0.07
ExN1	Grk3	1.23623e-135	-13.5361	0.277	0.424
ExN1	Map4k2	3.14679e-135	-1.13883	0.109	0.265
ExN1	Peli2	3.70473e-135	0.99891	0.316	0.153
ExN1	Esyt2	4.00266e-135	-15.5581	0.631	0.66
ExN1	Spred3	4.23304e-135	-0.610168	0.039	0.163
ExN1	Dtnbp1	4.25741e-135	-2.07572	0.149	0.305
ExN1	Sema4a	4.36479e-135	-0.39898	0.011	0.109
ExN1	Hepacam	9.40506e-135	-4.03805	0.066	0.188
ExN1	Slit2	1.58965e-134	-90.3353	0.259	0.361
ExN1	Ocln	1.71858e-134	-11.329	0.247	0.102
ExN1	Map2k4	2.33769e-134	-6.96592	0.76	0.69
ExN1	Zcchc6	2.62989e-134	-1.06233	0.163	0.33
ExN1	Sgcz	2.66537e-134	-657.487	0.437	0.528
ExN1	Fbn2	3.1556e-134	-23.7299	0.141	0.289
ExN1	Tmem150c	4.4879e-134	-4.52992	0.561	0.382
ExN1	Itpk1	5.19597e-134	-19.6316	0.24	0.386
ExN1	Deptor	5.5989e-134	-4.76447	0.027	0.139
ExN1	Tbata	7.45327e-134	-0.726719	0.009	0.101
ExN1	Disp3	7.72894e-134	-18.931	0.349	0.18
ExN1	Arhgap18	1.54066e-133	-30.3792	0.06	0.199
ExN1	Zeb1	2.12995e-133	-43.6569	0.734	0.626
ExN1	Tmcc3	2.58073e-133	-46.7432	0.38	0.509
ExN1	Slc16a7	2.75309e-133	-5.4392	0.746	0.563
ExN1	Cdkl5	3.47183e-133	-20.8934	0.522	0.622
ExN1	Lrrc8d	4.7362e-133	-4.61571	0.31	0.48
ExN1	1700027H10Rik	4.87074e-133	-0.537175	0.019	0.127
ExN1	Myo9a	8.71301e-133	-14.257	0.798	0.79
ExN1	Ppfibp1	1.02725e-132	-13.271	0.227	0.104
ExN1	Manba	3.64957e-132	-3.84378	0.085	0.231
ExN1	Ano5	4.28451e-132	-1.37437	0.012	0.107
ExN1	Bmp1	4.59795e-132	0.38107	0.297	0.139
ExN1	Gtf2f2	5.05548e-132	-0.186624	0.543	0.353
ExN1	Wdfy3	1.41154e-131	-7.89502	0.72	0.773
ExN1	Golim4	1.52072e-131	-2.57225	0.081	0.22
ExN1	Olfm4	1.91085e-131	6.39716	0.105	0.02
ExN1	Lin28b	2.53542e-131	-52.7538	0.087	0.24
ExN1	Ugp2	2.82036e-131	-0.768749	0.085	0.231
ExN1	Jun	3.35763e-131	0.432785	0.203	0.075
ExN1	Catsperd	4.31477e-131	-11.1162	0.081	0.232
ExN1	Gm38562	5.34133e-131	0.564955	0.174	0.056
ExN1	Ksr1	5.70227e-131	-21.1439	0.699	0.568
ExN1	Arhgap10	8.47486e-131	-3.76306	0.353	0.201
ExN1	4932443L11Rik	9.99546e-131	-5.45494	0.34	0.506
ExN1	Plpbp	2.75499e-130	-0.77627	0.199	0.368
ExN1	Hook3	2.9234e-130	-4.83991	0.462	0.611
ExN1	Crim1	2.95455e-130	-28.4725	0.402	0.499
ExN1	Nrxn2	5.22274e-130	-2.81209	0.478	0.616
ExN1	C1qtnf4	7.40221e-130	0.5718	0.43	0.253
ExN1	Abcc8	1.10259e-129	0.976552	0.351	0.188
ExN1	Kat6b	1.53566e-129	-6.4229	0.819	0.652
ExN1	Gna12	1.81067e-129	-6.84134	0.221	0.382
ExN1	Ttll5	3.27813e-129	-10.6578	0.502	0.621
ExN1	Msrb3	4.41422e-129	-6.03831	0.069	0.205
ExN1	Usp46	6.14785e-129	-8.033	0.305	0.453
ExN1	Ripor2	8.27372e-129	-39.622	0.593	0.574
ExN1	Clvs1	1.10679e-128	-6.55337	0.699	0.583
ExN1	Gm26854	2.22362e-128	-29.9409	0.264	0.411
ExN1	2008-03-01	2.26594e-128	-1.32105	0.146	0.306
ExN1	Gm37229	2.68077e-128	0.313394	0.154	0.046
ExN1	Cnnm1	3.49589e-128	-0.132216	0.538	0.353
ExN1	Arglu1	4.48599e-128	-16.2249	0.813	0.797
ExN1	Gpatch8	5.43955e-128	-14.6179	0.83	0.823
ExN1	Gm29114	6.04237e-128	-14.6509	0.071	0.206
ExN1	Hdac7	6.76369e-128	-7.68355	0.627	0.439
ExN1	Apc	7.51728e-128	-20.2836	0.84	0.835
ExN1	Gng2	8.64227e-128	-6.20076	0.718	0.536
ExN1	Dock3	9.8357e-128	-12.926	0.947	0.843
ExN1	Tgfbr1	1.63206e-127	-39.11	0.256	0.139
ExN1	Kif21a	1.70296e-127	-10.0986	0.782	0.822
ExN1	2900055J20Rik	2.38885e-127	-1.1537	0.552	0.371
ExN1	Srebf2	2.43565e-127	-3.27615	0.278	0.437
ExN1	1700010K23Rik	2.54059e-127	0.425945	0.421	0.246
ExN1	Rgs11	3.65882e-127	-2.42557	0.159	0.306
ExN1	Chn2	3.87533e-127	-16.4623	0.102	0.239
ExN1	Gm44026	6.1861e-127	1.10192	0.388	0.215
ExN1	Iqgap1	7.78821e-127	-7.78522	0.244	0.409
ExN1	1500035N22Rik	8.40947e-127	-3.48648	0.477	0.317
ExN1	Zdhhc2	9.94363e-127	-22.6598	0.461	0.568
ExN1	Raph1	1.16579e-126	-10.2893	0.419	0.522
ExN1	Trhde	1.8749e-126	-211.821	0.321	0.45
ExN1	Fyco1	1.92188e-126	1.046	0.513	0.337
ExN1	Plxdc1	3.56151e-126	-0.680817	0.011	0.103
ExN1	Prmt2	4.00232e-126	-0.733575	0.056	0.186
ExN1	Creb3l2	4.31731e-126	-11.966	0.241	0.403
ExN1	Fam3c	3.55793e-125	0.459356	0.254	0.114
ExN1	Pip5k1bos	3.60363e-125	2.39033	0.239	0.102
ExN1	Gm36756	5.607e-125	-0.752715	0.017	0.115
ExN1	Strip2	1.76535e-124	-17.3242	0.021	0.123
ExN1	Garem1	3.37489e-124	-2.8643	0.697	0.528
ExN1	Vwc2	4.70809e-124	-59.3163	0.021	0.121
ExN1	Flii	4.84273e-124	-0.655217	0.094	0.24
ExN1	Nalcn	5.99508e-124	-13.9973	0.855	0.752
ExN1	P2rx4	6.73897e-124	-24.7951	0.064	0.197
ExN1	Pvt1	4.1237e-123	-18.0566	0.733	0.562
ExN1	Ptchd1	4.48911e-123	-4.23984	0.265	0.124
ExN1	Col11a1	5.32804e-123	-42.8997	0.031	0.141
ExN1	Slc1a2	5.95209e-123	-146.765	0.534	0.458
ExN1	Lrtm1	6.25399e-123	-25.797	0.326	0.416
ExN1	Agrn	6.5075e-123	-4.25162	0.422	0.536
ExN1	Erbin	7.39709e-123	-27.0539	0.306	0.363
ExN1	Mast2	8.8935e-123	-14.3265	0.63	0.661
ExN1	A230009B12Rik	9.32733e-123	-7.1637	0.09	0.233
ExN1	Mkln1os	1.00808e-122	-7.2048	0.241	0.392
ExN1	C030047K22Rik	1.06978e-122	-1.45078	0.024	0.127
ExN1	Wdr95	1.16467e-122	-10.4079	0.012	0.103
ExN1	Pcdh19	2.01216e-122	14.5934	0.504	0.323
ExN1	Utrn	2.03161e-122	-45.7973	0.08	0.212
ExN1	Leng9	2.44641e-122	-5.02815	0.66	0.7
ExN1	Fhl1	3.23673e-122	-0.785285	0.078	0.211
ExN1	Clstn3	4.17001e-122	-4.72615	0.239	0.394
ExN1	Hs3st5	7.1265e-122	-67.6021	0.047	0.166
ExN1	Adam22	8.37144e-122	-18.0731	0.856	0.774
ExN1	Mlxip	8.98242e-122	-3.09596	0.253	0.411
ExN1	Efna5	1.06924e-121	-38.5725	0.153	0.287
ExN1	Syt9	1.12937e-121	-33.4933	0.013	0.104
ExN1	Gm3764	1.16221e-121	-22.657	0.448	0.527
ExN1	Abi2	1.32187e-121	-3.3511	0.764	0.619
ExN1	Fbxl2	1.33133e-121	-6.12397	0.675	0.668
ExN1	Kif5c	1.36023e-121	-15.7259	0.693	0.637
ExN1	Irf2	1.41924e-121	-7.70882	0.408	0.541
ExN1	Lgmn	1.67177e-121	-7.64626	0.067	0.195
ExN1	Cdh7	2.06801e-121	-34.8332	0.034	0.147
ExN1	Grid2	4.48631e-121	-129.462	0.799	0.819
ExN1	Crebrf	5.05041e-121	-2.75148	0.33	0.498
ExN1	Gm31698	6.03988e-121	-23.1831	0.02	0.117
ExN1	Fbxl19	7.28153e-121	-2.17806	0.09	0.231
ExN1	Cntn4	8.97079e-121	-190.054	0.433	0.527
ExN1	Reps2	9.79554e-121	-21.4294	0.685	0.691
ExN1	Atp1b1	1.3481e-120	-5.6401	0.856	0.716
ExN1	Eya1	1.45824e-120	-46.0543	0.214	0.089
ExN1	Arhgap44	1.6109e-120	-12.6797	0.639	0.556
ExN1	Tspan5	1.62681e-120	-15.4876	0.895	0.8
ExN1	Iqsec3	1.91419e-120	-7.42477	0.361	0.459
ExN1	Col4a2	2.37337e-120	-15.3474	0.268	0.401
ExN1	4930587E11Rik	3.29876e-120	-61.1301	0.335	0.464
ExN1	Cdk17	3.34021e-120	-13.956	0.783	0.626
ExN1	Erc1	3.38516e-120	-11.774	0.779	0.641
ExN1	Itga4	3.72536e-120	-15.3229	0.367	0.21
ExN1	Stx7	3.91083e-120	-1.32675	0.172	0.33
ExN1	Wwp2	4.51257e-120	-1.19755	0.17	0.328
ExN1	Foxn2	5.59875e-120	-3.02587	0.379	0.212
ExN1	Cdc14b	6.39148e-120	-11.0678	0.16	0.316
ExN1	Nuak1	6.96059e-120	-1.9998	0.138	0.289
ExN1	Eml1	7.1951e-120	-13.6309	0.285	0.437
ExN1	Slc6a1	7.85672e-120	-13.0029	0.124	0.249
ExN1	Ube2e2	9.61212e-120	-45.6028	0.991	0.911
ExN1	Anxa7	1.03482e-119	-0.885708	0.078	0.214
ExN1	Bicd1	1.68779e-119	-11.5725	0.788	0.759
ExN1	Phactr4	2.17289e-119	-0.835853	0.048	0.164
ExN1	Dchs2	2.58897e-119	-26.4375	0.045	0.157
ExN1	Pfkfb4	3.8133e-119	-3.95112	0.105	0.252
ExN1	Svop	4.98902e-119	-11.1751	0.668	0.553
ExN1	Lrrc4	5.06989e-119	-49.1133	0.795	0.725
ExN1	Nmt2	1.24225e-118	-8.69926	0.429	0.538
ExN1	Dennd1a	1.3186e-118	-17.8643	0.958	0.861
ExN1	Plpp4	1.34466e-118	-7.68415	0.196	0.077
ExN1	St7	2.28123e-118	-8.37091	0.767	0.619
ExN1	Slco3a1	2.33159e-118	-26.5083	0.587	0.64
ExN1	9630013A20Rik	2.42069e-118	-77.1569	0.359	0.195
ExN1	Gda	2.49919e-118	-4.40756	0.55	0.387
ExN1	Gmnc	2.65146e-118	0.991971	0.104	0.023
ExN1	Ankrd33b	2.84955e-118	1.20951	0.449	0.391
ExN1	Celf1	2.93196e-118	-3.64606	0.856	0.707
ExN1	Abhd17b	3.86874e-118	-9.87876	0.373	0.528
ExN1	Gm32647	5.02879e-118	-733.951	0.114	0.258
ExN1	Fbxo34	5.08973e-118	-5.33243	0.636	0.461
ExN1	Pced1b	5.30797e-118	-1.54243	0.435	0.272
ExN1	Lhfp	5.45936e-118	-15.73	0.053	0.175
ExN1	Tnfaip8l3	6.10045e-118	-10.3301	0.032	0.141
ExN1	Slc9a9	1.56968e-117	-67.3647	0.813	0.648
ExN1	Usp34	2.08693e-117	-13.0144	0.892	0.841
ExN1	Asphd1	2.67893e-117	-0.992379	0.076	0.204
ExN1	Kif1a	2.85841e-117	-4.59085	0.57	0.642
ExN1	1810034E14Rik	4.52159e-117	-7.16339	0.185	0.347
ExN1	4931406P16Rik	6.44269e-117	-2.08031	0.201	0.363
ExN1	Mettl7a1	6.66044e-117	-1.31108	0.137	0.277
ExN1	Ncoa7	7.80361e-117	-13.3948	0.697	0.681
ExN1	Ttc39b	1.41857e-116	-4.13634	0.142	0.29
ExN1	Unc13a	1.74353e-116	-4.52847	0.673	0.54
ExN1	Hspa4l	2.4351e-116	-6.97591	0.209	0.364
ExN1	Eif4g3	2.56943e-116	-14.889	0.845	0.783
ExN1	Fut8	2.91945e-116	-6.20014	0.837	0.684
ExN1	Nbea	3.24853e-116	-60.0737	0.997	0.934
ExN1	Gm44644	4.15381e-116	-0.435319	0.034	0.143
ExN1	Elovl6	4.46942e-116	-4.77568	0.292	0.45
ExN1	Hap1	4.89676e-116	-0.272586	0.386	0.223
ExN1	Iah1	5.84583e-116	-0.368809	0.028	0.133
ExN1	Mgat5	9.6505e-116	-24.9594	0.478	0.575
ExN1	Chrna7	1.24509e-115	-44.5204	0.525	0.413
ExN1	Cygb	1.25502e-115	0.315755	0.144	0.044
ExN1	BC030499	1.44207e-115	0.328934	0.137	0.04
ExN1	4930590L20Rik	2.43913e-115	-10.706	0.458	0.299
ExN1	Klf7	3.28695e-115	-11.1471	0.391	0.537
ExN1	Abca2	3.39773e-115	-1.4337	0.174	0.321
ExN1	Rbm24	4.71046e-115	0.837131	0.294	0.148
ExN1	Pcyt2	6.0062e-115	-8.06955	0.271	0.426
ExN1	Mamld1	7.65535e-115	-6.71727	0.521	0.343
ExN1	Filip1l	9.58154e-115	-7.57975	0.284	0.446
ExN1	Mpdz	1.09785e-114	-14.0552	0.657	0.481
ExN1	Samd4	1.57119e-114	21.4341	0.21	0.357
ExN1	Phf24	1.80357e-114	-11.0372	0.634	0.505
ExN1	Dgkz	1.82658e-114	-6.62906	0.375	0.464
ExN1	Nrip1	1.97632e-114	-8.1064	0.244	0.392
ExN1	B3galt1	2.2673e-114	-64.9911	0.967	0.892
ExN1	Cenpp	6.13501e-114	-1.05523	0.55	0.387
ExN1	Abat	6.21674e-114	-12.6016	0.139	0.285
ExN1	Gm37240	6.41366e-114	-18.3542	0.872	0.777
ExN1	Pcsk1	7.04948e-114	-4.96448	0.017	0.112
ExN1	Sh3bp4	8.07301e-114	-0.739004	0.033	0.14
ExN1	Sox6	1.71993e-113	-85.3175	0.038	0.139
ExN1	Cerkl	1.96161e-113	0.212761	0.275	0.135
ExN1	Gm35339	2.068e-113	0.276059	0.122	0.033
ExN1	Plppr2	2.20992e-113	-0.496832	0.54	0.363
ExN1	Dnajc1	2.53226e-113	-11.3555	0.896	0.771
ExN1	Actr3b	2.74815e-113	-10.1834	0.517	0.498
ExN1	Afdn	3.70495e-113	-10.327	0.711	0.671
ExN1	Alcam	4.98609e-113	-102.416	0.532	0.618
ExN1	Glce	5.45198e-113	5.39587	0.414	0.25
ExN1	Ecm2	6.9113e-113	1.64159	0.174	0.064
ExN1	Plekha1	7.95417e-113	-39.1708	0.362	0.511
ExN1	Lonrf1	8.69487e-113	-1.70212	0.155	0.302
ExN1	Ptpn9	9.76445e-113	-6.39602	0.322	0.463
ExN1	Syt14	1.21201e-112	-10.9974	0.658	0.542
ExN1	Ehd1	1.4926e-112	0.444791	0.189	0.075
ExN1	Psme4	2.1089e-112	-5.83941	0.731	0.731
ExN1	Rock2	2.27696e-112	-18.3128	0.711	0.695
ExN1	AC154782.1	2.46495e-112	-22.4416	0.099	0.23
ExN1	Tpd52	3.36783e-112	-1.70119	0.17	0.322
ExN1	Vps13a	4.64994e-112	-37.1277	0.991	0.946
ExN1	N4bp2l1	5.78009e-112	-17.7824	0.276	0.431
ExN1	0610040J01Rik	8.92148e-112	-11.7845	0.019	0.109
ExN1	Slc1a3	1.04666e-111	-42.3813	0.296	0.153
ExN1	Gkap1	1.28061e-111	-1.5936	0.202	0.359
ExN1	Tmem178	1.65194e-111	-12.8575	0.537	0.392
ExN1	Efnb2	1.69505e-111	-8.39135	0.103	0.241
ExN1	Snd1	1.89606e-111	-22.9233	0.693	0.672
ExN1	4921511C10Rik	2.01338e-111	-19.2548	0.572	0.407
ExN1	Naaladl2	2.14518e-111	-23.197	0.575	0.684
ExN1	Tra2a	2.29374e-111	-15.8623	0.753	0.797
ExN1	Rtn4r	2.95946e-111	-0.511211	0.407	0.247
ExN1	Zfp704	3.01839e-111	-10.341	0.457	0.596
ExN1	Atp1a1	3.39448e-111	0.914662	0.507	0.335
ExN1	Gm13483	3.93794e-111	-6.26297	0.076	0.202
ExN1	Gm49380	4.38037e-111	0.864969	0.465	0.296
ExN1	Sorcs2	5.22802e-111	-23.7504	0.54	0.39
ExN1	Endod1	5.29918e-111	-0.515996	0.036	0.138
ExN1	Vps13b	5.43422e-111	-15.3968	0.903	0.827
ExN1	Gm12002	7.41097e-111	-3.63287	0.036	0.145
ExN1	Ppm1h	7.55474e-111	-8.29499	0.801	0.651
ExN1	Arid1b	8.74074e-111	-14.3124	0.931	0.811
ExN1	Cpne6	8.90517e-111	-2.55578	0.488	0.34
ExN1	Intu	1.55815e-110	-2.58351	0.062	0.185
ExN1	Sorl1	1.90144e-110	-8.95145	0.649	0.504
ExN1	Stx1a	1.90746e-110	-0.670718	0.063	0.184
ExN1	Muc15	2.08753e-110	-3.00859	0.293	0.15
ExN1	Ttc7b	3.68826e-110	-18.8938	0.689	0.681
ExN1	Ncoa1	3.72546e-110	-11.1608	0.885	0.785
ExN1	Slc9a4	7.46762e-110	-1.26391	0.017	0.105
ExN1	Map7d2	1.11612e-109	-5.10906	0.46	0.578
ExN1	Arhgap12	1.17402e-109	-33.7937	0.55	0.479
ExN1	Gm3848	1.68642e-109	-7.18818	0.129	0.258
ExN1	Agk	2.16369e-109	-2.98907	0.258	0.41
ExN1	Atp9b	2.2344e-109	-21.5456	0.806	0.73
ExN1	Kcnb1	2.32558e-109	-2.27144	0.655	0.513
ExN1	Sec14l2	2.34468e-109	0.556426	0.299	0.154
ExN1	Zmat3	5.24911e-109	-0.67309	0.065	0.19
ExN1	Mpp6	6.52656e-109	-11.7911	0.457	0.531
ExN1	Nfatc2	8.06156e-109	-0.804618	0.041	0.149
ExN1	Chka	2.47736e-108	-9.70944	0.667	0.66
ExN1	Nr6a1	2.65765e-108	-14.1585	0.519	0.625
ExN1	Prrg1	3.49913e-108	-5.04167	0.036	0.138
ExN1	Tmem65	3.5152e-108	-1.56116	0.091	0.224
ExN1	Bmp2k	3.51864e-108	-12.977	0.093	0.216
ExN1	C230057M02Rik	4.44138e-108	-13.5431	0.233	0.36
ExN1	Uhrf1bp1l	4.79471e-108	-32.0551	0.326	0.454
ExN1	Mapk4	6.4806e-108	57.4958	0.571	0.4
ExN1	Dnajb2	8.02198e-108	-0.478666	0.045	0.153
ExN1	Ubap1l	1.18233e-107	-0.401052	0.015	0.101
ExN1	Ppp1r12a	1.42308e-107	-20.7448	0.76	0.763
ExN1	Hnrnpll	1.45187e-107	-62.5596	0.282	0.434
ExN1	Lrp1	1.59297e-107	-28.6418	0.432	0.533
ExN1	Limch1	1.89089e-107	-28.391	0.891	0.757
ExN1	Trpc5	1.99097e-107	-68.6751	0.555	0.518
ExN1	Kctd1	2.05584e-107	-16.1319	0.441	0.484
ExN1	Wwc2	2.07349e-107	-34.182	0.193	0.342
ExN1	Gm28750	2.11841e-107	-14.4256	0.549	0.479
ExN1	Evi5	2.16792e-107	-9.02648	0.366	0.486
ExN1	Atp6v0b	2.17297e-107	-6.23235	0.761	0.753
ExN1	Rap1gap2	2.21262e-107	-12.3484	0.585	0.446
ExN1	Map2k1	2.5082e-107	2.98533	0.544	0.379
ExN1	Plppr1	2.51485e-107	-16.8897	0.515	0.356
ExN1	Rtbdn	2.92912e-107	-0.487198	0.026	0.125
ExN1	Map2k6	3.05203e-107	-8.25831	0.545	0.374
ExN1	Atp2b3	3.85957e-107	-3.82489	0.665	0.513
ExN1	Fat1	5.19184e-107	-2.6152	0.035	0.138
ExN1	Vrk2	5.55676e-107	-2.49769	0.045	0.151
ExN1	Lrrc8c	5.76532e-107	-2.95945	0.189	0.337
ExN1	Adgrb2	6.53705e-107	0.238835	0.533	0.367
ExN1	Smarcd3	6.5727e-107	-0.964645	0.106	0.238
ExN1	Trpm2	1.03816e-106	-0.517719	0.053	0.171
ExN1	Rims4	1.30217e-106	-1.02717	0.081	0.21
ExN1	Nav1	1.42415e-106	-8.18468	0.662	0.697
ExN1	Cdc25b	2.17784e-106	-0.660994	0.058	0.174
ExN1	Limk1	2.64672e-106	-0.532681	0.032	0.134
ExN1	Satb1	3.38076e-106	-23.0926	0.184	0.302
ExN1	Gnas	5.00207e-106	-20.4873	0.49	0.581
ExN1	Nlk	5.30939e-106	-15.9204	0.661	0.699
ExN1	Tbc1d9	5.45076e-106	-3.37765	0.168	0.305
ExN1	Doc2b	7.75546e-106	-0.341466	0.29	0.15
ExN1	Wscd2	8.26219e-106	-10.3509	0.523	0.446
ExN1	Lurap1l	9.68339e-106	-10.8011	0.479	0.333
ExN1	A330102I10Rik	9.92356e-106	-7.3729	0.269	0.408
ExN1	Itsn2	1.52434e-105	-45.5345	0.665	0.734
ExN1	Tjp1	2.03251e-105	-30.8364	0.915	0.829
ExN1	Abi1	2.37386e-105	-1.73527	0.77	0.61
ExN1	Bckdhb	3.15492e-105	-14.1851	0.367	0.504
ExN1	Ptprr	3.85584e-105	-48.8682	0.446	0.51
ExN1	Ktn1	4.27485e-105	-10.5737	0.653	0.696
ExN1	Capn2	5.18793e-105	-0.819004	0.1	0.234
ExN1	Dtnb	9.74483e-105	-21.4531	0.867	0.762
ExN1	Ppp2r3a	1.07412e-104	-11.0144	0.62	0.716
ExN1	Acvr1	1.90526e-104	0.208898	0.646	0.478
ExN1	Synj1	1.92506e-104	-13.6276	0.668	0.622
ExN1	Iffo1	2.08545e-104	-2.42069	0.21	0.351
ExN1	Ubr3	2.41375e-104	-12.9677	0.779	0.77
ExN1	Gsdme	4.64436e-104	-19.2668	0.5	0.56
ExN1	Ankib1	6.2922e-104	-3.10477	0.485	0.614
ExN1	Sfxn5	7.17759e-104	-8.34672	0.239	0.374
ExN1	B830012L14Rik	8.37193e-104	-0.383332	0.032	0.134
ExN1	Ermp1	9.21722e-104	0.776965	0.335	0.185
ExN1	Ftx	9.56483e-104	-10.8658	0.76	0.667
ExN1	Ppp2r5c	1.02859e-103	-19.1002	0.537	0.624
ExN1	Chd9	1.26579e-103	-16.2629	0.857	0.802
ExN1	Casq1	1.46897e-103	0.917861	0.159	0.057
ExN1	Adarb1	1.47736e-103	-1.79288	0.605	0.457
ExN1	Gmcl1	1.88645e-103	-9.67454	0.358	0.487
ExN1	4930570B17Rik	2.27806e-103	-17.2656	0.32	0.445
ExN1	Lama2	2.41558e-103	-44.6251	0.101	0.213
ExN1	Bhlhb9	2.86393e-103	0.443403	0.396	0.241
ExN1	Dab2ip	3.5243e-103	-5.20576	0.184	0.323
ExN1	Atp2a2	3.68107e-103	-7.97884	0.474	0.569
ExN1	AC118542.1	4.23216e-103	1.04352	0.159	0.058
ExN1	Tnip2	4.3611e-103	0.445825	0.329	0.184
ExN1	Nsmf	5.97886e-103	-0.228444	0.535	0.366
ExN1	Kdm3a	6.69491e-103	-2.42289	0.191	0.343
ExN1	Rgs17	6.69718e-103	-12.3552	0.578	0.434
ExN1	4732463B04Rik	8.29608e-103	0.571061	0.24	0.112
ExN1	Gm11659	8.92485e-103	-4.07606	0.336	0.474
ExN1	Kmt2a	8.94063e-103	-6.58779	0.764	0.733
ExN1	Pag1	8.94445e-103	-39.6989	0.276	0.406
ExN1	Dhtkd1	9.18299e-103	-0.927139	0.099	0.231
ExN1	Prex1	1.15024e-102	-2.08115	0.098	0.226
ExN1	Cpeb3	2.01476e-102	-35.0353	0.831	0.79
ExN1	Kcnq1	2.51839e-102	-17.7936	0.762	0.682
ExN1	Cacna1i	2.98604e-102	-7.04233	0.136	0.27
ExN1	Stambpl1	3.32986e-102	-5.82314	0.132	0.268
ExN1	Stum	3.84321e-102	-15.9581	0.403	0.349
ExN1	Osbpl9	5.39858e-102	-14.4884	0.526	0.599
ExN1	Nckap1	7.2592e-102	-5.87753	0.853	0.713
ExN1	Ogt	7.27381e-102	-12.0536	0.762	0.737
ExN1	Nipal2	1.12995e-101	-3.68343	0.139	0.277
ExN1	Acot7	1.96304e-101	-2.25307	0.256	0.406
ExN1	Clip2	2.43363e-101	-1.3144	0.221	0.37
ExN1	Tfeb	2.85089e-101	-0.57802	0.028	0.117
ExN1	Etv1	3.42229e-101	-38.0147	0.207	0.327
ExN1	Dnm1	4.50809e-101	-5.18658	0.665	0.552
ExN1	Itfg1	4.82391e-101	-6.39285	0.471	0.574
ExN1	Sfxn3	4.86669e-101	-0.364738	0.033	0.133
ExN1	Mir670hg	5.15683e-101	-12.5985	0.068	0.192
ExN1	Fggy	5.64014e-101	-2.75526	0.163	0.303
ExN1	Gm48678	5.69077e-101	-33.688	0.857	0.855
ExN1	Npas3	5.81025e-101	-342.579	0.332	0.453
ExN1	Il17rd	8.32357e-101	0.343252	0.108	0.028
ExN1	Gm26673	9.00286e-101	-4.5893	0.113	0.241
ExN1	4930488L21Rik	9.77819e-101	-1.08143	0.084	0.208
ExN1	Tsc22d1	1.18656e-100	-7.49725	0.593	0.585
ExN1	Ppp1r16b	1.39602e-100	-17.1989	0.642	0.51
ExN1	Nbas	1.77161e-100	-26.5179	0.56	0.664
ExN1	Dock7	2.16903e-100	-36.661	0.573	0.599
ExN1	Rph3al	2.173e-100	-0.767362	0.247	0.12
ExN1	Sgk3	5.64787e-100	-5.86849	0.183	0.32
ExN1	St8sia4	8.27602e-100	-13.4751	0.288	0.153
ExN1	Crtc1	9.23925e-100	-0.200491	0.566	0.399
ExN1	Fam234a	1.25391e-99	-0.542179	0.054	0.163
ExN1	Scmh1	1.68841e-99	-7.80808	0.677	0.685
ExN1	Usp29	1.81513e-99	-28.7381	0.607	0.499
ExN1	Cep192	2.29453e-99	-1.11005	0.118	0.247
ExN1	6430573F11Rik	4.05234e-99	-6.70415	0.032	0.127
ExN1	Gm48623	5.80633e-99	0.343707	0.177	0.07
ExN1	Crispld1	6.20562e-99	-21.0443	0.053	0.161
ExN1	Dchs1	6.2386e-99	-1.99685	0.022	0.112
ExN1	Sycp2	7.008e-99	-8.49138	0.261	0.403
ExN1	Dnajc21	8.93243e-99	-2.35546	0.156	0.29
ExN1	Usp31	9.44181e-99	-3.9917	0.274	0.418
ExN1	Cep83	9.56985e-99	-4.02377	0.32	0.443
ExN1	Nfe2l3	1.20769e-98	-1.61665	0.078	0.193
ExN1	Tnfrsf25	3.4456e-98	0.348278	0.168	0.065
ExN1	Ccdc136	4.36018e-98	-21.4206	0.159	0.29
ExN1	Kcna6	4.77548e-98	-2.50247	0.114	0.239
ExN1	Camk2g	4.92465e-98	-2.46726	0.556	0.395
ExN1	Nsd3	6.37102e-98	-10.298	0.798	0.761
ExN1	Tjp2	7.37919e-98	-1.84407	0.066	0.175
ExN1	Gm26892	1.0974e-97	0.988448	0.476	0.318
ExN1	Slc1a1	1.38462e-97	-8.57047	0.647	0.508
ExN1	Cabp1	1.52077e-97	-5.74271	0.229	0.344
ExN1	St3gal5	1.54349e-97	-4.50414	0.565	0.4
ExN1	Vcl	2.20381e-97	-13.4354	0.23	0.353
ExN1	Rtn4rl1	2.61654e-97	8.9484	0.513	0.364
ExN1	Pnisr	3.27802e-97	-11.1034	0.926	0.866
ExN1	Hcn2	4.44994e-97	-0.851058	0.131	0.266
ExN1	Sltm	5.503e-97	-13.9654	0.942	0.898
ExN1	Eps8l1	6.61217e-97	-0.861335	0.072	0.19
ExN1	Ogn	6.68927e-97	0.60102	0.128	0.039
ExN1	Stk32b	7.41968e-97	-11.4114	0.14	0.048
ExN1	Myrip	9.97472e-97	-12.4248	0.424	0.461
ExN1	Cdk6	1.05649e-96	-4.00906	0.148	0.053
ExN1	Tcp11l1	1.15626e-96	-4.90459	0.327	0.467
ExN1	Slc9a1	1.17991e-96	-2.03417	0.172	0.303
ExN1	A730035I17Rik	1.56344e-96	0.371617	0.124	0.038
ExN1	Sntb1	1.74946e-96	-28.3449	0.043	0.141
ExN1	Ubash3b	1.89995e-96	-44.3134	0.51	0.376
ExN1	Gm37679	2.13151e-96	-16.034	0.618	0.574
ExN1	Gm20089	2.24255e-96	0.257719	0.123	0.037
ExN1	Ulk4	2.44918e-96	-8.75074	0.58	0.53
ExN1	C2cd5	2.55107e-96	-19.9544	0.719	0.665
ExN1	Pafah1b1	2.8649e-96	-41.4306	0.76	0.799
ExN1	Ptprd	3.2395e-96	#NAME?	0.999	0.95
ExN1	Antxr2	3.36156e-96	-3.87258	0.149	0.053
ExN1	Ldlrad4	3.81521e-96	30.6786	0.786	0.743
ExN1	Tspan13	4.28974e-96	-10.6907	0.492	0.474
ExN1	Sema5b	4.48741e-96	-10.8821	0.197	0.104
ExN1	Gm1604a	4.54741e-96	-24.7531	0.335	0.224
ExN1	Pdlim7	5.68044e-96	-1.02311	0.161	0.297
ExN1	Grip1os1	6.77526e-96	-18.6558	0.096	0.215
ExN1	Timp2	6.95329e-96	-0.499936	0.048	0.153
ExN1	Wwc1	7.39607e-96	-10.7468	0.509	0.41
ExN1	Tm6sf1	7.9154e-96	-6.01884	0.147	0.279
ExN1	Fgfr1	9.21561e-96	-16.9588	0.197	0.327
ExN1	Lypd1	9.52918e-96	0.572333	0.244	0.12
ExN1	Srsf5	1.01275e-95	-15.7969	0.515	0.617
ExN1	Tspan14	1.09833e-95	-0.76397	0.088	0.209
ExN1	Braf	1.12999e-95	-11.8966	0.779	0.745
ExN1	Cyfip1	1.46435e-95	-19.6036	0.698	0.599
ExN1	Dpy19l1	1.79871e-95	-9.59316	0.175	0.31
ExN1	Gm49003	2.02539e-95	-19.9232	0.605	0.561
ExN1	Platr25	2.37424e-95	-0.545007	0.074	0.191
ExN1	Arsg	2.64603e-95	-12.2191	0.071	0.18
ExN1	Stxbp1	3.34722e-95	-5.28152	0.528	0.547
ExN1	Caskin1	3.57064e-95	-1.67943	0.213	0.342
ExN1	D1Ertd622e	3.76754e-95	-1.4057	0.085	0.204
ExN1	Fbxl5	3.77278e-95	-3.03623	0.396	0.524
ExN1	Pnpla7	8.0569e-95	-1.89786	0.065	0.173
ExN1	Btbd1	1.08122e-94	-1.70974	0.272	0.421
ExN1	Sccpdh	2.63431e-94	-0.572915	0.032	0.121
ExN1	Glg1	2.67442e-94	-33.4818	0.991	0.951
ExN1	Trim3	3.59544e-94	-1.10716	0.193	0.335
ExN1	Kifap3	4.80521e-94	-5.96643	0.604	0.632
ExN1	Phyhipl	5.01612e-94	-2.92888	0.492	0.333
ExN1	Immp2l	7.07768e-94	-36.2568	0.787	0.699
ExN1	Arhgap21	7.11424e-94	-24.5107	0.837	0.707
ExN1	Lrrn1	7.68528e-94	-1.71667	0.47	0.308
ExN1	2900011O08Rik	7.95001e-94	-5.51715	0.657	0.562
ExN1	Rbbp8	1.10517e-93	-2.52616	0.035	0.132
ExN1	Smarca2	1.49594e-93	-13.7458	0.696	0.537
ExN1	Slc16a11	1.79914e-93	0.178297	0.406	0.257
ExN1	Angptl2	1.83157e-93	-4.80422	0.421	0.535
ExN1	Emb	2.33626e-93	-4.52332	0.126	0.249
ExN1	Pcnx	4.05684e-93	-0.662709	0.718	0.589
ExN1	Qdpr	4.27822e-93	-0.518926	0.037	0.126
ExN1	Spag9	4.92926e-93	-7.43994	0.79	0.804
ExN1	Foxn3	6.2662e-93	-37.1067	0.815	0.665
ExN1	Cdc42bpa	6.99934e-93	-131.914	0.926	0.905
ExN1	Ppp1r12b	7.62084e-93	-3.66717	0.841	0.711
ExN1	Nsd2	8.15802e-93	-4.89008	0.484	0.578
ExN1	Tspan33	9.95687e-93	0.507734	0.262	0.136
ExN1	Fam13b	9.9601e-93	-2.77071	0.385	0.519
ExN1	Bhlhe22	1.04685e-92	0.32865	0.134	0.045
ExN1	1110051M20Rik	1.71398e-92	-8.05029	0.817	0.72
ExN1	4930473D10Rik	1.77291e-92	-53.2221	0.139	0.255
ExN1	AI314180	1.83809e-92	-5.40175	0.77	0.719
ExN1	Clip1	2.26004e-92	-7.87127	0.529	0.571
ExN1	Adcy8	2.91531e-92	-27.0291	0.339	0.438
ExN1	Wdr7	3.47454e-92	-12.5495	0.746	0.692
ExN1	Klhdc10	3.5102e-92	-3.95147	0.736	0.657
ExN1	Hook2	3.7786e-92	-5.74548	0.113	0.239
ExN1	B4galt5	5.76852e-92	-9.96795	0.406	0.259
ExN1	Arhgap39	1.04564e-91	-8.70569	0.879	0.756
ExN1	Ypel2	1.07917e-91	-38.6856	0.375	0.462
ExN1	Vegfa	1.16202e-91	-0.361838	0.03	0.12
ExN1	4933428G20Rik	1.421e-91	-0.679266	0.045	0.142
ExN1	Far2	2.60702e-91	-18.2241	0.375	0.47
ExN1	Gm2464.1	2.98877e-91	-0.720181	0.078	0.191
ExN1	Mapk11	3.91416e-91	-0.590835	0.048	0.147
ExN1	Fam131a	7.35103e-91	-1.61447	0.551	0.408
ExN1	Arpc2	9.56208e-91	-5.05945	0.64	0.484
ExN1	Reln	1.26649e-90	-160.527	0.038	0.131
ExN1	Rnf217	1.63812e-90	18.6905	0.454	0.308
ExN1	Adgrb1	1.69535e-90	-1.71384	0.613	0.521
ExN1	Synpo	1.79607e-90	-8.16884	0.456	0.303
ExN1	Cdc40	2.23801e-90	-10.5424	0.614	0.466
ExN1	Lgals8	4.29065e-90	-1.2629	0.131	0.255
ExN1	Mafg	5.13452e-90	-1.04537	0.177	0.308
ExN1	Sgms1	5.67197e-90	-10.0429	0.582	0.613
ExN1	4930447A16Rik	5.82124e-90	0.308568	0.196	0.087
ExN1	Mthfd1l	6.79721e-90	-4.44681	0.168	0.304
ExN1	Smyd3	7.31557e-90	-50.7581	0.795	0.745
ExN1	Tgfb2	7.52552e-90	-9.51422	0.251	0.137
ExN1	Tbc1d2b	7.7826e-90	-0.358046	0.019	0.1
ExN1	Grin3a	8.0597e-90	-39.5193	0.174	0.297
ExN1	Ank3	8.143e-90	-166.958	0.999	0.95
ExN1	St3gal6	8.29599e-90	-14.4167	0.073	0.179
ExN1	Rhoj	8.4414e-90	-2.84935	0.035	0.119
ExN1	Las1l	9.6616e-90	-2.31452	0.304	0.429
ExN1	Faf1	9.80568e-90	-13.076	0.807	0.739
ExN1	Eml2	9.93729e-90	-2.77938	0.313	0.438
ExN1	Map4k4	1.06286e-89	-4.95767	0.494	0.62
ExN1	Hjurp	1.08817e-89	-0.685536	0.118	0.242
ExN1	Akain1	1.16661e-89	0.432696	0.259	0.134
ExN1	Stag1	1.18672e-89	-3.77312	0.927	0.821
ExN1	Ippk	1.65344e-89	1.25292	0.344	0.211
ExN1	Chst11	2.41803e-89	-17.2478	0.468	0.441
ExN1	Pfkfb3	2.69079e-89	-7.46197	0.049	0.147
ExN1	Gm1992	3.34958e-89	-58.3434	0.603	0.599
ExN1	Fam13c	3.55717e-89	-16.2834	0.674	0.617
ExN1	Rapgef5	3.72996e-89	-61.6276	0.744	0.667
ExN1	Neurod2	4.45762e-89	-0.221497	0.36	0.219
ExN1	4930527B05Rik	6.27846e-89	-0.474996	0.02	0.102
ExN1	Pqlc1	1.04224e-88	0.293294	0.176	0.073
ExN1	Tpd52l1	1.76307e-88	1.24488	0.288	0.163
ExN1	Ppp1r21	1.83599e-88	-7.9572	0.276	0.417
ExN1	Necab1	2.16514e-88	-27.3101	0.159	0.258
ExN1	Ebf4	2.9746e-88	-1.96876	0.104	0.226
[truncated: 91,043 more rows]

## Sheet: Supplementary table 4
Supplementary table 4:
Top (computationally-detected) marker genes for the subset of excitatory neuron clusters
cluster	gene	p_val_adj	avg_log2FC	pct.1	pct.2
ExN1	Ablim3	0	4.82241	0.65	0.231
ExN1	Adarb2	0	21.1547	0.994	0.356
ExN1	Adgrl3	0	204.377	0.972	0.99		p_val_adj : Adjusted p-value, based on bonferroni correction using all features in the dataset.
ExN1	B4galt1	0	1.77975	0.339	0.078		avg_log2FC : log2 fold-change of the average expression between the two groups. Positive values indicate that the feature is more highly expressed in the first group.
ExN1	C1ql3	0	2.56665	0.841	0.394		pct.1 : The percentage of cells where the feature is detected in the first group (cluster in question)
ExN1	Cald1	0	2.88219	0.567	0.086		pct.2 : The percentage of cells where the feature is detected in the second group (all other ExN clusters)
ExN1	Ccdc85a	0	27.746	0.983	0.789
ExN1	Cecr2	0	3.4551	0.487	0.155
ExN1	Cyp7b1	0	15.141	0.858	0.533
ExN1	Dgkh	0	5.28536	0.98	0.755
ExN1	Dsp	0	2.0586	0.284	0.022
ExN1	Eps15	0	4.31781	0.173	0.527
ExN1	Fam163b	0	5.11583	0.507	0.125
ExN1	Glis3	0	36.0488	0.95	0.097
ExN1	Gm20319	0	22.5406	0.776	0.429
ExN1	Gm44129	0	4.04927	0.368	0.077
ExN1	Gpc4	0	5.19864	0.681	0.241
ExN1	Il1r1	0	3.28879	0.33	0.065
ExN1	Il1rap	0	19.7424	0.952	0.675
ExN1	Kcnma1	0	3.79048	0.993	0.995
ExN1	Lyst	0	11.9515	0.944	0.748
ExN1	Maml2	0	16.8267	0.988	0.359
ExN1	Mkx	0	3.67778	0.67	0.158
ExN1	Nfia	0	28.3091	0.952	0.656
ExN1	Npnt	0	2.09616	0.301	0.042
ExN1	Nrg2	0	9.88739	0.896	0.52
ExN1	Pde7b	0	13.9744	0.857	0.197
ExN1	Pdzd2	0	35.5849	0.908	0.481
ExN1	Pitpnm2	0	8.59303	0.874	0.551
ExN1	Plekha2	0	7.4151	0.483	0.066
ExN1	Plk5	0	2.62427	0.443	0.051
ExN1	Prdm5	0	5.32882	0.647	0.137
ExN1	Prkd1	0	13.7084	0.866	0.349
ExN1	Prox1	0	10.731	0.807	0.067
ExN1	Prox1os	0	2.19924	0.377	0.029
ExN1	Ptchd4	0	9.40334	0.925	0.335
ExN1	Ptpro	0	6.84356	0.568	0.222
ExN1	Rasal2	0	16.8289	0.985	0.936
ExN1	Rasgrf2	0	2.83975	0.694	0.338
ExN1	Sipa1l2	0	7.31598	0.579	0.167
ExN1	Slc29a4	0	1.36497	0.324	0.045
ExN1	Slc4a4	0	8.19669	0.944	0.279
ExN1	Sorcs3	0	15.384	0.301	0.724
ExN1	Stxbp6	0	11.0418	0.967	0.175
ExN1	Sv2c	0	2.21682	0.43	0.11
ExN1	Synpr	0	18.6454	0.976	0.338
ExN1	Thsd7a	0	8.3669	0.956	0.588
ExN1	Trpc6	0	21.1441	0.857	0.276
ExN1	Trpm3	0	191.393	0.988	0.562
ExN1	Vav3	0	56.9101	0.785	0.31
ExN1	Vwa3b	0	3.12803	0.336	0.073
ExN1	Zfpm2	0	13.9316	0.992	0.658
ExN1	Gm16267	8.13962306782527e-316	1.11495	0.543	0.226
ExN1	Ptprz1	1.15e-304	77.3583	0.674	0.346
ExN1	Gm9968	2.28e-304	0.333578	0.617	0.301
ExN1	Vwa3a	2.1e-300	2.42122	0.348	0.093
ExN1	Epha7	1.72e-297	83.1899	0.97	0.767
ExN1	Elmo1	2.61e-291	13.9304	0.179	0.467
ExN1	Ccnjl	7.46e-288	2.77306	0.449	0.165
ExN1	Gm44724	2.42e-286	1.15676	0.197	0.019
ExN1	Cblb	6.85e-273	9.20506	0.762	0.535
ExN1	Gad1	7.07e-268	7.64598	0.258	0.05
ExN1	Gm27151	1.26e-259	2.42138	0.317	0.085
ExN1	Gm20649	2.55e-259	0.791685	0.162	0.011
ExN1	Nek10	1.36e-256	3.74636	0.426	0.159
ExN1	4930509J09Rik	5.08e-249	26.9158	0.958	0.748
ExN1	Ankrd33b	5.16e-243	0.3418	0.449	0.658
ExN1	Calb1	2.04e-238	4.09563	0.388	0.136
ExN1	Pkig	6.52e-229	5.69762	0.747	0.509
ExN1	Itgb8	9.8e-229	1.85673	0.28	0.072
ExN1	Plekhg5	2.66e-227	1.04174	0.866	0.668
ExN1	Ccdc33	6.33e-227	1.47056	0.165	0.017
ExN1	Carmil1	1.65e-223	10.711	0.753	0.528
ExN1	Crlf1	4.71e-220	0.524764	0.293	0.083
ExN1	Gm46123	3.06e-219	1.27944	0.428	0.176
ExN1	Ldlrad4	8.86e-219	45.4213	0.786	0.892
ExN1	Plcg2	1.62e-209	0.649937	0.187	0.03
ExN1	Gm12216	4.32e-205	1.99035	0.423	0.181
ExN1	Stra6	6.4e-205	1.28525	0.18	0.027
ExN1	Fat4	4.73e-201	8.85354	0.539	0.281
ExN1	Cdon	3.29e-197	1.39686	0.614	0.365
ExN1	Arhgef4	2.18e-196	6.81486	0.603	0.379
ExN1	Nrxn2	3.79e-193	2.10891	0.478	0.684
ExN1	Napepld	2.72e-190	0.859742	0.398	0.171
ExN1	Gprc5b	2.71e-188	0.602117	0.253	0.071
ExN1	Peli2	1.67e-185	2.74301	0.316	0.112
ExN1	Dock11	3.68e-182	2.98395	0.414	0.182
ExN1	Slc16a10	1e-179	9.61197	0.523	0.283
ExN1	Tspan5	5.21e-179	10.6027	0.895	0.908
ExN1	Gm32743	3.57e-176	0.939487	0.368	0.151
ExN1	Orai2	5.49e-173	2.07049	0.463	0.233
ExN1	Smo	6.43e-173	0.926619	0.2	0.046
ExN1	Rilpl1	1e-172	2.33462	0.554	0.327
ExN1	Vstm2a	1.22e-172	3.11236	0.541	0.31
ExN1	Tgfa	2.33e-167	0.757614	0.198	0.048
ExN1	Kcnc3	2.4e-167	2.51055	0.65	0.423
ExN1	Adcyap1r1	3.31e-167	0.925599	0.395	0.179
ExN1	Kcnd3	4.63e-167	3.63786	0.925	0.752
ExN1	4932413F04Rik	1.8e-165	0.752455	0.332	0.128
ExN1	Dnmt3a	8.31e-165	3.61782	0.723	0.842
ExN2	1700007F19Rik	0	35.0826	0.495	0.142
ExN2	4921539H07Rik	0	37.9682	0.488	0.15
ExN2	4930525C09Rik	0	4.41428	0.482	0.089
ExN2	Acss1	0	0.755343	0.479	0.137
ExN2	Arhgap12	0	4.9364	0.904	0.471
ExN2	Arl15	0	10.5563	0.992	0.86
ExN2	Asap2	0	3.51634	0.913	0.42
ExN2	Atp2b1	0	33.401	0.997	0.962
ExN2	Brd9	0	4.54233	0.978	0.74
ExN2	Dgkz	0	2.11176	0.828	0.481
ExN2	Dkk3	0	0.145074	0.77	0.359
ExN2	Eml6	0	8.78234	0.988	0.919
ExN2	Epha6	0	146.17	0.998	0.958
ExN2	Exoc6b	0	39.7997	0.99	0.902
ExN2	Fam189a1	0	20.9713	0.995	0.864
ExN2	Fbn1	0	3.07483	0.606	0.245
ExN2	Fbn2	0	13.9544	0.682	0.23
ExN2	Fibcd1	0	0.927318	0.334	0.045
ExN2	Galntl6	0	20.6557	0.991	0.595
ExN2	Gm10754	0	18.2706	0.921	0.267
ExN2	Gm10848	0	1.26496	0.963	0.634
ExN2	Gm2115	0	35.0824	0.811	0.161
ExN2	Gpr161	0	1.86355	0.519	0.128
ExN2	Gpr63	0	1.78345	0.69	0.313
ExN2	Hunk	0	17.0386	0.695	0.242
ExN2	Iqgap2	0	23.3575	0.988	0.754
ExN2	Itpka	0	3.90708	0.818	0.48
ExN2	Itpr1	0	17.9445	0.973	0.792
ExN2	Kcnd2	0	16.3281	0.998	0.997
ExN2	Kcnh7	0	30.3806	0.97	0.727
ExN2	Kcnn2	0	3.34331	0.993	0.761
ExN2	Kctd1	0	1.98733	0.841	0.551
ExN2	Lrrc4	0	15.8519	0.938	0.817
ExN2	Man1a	0	32.1271	0.955	0.368
ExN2	Mpped1	0	0.462453	0.88	0.304
ExN2	Ndst3	0	7.67135	0.951	0.373
ExN2	Npr3	0	1.68864	0.589	0.171
ExN2	Ociad2	0	1.12547	0.743	0.332
ExN2	Pantr1	0	0.618927	0.67	0.234
ExN2	Ppm1e	0	3.2739	0.995	0.96
ExN2	Ppp4r4	0	3.40246	0.864	0.511
ExN2	Prkcb	0	29.3016	0.998	0.834
ExN2	Prkcg	0	1.97577	0.934	0.626
ExN2	Ptpru	0	0.971912	0.548	0.167
ExN2	Rab8b	0	7.46269	0.676	0.329
ExN2	Runx1t1	0	0.177515	0.905	0.491
ExN2	Ryr3	0	30.6535	0.997	0.924
ExN2	Snd1	0	10.3246	0.926	0.738
ExN2	Sv2b	0	17.3182	0.938	0.504
ExN2	Tbc1d1	0	29.8611	0.89	0.458
ExN2	Tenm4	0	1.90014	0.991	0.752
ExN2	Tfdp2	0	14.8701	0.829	0.576
ExN2	Tiam1	0	7.6709	0.471	0.816
ExN2	Tmem200a	0	13.9574	0.817	0.324
ExN2	Tspan13	0	5.38667	0.875	0.574
ExN2	Zdhhc2	0	19.0561	0.82	0.582
ExN2	Zfhx4	0	10.2602	0.618	0.305
ExN2	Zfp462	0	9.5814	0.923	0.375
ExN2	Mdga1	1.03e-306	2.61661	0.562	0.221
ExN2	Zfp385b	7.19e-306	15.9702	0.959	0.664
ExN2	Shank1	3.32e-301	2.10367	0.93	0.709
ExN2	Vcl	2.22e-300	14.5334	0.646	0.326
ExN2	Gm28175	5.47e-297	1.89857	0.385	0.093
ExN2	Ksr1	1.72e-296	20.2345	0.924	0.698
ExN2	Gria1	4.19e-291	56.6959	1	0.971
ExN2	4933407E24Rik	3.26e-289	0.732457	0.332	0.067
ExN2	Cfap100	4.92e-276	1.29892	0.337	0.074
ExN2	Plk2	2.82e-263	2.28755	0.527	0.226
ExN2	Chrd	4.31e-255	2.07154	0.694	0.399
ExN2	A230006K03Rik	1.98e-251	4.74314	0.901	0.615
ExN2	Chl1	3.49e-251	1.82175	0.919	0.822
ExN2	R3hdm1	4.86e-248	38.7579	0.993	0.955
ExN2	Bcr	1.44e-246	2.96506	0.725	0.457
ExN2	Itga8	1.93e-238	9.11406	0.921	0.726
ExN2	Hivep2	1.58e-236	0.824559	0.996	0.987
ExN2	Nrip1	1.62e-236	5.21423	0.632	0.335
ExN2	A430090L17Rik	7.83e-235	3.49344	0.6	0.289
ExN2	Camk2a	7.13e-231	17.0224	0.995	0.974
ExN2	Epyc	1.17e-230	2.04279	0.241	0.04
ExN2	Gm47448	1.29e-226	0.572636	0.261	0.05
ExN2	Csnk1a1	5.03e-226	3.36407	0.934	0.817
ExN2	Slc2a9	2.51e-225	2.12366	0.407	0.147
ExN2	Prkag2	1.8e-223	11.7002	0.981	0.9
ExN2	Usp25	4.88e-223	2.19193	0.728	0.471
ExN2	A330093E20Rik	8.04e-223	4.63355	0.556	0.26
ExN2	2006-09-01	1.4e-218	1.41348	0.521	0.228
ExN2	Gm15414	7.54e-213	4.78381	0.739	0.433
ExN2	Map4	2.41e-203	2.2616	0.844	0.635
ExN2	Slc9a9	5.34e-201	0.965855	0.902	0.687
ExN2	Dcdc2a	1.18e-199	1.16747	0.326	0.096
ExN2	2700069I18Rik	3.5e-196	2.89365	0.26	0.065
ExN2	Sertm1	2.44e-192	1.30431	0.38	0.141
ExN2	Smurf1	8.31e-191	1.27912	0.641	0.368
ExN2	Ccdc148	4.14e-190	3.87835	0.833	0.591
ExN2	Aff3	5.62e-188	5.40867	0.974	0.872
ExN2	C230057M02Rik	1.23e-184	0.338878	0.638	0.365
ExN2	Pik3r1	6.55e-180	0.435176	0.518	0.253
ExN2	Cdc40	5.89e-177	9.08735	0.795	0.586
ExN2	Sel1l3	6.03e-177	0.505249	0.72	0.444
ExN2	Camkv	8.16e-176	1.03612	0.88	0.72
ExN3	1700109K24Rik	0	0.356645	0.954	0.804
ExN3	2010111I01Rik	0	23.0839	0.99	0.86
ExN3	2900026A02Rik	0	11.3086	0.873	0.441
ExN3	4921511C10Rik	0	22.1931	0.878	0.541
ExN3	4930473D10Rik	0	9.23862	0.83	0.221
ExN3	4930595D18Rik	0	5.41121	0.764	0.344
ExN3	9530026P05Rik	0	33.5132	0.861	0.137
ExN3	Aak1	0	23.0764	0.993	0.937
ExN3	Abl2	0	7.33255	0.941	0.738
ExN3	Adam11	0	5.33393	0.763	0.285
ExN3	Adcy9	0	7.53816	0.986	0.871
ExN3	Ak5	0	26.9351	0.994	0.875
ExN3	Akap13	0	32.068	0.939	0.375
ExN3	Amph	0	34.966	0.992	0.89
ExN3	Ank3	0	27.7535	0.998	0.997
ExN3	Ano6	0	4.86003	0.847	0.531
ExN3	Apba2	0	0.28387	0.988	0.886
ExN3	Apbb2	0	20.419	0.95	0.742
ExN3	App	0	10.0109	0.978	0.918
ExN3	Arhgap21	0	21.8602	0.964	0.827
ExN3	Arhgap39	0	7.61198	0.977	0.864
ExN3	Arhgef17	0	4.48936	0.755	0.296
ExN3	Arhgef26	0	12.1248	0.813	0.227
ExN3	Arhgef6	0	2.5314	0.516	0.079
ExN3	Arid1b	0	8.50395	0.987	0.92
ExN3	Asph	0	49.7151	0.863	0.513
ExN3	Atp5o	0	20.5374	0.977	0.893
ExN3	Bach2	0	26.3058	0.923	0.498
ExN3	Bicc1	0	7.12235	0.772	0.285
ExN3	Brinp1	0	34.9675	0.989	0.973
ExN3	Brinp2	0	26.8949	0.953	0.483
ExN3	Bsn	0	4.11892	0.943	0.754
ExN3	Cabp1	0	2.80166	0.827	0.367
ExN3	Cachd1	0	4.65274	0.835	0.289
ExN3	Cacna1a	0	59.4928	0.998	0.964
ExN3	Cacna1c	0	22.4612	0.998	0.976
ExN3	Cadps	0	62.2653	0.997	0.977
ExN3	Camk1d	0	42.1774	0.996	0.939
ExN3	Camk4	0	17.6427	0.956	0.623
ExN3	Ccbe1	0	46.3342	0.973	0.361
ExN3	Ccnd2	0	13.1866	0.914	0.469
ExN3	Ccser1	0	7.37151	0.998	0.989
ExN3	Cdh2	0	2.28135	0.989	0.891
ExN3	Cdh24	0	4.03441	0.451	0.064
ExN3	Cdh9	0	27.78	0.879	0.602
ExN3	Cdk14	0	46.5065	0.991	0.96
ExN3	Chd9	0	7.16913	0.973	0.893
ExN3	Chst11	0	10.407	0.921	0.534
ExN3	Clmp	0	5.00351	0.735	0.236
ExN3	Cntnap2	0	261.47	0.998	0.91
ExN3	Cntnap5c	0	25.3199	0.968	0.447
ExN3	Cpe	0	14.9883	0.993	0.761
ExN3	Cpne4	0	60.9342	0.99	0.73
ExN3	Ctif	0	3.87474	0.911	0.69
ExN3	Ctnna2	0	29.1261	0.995	0.991
ExN3	Cyfip1	0	17.3194	0.959	0.712
ExN3	D630045J12Rik	0	4.74869	0.88	0.612
ExN3	Dchs2	0	8.91639	0.598	0.094
ExN3	Dclk2	0	7.624	0.89	0.609
ExN3	Dgkb	0	85.4613	0.994	0.873
ExN3	Dgkg	0	16.0386	0.987	0.905
ExN3	Dlgap2	0	3.29779	0.995	0.994
ExN3	Dmxl2	0	8.12149	0.958	0.79
ExN3	Dnajc6	0	38.9792	0.982	0.838
ExN3	Dnm1	0	5.51652	0.932	0.713
ExN3	Dock4	0	67.1591	0.998	0.968
ExN3	Dok6	0	81.133	0.994	0.96
ExN3	Dpf3	0	29.5134	0.848	0.324
ExN3	Dync1i1	0	20.6694	0.994	0.919
ExN3	Efr3b	0	5.71052	0.949	0.39
ExN3	Enox2	0	21.9413	0.78	0.339
ExN3	Epha4	0	12.1833	0.98	0.836
ExN3	Epha5	0	72.9806	0.942	0.96
ExN3	Ephb1	0	8.99855	0.651	0.388
ExN3	Erc1	0	3.42454	0.946	0.795
ExN3	Fam13c	0	12.2952	0.947	0.702
ExN3	Fam19a1	0	241.202	0.987	0.84
ExN3	Fgf14	0	23.4254	0.998	0.998
ExN3	Fgfr1	0	17.462	0.834	0.345
ExN3	Fntb	0	11.041	0.844	0.545
ExN3	Gabbr2	0	7.99635	0.992	0.92
ExN3	Gabra5	0	3.0588	0.912	0.609
ExN3	Gabrb3	0	14.7693	0.996	0.994
ExN3	Galnt17	0	13.3266	0.996	0.936
ExN3	Glg1	0	8.07349	0.998	0.993
ExN3	Gm11655	0	7.64393	0.775	0.259
ExN3	Gm16183	0	19.5353	0.979	0.727
ExN3	Gm20751	0	3.12388	0.51	0.074
ExN3	Gm26776	0	20.0435	0.383	0.031
ExN3	Gm26848	0	19.5172	0.996	0.944
ExN3	Gm28750	0	2.63476	0.909	0.59
ExN3	Gm36975	0	21.9827	0.987	0.923
ExN3	Gm47134	0	3.98262	0.732	0.233
ExN3	Gm47728	0	4.42379	0.601	0.09
ExN3	Gm48239	0	29.5367	0.944	0.552
ExN3	Gm9968	0	3.71931	0.844	0.362
ExN3	Gnao1	0	3.22219	0.969	0.789
ExN3	Gnaq	0	18.7365	0.99	0.923
ExN3	Golm1	0	4.29961	0.7	0.219
ExN3	Gpcpd1	0	5.02446	0.829	0.471
ExN4	4930419G24Rik	0	80.6387	0.994	0.714
ExN4	4933413L06Rik	0	29.9247	0.947	0.408
ExN4	6430573F11Rik	0	8.84023	0.68	0.076
ExN4	Adgra1	0	7.81175	0.835	0.252
ExN4	Ank1	0	6.46111	0.796	0.229
ExN4	Ano4	0	26.593	0.952	0.564
ExN4	Astn2	0	66.015	0.995	0.758
ExN4	Brinp3	0	29.7607	0.934	0.522
ExN4	Cadps2	0	48.6461	0.964	0.595
ExN4	Cdh6	0	20.8345	0.732	0.157
ExN4	Chst8	0	13.4224	0.844	0.288
ExN4	Ctnna3	0	13.6262	0.993	0.718
ExN4	Cttnbp2	0	35.4656	0.998	0.986
ExN4	Dnah9	0	2.62382	0.942	0.604
ExN4	Efna5	0	14.0766	0.846	0.227
ExN4	Enox1	0	41.419	0.998	0.96
ExN4	Etv1	0	20.5237	0.881	0.363
ExN4	Etv5	0	12.6884	0.717	0.189
ExN4	Farp1	0	2.97352	0.941	0.421
ExN4	Fn1	0	39.3293	0.496	0.028
ExN4	Fras1	0	25.1761	0.943	0.383
ExN4	Garnl3	0	5.22714	0.953	0.355
ExN4	Gm2164	0	62.6639	0.988	0.358
ExN4	Gm37459	0	8.30709	0.981	0.602
ExN4	Gm42705	0	13.1225	0.833	0.037
ExN4	Gm42707	0	8.9439	0.507	0.017
ExN4	Gm43507	0	13.905	0.919	0.309
ExN4	Gm48321	0	37.5831	0.901	0.455
ExN4	Gm48749	0	27.5734	0.865	0.352
ExN4	Gm6260	0	17.8262	0.74	0.016
ExN4	Grid2	0	34.0294	0.995	0.825
ExN4	Grip1	0	192.968	0.991	0.826
ExN4	Grm5	0	191.529	1	0.997
ExN4	Grm8	0	38.6038	0.994	0.418
ExN4	Hcn1	0	65.382	0.998	0.669
ExN4	Kctd8	0	47.1932	0.822	0.147
ExN4	Ldb2	0	42.9319	0.994	0.519
ExN4	Lrrtm4	0	299.732	0.998	0.864
ExN4	Ndst4	0	54.9219	0.973	0.408
ExN4	Parm1	0	7.02647	0.905	0.38
ExN4	Pex5l	0	84.77	0.999	0.863
ExN4	Plekha7	0	9.06686	0.862	0.258
ExN4	Ptprn2	0	29.8484	0.995	0.963
ExN4	Ptprr	0	32.643	0.941	0.601
ExN4	Ptprt	0	93.4262	0.982	0.319
ExN4	Rbms1	0	16.32	0.797	0.252
ExN4	Rin2	0	10.6261	0.597	0.105
ExN4	Rit2	0	20.9325	0.978	0.786
ExN4	Samd5	0	5.6146	0.911	0.428
ExN4	Slc35f1	0	32.7511	0.995	0.554
ExN4	Snhg11	0	54.4699	1	0.968
ExN4	Snx25	0	12.6227	0.83	0.41
ExN4	Sorcs1	0	40.1712	0.831	0.258
ExN4	St6galnac3	0	6.86519	0.992	0.876
ExN4	Stac	0	35.889	0.804	0.165
ExN4	Thrb	0	54.303	0.995	0.733
ExN4	Tox	0	3.97891	0.966	0.286
ExN4	Vat1l	0	13.8501	0.57	0.055
ExN4	Xylt1	0	27.0622	0.967	0.64
ExN4	Trpc4	1.18783262573152e-318	42.7545	0.975	0.673
ExN4	Adamts2	5.64220497222474e-318	6.39816	0.692	0.131
ExN4	Crim1	0	21.1016	0.952	0.595
ExN4	Kcnn2	2.43e-304	2.53638	0.993	0.798
ExN4	Gabrb2	9.62e-301	9.77532	0.983	0.894
ExN4	Rab38	6.96e-297	8.14706	0.426	0.027
ExN4	Cit	2.3e-295	2.7937	0.797	0.216
ExN4	Adgrl2	1.56e-294	11.3907	0.84	0.314
ExN4	Cdh22	1.27e-290	5.42176	0.649	0.15
ExN4	Arid5b	1.08e-286	23.3571	0.907	0.54
ExN4	Gm26906	2.71e-286	1.09427	0.963	0.706
ExN4	Plcl2	4.18e-279	12.7096	0.951	0.667
ExN4	Gm15594	7.36e-277	3.16609	0.927	0.714
ExN4	Lpp	4.63e-275	17.865	0.911	0.592
ExN4	Slc8a1	7.27e-271	6.86428	0.997	0.803
ExN4	Kcnt1	4.43e-269	6.30488	0.77	0.239
ExN4	Csrnp3	6.85e-268	16.7592	0.976	0.855
ExN4	Sec14l1	1.93e-266	10.9014	0.831	0.539
ExN4	Tox2	7.84e-266	3.43036	0.681	0.159
ExN4	Arnt2	1.65e-261	6.66593	0.898	0.534
ExN4	C230057M02Rik	1.03e-258	5.18072	0.831	0.397
ExN4	Arhgap26	3.4e-254	15.5039	0.983	0.793
ExN4	Gpr161	1.49e-253	2.87416	0.695	0.18
ExN4	Anks1b	1.27e-250	16.9633	1	0.998
ExN4	Mpped1	3.59e-250	4.7638	0.91	0.395
ExN4	Rasal1	4.01e-250	4.82532	0.829	0.407
ExN4	Slc4a10	7.51e-250	19.2798	0.974	0.915
ExN4	Peg3	1.79e-249	4.27596	0.932	0.666
ExN4	Osbpl3	1.67e-247	9.30857	0.733	0.263
ExN4	Ankrd33b	2.21e-244	4.55256	0.871	0.569
ExN4	Lzts1	8.31e-244	6.50799	0.824	0.449
ExN4	Ktn1	2.14e-243	9.6488	0.943	0.757
ExN4	Hivep3	1.85e-241	3.97552	0.99	0.932
ExN4	Ebf4	4.26e-241	5.05293	0.648	0.219
ExN4	Pcnx2	1.07e-239	1.43297	0.926	0.592
ExN4	Cds1	4.23e-237	7.59886	0.755	0.279
ExN4	Pde4b	5.02e-234	5.42174	0.978	0.644
ExN4	Slc24a3	7.48e-234	44.3709	0.989	0.83
ExN4	Elfn1	3.03e-231	13.1399	0.351	0.021
ExN4	Mirt1	6.67e-229	1.63006	0.459	0.058
ExN4	Dclk1	6.13e-228	7.88218	0.995	0.982
ExN5	Bmper	0	3.78043	0.687	0.104
ExN5	Cux2	0	1.24976	0.833	0.056
ExN5	Gm43948	0	1.57644	0.662	0.079
ExN5	Kcnh5	0	16.1694	0.791	0.262
ExN5	Lrrc4c	0	9.7656	1	0.964
ExN5	Pdzrn3	0	1.10943	0.974	0.111
ExN5	Sgcz	0	70.4289	0.986	0.539
ExN5	Tshz3	0	0.313236	0.923	0.268
ExN5	Zmat4	0	45.8025	0.991	0.801
ExN5	Atp10b	3.1675536686174e-318	14.051	0.424	0.024
ExN5	Cit	2.44e-291	2.1789	0.818	0.215
ExN5	Gm42953	6.39e-230	1.53374	0.3	0.009
ExN5	Lama4	7.76e-230	2.76722	0.369	0.022
ExN5	Dok5	1.1e-205	0.278878	0.696	0.244
ExN5	Rims3	5.35e-198	1.20177	0.327	0.02
ExN5	Hrh1	1.56e-196	2.34313	0.358	0.028
ExN5	Cacng8	3.43e-189	1.37608	0.208	0.694
ExN5	Evpl	3.41e-176	1.69031	0.369	0.042
ExN5	Gm12146	1.96e-170	3.85988	0.275	0.024
ExN5	Gm21798	1.46e-166	26.4316	0.846	0.414
ExN5	Intu	3.92e-152	5.46543	0.55	0.173
ExN5	Lemd1	1.4e-151	1.3552	0.251	0.015
ExN5	Ankrd44	3.42e-151	1.55885	0.542	0.146
ExN5	Pcdh15	8.54e-147	38.6195	0.938	0.522
ExN5	Emcn	4.47e-145	2.29101	0.329	0.053
ExN5	Gm48281	5.78e-145	1.39252	0.381	0.06
ExN5	Nova1	1.12e-140	5.72492	0.639	0.314
ExN5	Plxdc1	2.5e-140	1.51878	0.411	0.075
ExN5	Mamdc2	1.1e-139	1.32016	0.323	0.039
ExN5	Slc17a6	1.17e-139	1.14102	0.314	0.036
ExN5	Nrep	4.93e-137	1.76249	0.408	0.083
ExN5	Gm12002	3.45e-133	2.7181	0.492	0.123
ExN5	Lhfp	9.95e-133	1.135	0.541	0.155
ExN5	Adamts16	1.77e-132	0.848488	0.414	0.08
ExN5	Vwa5b2	2.44e-128	1.21354	0.541	0.18
ExN5	Grb10	6.51e-127	2.07673	0.687	0.307
ExN5	Ddit4l	1.65e-125	1.00495	0.216	0.014
ExN5	Klf5	1.03e-124	2.2278	0.306	0.041
ExN5	Sgpp2	9.85e-124	1.8941	0.439	0.103
ExN5	9130015G15Rik	1.9e-120	2.51187	0.386	0.09
ExN5	Whrn	2.28e-114	1.5178	0.337	0.059
ExN5	Lamc2	5.51e-114	0.996917	0.256	0.029
ExN5	Gm26700	1.88e-113	2.3504	0.247	0.024
ExN5	Rnf144a	6.49e-113	2.43695	0.463	0.159
ExN5	Gabrg1	8.12e-112	1.38904	0.255	0.031
ExN5	Dchs1	1.38e-111	1.4688	0.393	0.086
ExN5	Dsc3	2.51e-110	0.273805	0.2	0.013
ExN5	Htr7	5.27e-110	1.2647	0.368	0.079
ExN5	Utrn	9.95e-107	1.11914	0.432	0.111
ExN5	Gm40493	3.36e-103	0.517843	0.202	0.016
ExN5	Frmd3	1.05e-99	2.55967	0.6	0.253
ExN5	Gcnt4	1.4e-98	0.544275	0.161	0.008
ExN5	Mtcl1	7.14e-98	1.18391	0.67	0.341
ExN5	Gadl1	3.35e-97	1.18288	0.183	0.014
ExN5	Cpeb2	3.41e-96	4.41836	0.666	0.359
ExN5	Ntn4	3.14e-94	0.912113	0.185	0.014
ExN5	Prrg1	5.17e-94	6.20773	0.302	0.068
ExN5	Gm28175	2.36e-92	1.96714	0.444	0.137
ExN5	Cux1	1.02e-89	6.93318	0.714	0.454
ExN5	Runx1t1	1.7e-89	0.349059	0.892	0.558
ExN5	Osbpl1a	8.01e-89	1.70864	0.771	0.432
ExN5	Rassf3	7.08e-86	1.49444	0.255	0.047
ExN5	Tox2	7.71e-85	2.6385	0.486	0.171
ExN5	Dsg2	1.7e-83	1.86489	0.349	0.094
ExN5	Fgd2	2.49e-82	0.504115	0.133	0.006
ExN5	Igfbp7	1.48e-77	0.980734	0.189	0.027
ExN5	B430010I23Rik	3.11e-77	0.570375	0.221	0.033
ExN5	Rab3b	2.94e-75	1.2262	0.289	0.064
ExN5	Tecta	1.1e-74	1.38848	0.111	0.005
ExN5	Lgi2	2.13e-74	0.730103	0.311	0.077
ExN5	Ankfn1	1.61e-71	2.11538	0.211	0.042
ExN5	Bglap3	8.54e-69	0.410717	0.101	0.003
ExN5	Rnf144b	1.06e-68	1.86704	0.259	0.053
ExN5	Coro6	1.42e-67	0.488658	0.275	0.063
ExN5	Gm40331	3.77e-67	0.392023	0.114	0.006
ExN5	Gm28410	1.37e-66	1.16879	0.21	0.036
ExN5	Gm11802	6.42e-66	0.478118	0.258	0.058
ExN5	Bean1	1.42e-63	0.799433	0.244	0.055
ExN5	Gm3970	1.51e-62	0.301035	0.1	0.004
ExN5	Tacr3	4.6e-61	1.7877	0.252	0.064
ExN5	Myo5c	1.76e-60	3.34915	0.243	0.062
ExN5	B230217J21Rik	3.39e-60	2.10231	0.372	0.136
ExN5	Mtus1	2.21e-59	0.411726	0.2	0.037
ExN5	BC016579	1.85e-58	0.357376	0.109	0.007
ExN5	Pros1	2.04e-56	3.09559	0.249	0.067
ExN5	Stat5b	2.34e-56	0.946731	0.32	0.1
ExN5	Ralyl	3.03e-56	2.55212	0.997	0.965
ExN5	Klhl33	6.78e-55	0.964898	0.273	0.082
ExN5	Trpc3	1.15e-53	0.156209	0.221	0.054
ExN5	Glt8d2	1.37e-53	0.952183	0.314	0.107
ExN5	4930549C15Rik	8.98e-53	1.12214	0.241	0.069
ExN5	Nlk	1.91e-52	1.499	0.915	0.775
ExN5	Ptgfrn	4.24e-51	0.586555	0.149	0.022
ExN5	Gm3294	8.61e-51	1.15031	0.409	0.169
ExN5	Dkk2	2.26e-50	6.04458	0.177	0.034
ExN5	Herc6	6.82e-50	0.656078	0.175	0.035
ExN5	Fmn1	1.99e-49	21.1729	0.718	0.568
ExN5	Gm46102	6.92e-49	0.586569	0.287	0.105
ExN5	Oprd1	1.87e-48	0.768744	0.265	0.078
ExN5	Gm12371	5.87e-48	0.903776	0.164	0.029
ExN6	Ntng1	0	109.521	0.845	0.673
ExN6	Nrg1	0	7.09012	0.988	0.818
ExN6	Gria4	4.59e-240	27.2867	0.958	0.746
ExN6	Gm15398	3.09e-223	27.2912	0.739	0.286
ExN6	Gm12128	1.08e-214	32.5173	0.342	0.02
ExN6	Ncam2	2.74e-193	14.3298	0.953	0.879
ExN6	Tenm1	4.63e-193	15.7179	0.884	0.848
ExN6	Rab3c	5.54e-162	15.6662	0.901	0.62
ExN6	Ppfibp1	2.44e-158	16.9056	0.396	0.142
ExN6	Rarb	2.96e-158	26.6915	0.232	0.118
ExN6	Celf4	1.03e-151	33.0586	0.975	0.956
ExN6	Ly6h	3.11e-151	3.40207	0.811	0.569
ExN6	Atp2b4	2.02e-147	2.46692	0.597	0.222
ExN6	AC124490.1	1.19e-144	3.96987	0.628	0.215
ExN6	Adam12	5.02e-138	19.9191	0.439	0.265
ExN6	Slc2a13	6.68e-136	48.9283	0.907	0.8
ExN6	Agbl4	5.14e-135	57.5809	0.942	0.817
ExN6	Gpc3	6.53e-135	33.3122	0.317	0.069
ExN6	Plch1	4.87e-131	17.4218	0.251	0.071
ExN6	Zfp804b	4.98e-128	25.8452	0.541	0.41
ExN6	Osbpl8	5.34e-127	7.45084	0.832	0.615
ExN6	Negr1	7.27e-123	209.067	0.989	0.992
ExN6	A830018L16Rik	1.85e-122	44.417	0.945	0.856
ExN6	Fbln2	8.49e-121	8.55952	0.33	0.084
ExN6	Rapgef5	4.61e-112	36.386	0.912	0.822
ExN6	A230057D06Rik	4.62e-110	9.51544	0.961	0.905
ExN6	Epb41l4b	4.44e-107	1.33088	0.73	0.455
ExN6	Pcdh7	1.17e-106	90.7664	0.843	0.617
ExN6	Rreb1	5.63e-104	13.0185	0.608	0.37
ExN6	Kitl	3.7e-102	8.54024	0.401	0.152
ExN6	Fam196b	5.33e-102	5.41941	0.188	0.012
ExN6	Col23a1	6.1e-101	46.4847	0.48	0.197
ExN6	Dock2	8.32e-100	12.6036	0.207	0.018
ExN6	Fhl1	1.2e-98	2.08107	0.45	0.174
ExN6	Ppp2r2b	3.55e-97	8.53263	0.982	0.782
ExN6	Gm16226	5.12e-92	0.184133	0.591	0.229
ExN6	Foxp1	3.18e-90	9.0607	0.9	0.798
ExN6	Gab2	1.95e-88	0.803658	0.746	0.444
ExN6	Gm12130	1.95e-87	7.72608	0.146	0.007
ExN6	A230006K03Rik	5.61e-84	1.34546	0.928	0.662
ExN6	A630012P03Rik	4.61e-83	12.1291	0.196	0.03
ExN6	Ripor2	6.37e-83	4.22103	0.861	0.697
ExN6	Klf12	4.92e-80	30.3093	0.851	0.734
ExN6	Mef2c	1.64e-79	35.9439	0.675	0.659
ExN6	Cpne2	6.4e-79	2.38031	0.307	0.069
ExN6	Cped1	2.71e-78	1.31789	0.271	0.062
ExN6	Arhgef28	4.87e-77	25.8436	0.608	0.595
ExN6	9330185C12Rik	1.65e-76	55.9957	0.187	0.023
ExN6	Ccdc136	2.26e-76	19.8373	0.467	0.254
ExN6	Prkg2	5.86e-76	4.08528	0.258	0.044
ExN6	Atp10a	7.2e-76	8.32606	0.364	0.131
ExN6	Adcy5	7.1e-75	6.81029	0.521	0.258
ExN6	Kcnn3	1.57e-74	1.68379	0.597	0.345
ExN6	Elavl4	3.67e-74	12.8263	0.732	0.413
ExN6	Cd44	7.05e-73	6.38714	0.178	0.029
ExN6	Limch1	2.37e-72	1.70455	0.905	0.78
ExN6	Rgs9	4.59e-72	19.9838	0.345	0.167
ExN6	Reln	2.63e-70	15.7366	0.293	0.067
ExN6	Celf2	6.05e-68	38.8307	0.999	0.999
ExN6	Zwint	1.32e-67	5.11858	0.659	0.464
ExN6	Nav2	2.77e-67	21.5554	0.946	0.973
ExN6	Dcn	6.02e-65	8.05797	0.243	0.054
ExN6	Spon1	1.13e-64	25.6684	0.5	0.68
ExN6	Rims2	2.13e-64	9.9755	0.978	0.934
ExN6	Necab1	2.79e-64	0.867217	0.478	0.244
ExN6	Pfkp	5.08e-64	4.88279	0.742	0.524
ExN6	Hes1	7.26e-64	3.69748	0.234	0.069
ExN6	Hccs	1.46e-63	3.17043	0.287	0.076
ExN6	Gm14507	1.78e-63	3.06986	0.257	0.056
ExN6	Cdh10	6.85e-63	24.3662	0.834	0.636
ExN6	Gm36431	2.55e-62	7.04005	0.186	0.029
ExN6	Ptprf	2.59e-59	1.26547	0.403	0.159
ExN6	Acvr2a	5.5e-59	3.14567	0.771	0.618
ExN6	Wdr17	1.13e-58	39.7617	0.843	0.682
ExN6	Fibcd1	1.72e-58	2.73424	0.259	0.098
ExN6	Farp1	6.51e-58	1.35636	0.701	0.439
ExN6	Togaram2	2.39e-57	0.518038	0.154	0.017
ExN6	Gm35835	2.96e-57	4.31548	0.342	0.114
ExN6	Snap25	2.98e-57	14.8198	0.98	0.969
ExN6	Nfib	4.33e-57	8.53196	0.789	0.933
ExN6	Gm14582	1.13e-56	7.63779	0.161	0.031
ExN6	Adam33	1.27e-56	9.65172	0.122	0.009
ExN6	Gm48159	4.23e-56	2.82867	0.262	0.069
ExN6	Ptprk	4.61e-56	22.9598	0.696	0.71
ExN6	Cfap52	2.56e-55	2.81327	0.101	0.005
ExN6	9330182L06Rik	3.57e-55	2.98471	0.638	0.35
ExN6	Plxnc1	3.62e-55	5.15894	0.564	0.34
ExN6	Runx1t1	8.79e-55	2.45182	0.858	0.563
ExN6	Fxyd6	1.89e-54	1.23855	0.274	0.085
ExN6	Ovol2	2.01e-54	2.76645	0.182	0.029
ExN6	Qrfpr	2.11e-54	12.2203	0.153	0.019
ExN6	Gabra3	3.81e-54	3.05376	0.572	0.294
ExN6	Cdh20	7.73e-54	35.8339	0.412	0.228
ExN6	Efcab6	1.41e-53	17.1995	0.446	0.188
ExN6	Slc22a23	1.72e-53	3.94043	0.755	0.529
ExN6	Hrh3	9.89e-53	2.13086	0.238	0.063
ExN6	Ccdc60	3.69e-52	2.67885	0.303	0.13
ExN6	Rps6ka5	6.23e-52	6.83057	0.645	0.437
ExN6	Hivep3	7.6e-52	4.20828	0.911	0.937
ExN6	Cpne5	1.57e-51	1.97461	0.301	0.1
ExN7	Cdh18	0	400.988	0.981	0.539
ExN7	Cobll1	0	22.9946	0.701	0.075
ExN7	Dlc1	0	76.3821	0.98	0.442
ExN7	Dpp10	0	61.9551	0.981	0.399
ExN7	Etl4	0	73.4967	0.997	0.641
ExN7	Gm28928	0	242.292	0.999	0.259
ExN7	Gm45904	0	11.3454	0.655	0.061
ExN7	Grik3	0	5.26213	0.938	0.327
ExN7	Mmp16	0	38.4303	0.985	0.952
ExN7	Pbx1	0	37.4293	0.985	0.938
ExN7	Rai14	0	14.9811	0.731	0.065
ExN7	Sdk2	0	17.3306	0.888	0.418
ExN7	Sulf1	0	4.92003	0.614	0.058
ExN7	Tle4	0	37.9778	0.945	0.56
ExN7	Garnl3	4.11485018763829e-316	2.99448	0.928	0.362
ExN7	Grm3	9.81e-294	8.55465	0.959	0.495
ExN7	Oprm1	1.84e-290	48.3614	0.876	0.404
ExN7	Serpini1	1.28e-271	32.9479	0.828	0.492
ExN7	Rmst	2.03e-271	16.8016	0.687	0.107
ExN7	Hs3st2	1.73e-233	11.4307	0.663	0.121
ExN7	Gm48742	2.58e-233	21.2773	0.808	0.316
ExN7	Smyd3	2.41e-227	11.4719	0.954	0.842
ExN7	Igsf21	3.3e-211	9.76389	0.729	0.256
ExN7	Arhgap25	2.78e-206	1.96534	0.315	0.011
ExN7	Hs3st5	1.08e-202	51.5213	0.488	0.111
ExN7	Ipcef1	3.34e-202	8.90991	0.696	0.245
ExN7	Slc1a2	4.23e-201	23.0019	0.935	0.588
ExN7	Nrxn1	1.97e-196	327.411	0.997	0.998
ExN7	Pcsk5	2.06e-196	37.8703	0.877	0.543
ExN7	Mdga2	1.16e-185	109.497	0.999	0.995
ExN7	Gm15584	3.37e-180	18.2177	0.597	0.151
ExN7	Ncald	1.63e-175	18.9378	0.942	0.685
ExN7	Tshz3	1.06e-174	4.94826	0.804	0.281
ExN7	Dip2a	1.17e-166	11.3564	0.771	0.419
ExN7	Gm17171	1.25e-158	1.71493	0.716	0.26
ExN7	Gdpd5	1.62e-154	5.89243	0.566	0.166
ExN7	Fnbp1l	8.66e-150	5.39025	0.721	0.265
ExN7	Rasgef1b	9.82e-147	11.4305	0.93	0.476
ExN7	Osbpl10	1.39e-143	49.8317	0.781	0.439
ExN7	Atp6ap1l	5.1e-143	1.6435	0.235	0.009
ExN7	Col8a1	5.12e-143	16.646	0.222	0.008
ExN7	Grin2a	1.17e-141	45.6335	0.969	0.997
ExN7	Plcxd3	2.27e-136	21.7562	0.679	0.229
ExN7	Thsd7b	1.22e-132	35.9866	0.751	0.635
ExN7	Lpar1	2.26e-132	2.0193	0.382	0.08
ExN7	Tmem178	1.11e-131	8.6488	0.792	0.527
ExN7	Rgs20	5.66e-129	0.457181	0.518	0.129
ExN7	Tmem132d	1.43e-128	121.176	0.712	0.379
ExN7	Gm48956	1.74e-126	1.83572	0.525	0.146
ExN7	Gm10389	6.66e-120	1.37448	0.235	0.014
ExN7	Ngef	1.69e-119	2.49657	0.614	0.247
ExN7	Atp2b4	2.07e-119	4.86914	0.629	0.221
ExN7	Rasgrf1	4.35e-118	0.887755	0.805	0.971
ExN7	Frmpd4	1.18e-117	492.061	0.999	0.976
ExN7	Ror2	1.41e-116	2.01119	0.264	0.023
ExN7	Dpp4	3.14e-116	11.7153	0.33	0.044
ExN7	4933432K03Rik	2.52e-113	1.41945	0.394	0.072
ExN7	Gm49191	6.37e-112	3.37358	0.338	0.056
ExN7	Galnt10	5.98e-107	22.725	0.322	0.134
ExN7	Antxr1	9.99e-102	4.5473	0.478	0.147
ExN7	Kcnab1	1.03e-101	54.7113	0.589	0.875
ExN7	Lhfpl3	7.69e-100	45.5807	0.545	0.325
ExN7	Cwh43	9.03e-99	0.740783	0.322	0.05
ExN7	A330015K06Rik	1.03e-98	35.5457	0.537	0.846
ExN7	Col5a1	3.5e-98	1.53813	0.295	0.05
ExN7	Glra2	3.58e-98	7.90412	0.337	0.078
ExN7	Arhgap18	2.04e-94	2.13428	0.482	0.132
ExN7	Tmem163	3.54e-93	44.452	0.269	0.153
ExN7	CT025619.1	3.9e-93	8.33377	0.727	0.366
ExN7	Gm13561	4.3e-93	4.12358	0.233	0.022
ExN7	C130073E24Rik	3.76e-91	70.6113	0.207	0.165
ExN7	Gm13362	2.89e-90	2.02455	0.359	0.078
ExN7	Inpp4b	1.64e-85	71.0592	0.357	0.657
ExN7	Nr4a2	7.71e-85	2.899	0.47	0.142
ExN7	Gm26700	2.19e-82	0.758198	0.234	0.027
ExN7	Npas2	1.24e-79	14.3283	0.839	0.509
ExN7	AC164881.1	3.62e-77	8.694	0.173	0.015
ExN7	Sfmbt2	4.16e-77	2.02919	0.409	0.167
ExN7	Gm13335	9.07e-73	0.649759	0.211	0.029
ExN7	Gm30003	9.9e-73	1.70463	0.291	0.06
ExN7	Gm2824	3.91e-72	5.44505	0.564	0.324
ExN7	Col19a1	2.31e-71	10.2821	0.223	0.09
ExN7	Hrh1	8.31e-70	2.09424	0.235	0.038
ExN7	Kcnmb4	2.23e-69	6.66668	0.601	0.342
ExN7	Ptk2	3.79e-69	8.3124	0.954	0.919
ExN7	Flrt2	2.17e-67	15.3617	0.838	0.543
ExN7	Phactr1	3.81e-64	25.8837	0.996	0.983
ExN7	Slc35f4	1.71e-63	15.7889	0.869	0.702
ExN7	Gm47875	5.85e-63	6.14895	0.143	0.012
ExN7	2007-09-01	6.36e-62	3.76844	0.736	0.51
ExN7	Svil	6e-61	16.2059	0.183	0.092
ExN7	Pappa2	1.67e-60	21.2918	0.123	0.087
ExN7	Teddm2	2.38e-60	1.22142	0.459	0.18
ExN7	Dock3	2.41e-59	3.35876	0.973	0.952
ExN7	Ctnnd2	4.07e-59	76.1941	0.999	0.991
ExN7	Gm16267	2.35e-58	3.50507	0.08	0.347
ExN7	Srcin1	6.33e-58	24.1163	0.811	0.655
ExN7	Osbpl1a	7.91e-58	1.04674	0.752	0.436
ExN7	Cables1	1.3e-57	1.24588	0.329	0.099
ExN7	Tg	1.78e-57	3.83321	0.187	0.027
ExN8	Cntn4	0	182.388	0.837	0.59
ExN8	Cntn6	0	46.7753	0.756	0.17
ExN8	Cntnap4	0	29.4618	0.974	0.138
ExN8	Gm26883	0	59.7596	0.991	0.222
ExN8	Kcnip1	0	52.3409	0.901	0.086
ExN8	Mcc	0	25.13	0.936	0.388
ExN8	Olfm3	0	39.5615	0.966	0.281
ExN8	Pamr1	0	5.5732	0.645	0.028
ExN8	Plcb4	0	30.404	0.769	0.132
ExN8	Sema5b	0	11.5885	0.854	0.124
ExN8	Sntb1	0	17.8956	0.938	0.121
ExN8	Vwc2l	0	41.2036	0.994	0.144
ExN8	Arap2	1.97972104288587e-319	22.893	0.957	0.409
ExN8	Neto2	5.11e-304	8.31943	0.889	0.285
ExN8	Trpc3	5.69e-304	4.29936	0.668	0.044
ExN8	Kcnh8	1.62e-300	27.5502	0.565	0.03
ExN8	Xkr6	8.43e-278	17.8507	0.953	0.735
ExN8	Gm28905	6.13e-263	19.184	0.927	0.278
ExN8	Grik3	2.62e-257	3.92233	0.931	0.339
ExN8	Sox5	9.42e-255	13.8476	0.987	0.48
ExN8	Grk5	8.97e-248	15.3629	0.769	0.195
ExN8	Unc13b	6.03e-230	18.9839	0.951	0.629
ExN8	St3gal1	7.15e-228	11.2442	0.724	0.139
ExN8	Cwh43	4.04e-227	5.05212	0.585	0.046
ExN8	Kremen1	3.25e-211	7.99824	0.582	0.067
ExN8	Pid1	1.04e-210	29.7004	0.946	0.491
ExN8	Ptpru	3.61e-210	5.45464	0.831	0.229
ExN8	Lrrtm3	1.4e-200	11.9535	0.979	0.519
ExN8	Prr16	4.15e-196	13.5965	0.97	0.475
ExN8	Cdh11	8.79e-194	1.98807	0.985	0.825
ExN8	Prickle1	1.81e-193	4.93584	0.994	0.962
ExN8	Fut9	7.62e-192	22.0571	0.966	0.76
ExN8	Hs3st4	1.48e-190	12.1501	1	0.7
ExN8	Htr2c	2.03e-186	16.4823	0.563	0.245
ExN8	Lcp1	6.78e-166	1.1499	0.409	0.023
ExN8	Crybg1	3.55e-163	7.32598	0.418	0.041
ExN8	Abca12	9.71e-163	23.135	0.426	0.027
ExN8	Slc8a3	3.39e-154	3.29484	0.837	0.38
ExN8	Hivep1	2.89e-153	8.7602	0.668	0.142
ExN8	Gm14211	1.38e-150	9.53361	0.37	0.021
ExN8	B3glct	4.8e-146	2.63885	0.769	0.283
ExN8	B4galnt3	1.08e-143	4.44259	0.422	0.048
ExN8	Fgf1	5.96e-142	1.6792	0.69	0.164
ExN8	Socs6	1.02e-141	44.9758	0.608	0.241
ExN8	Sulf2	2.46e-139	4.83394	0.816	0.273
ExN8	Adamts16	2.52e-132	3.39217	0.54	0.085
ExN8	Slc38a3	6.74e-130	1.0148	0.214	0.001
ExN8	Osbpl1a	6.75e-124	4.73809	0.872	0.438
ExN8	Gm45846	1.66e-123	11.1437	0.76	0.266
ExN8	4732471J01Rik	8.86e-121	20.6372	0.867	0.637
ExN8	4930578G10Rik	9.36e-117	62.6545	0.801	0.837
ExN8	Gm43948	3.65e-114	2.69793	0.537	0.099
ExN8	Usp3	7.78e-114	2.24898	0.777	0.483
ExN8	Gm13052	2.52e-112	3.6041	0.55	0.148
ExN8	Gm13362	1.8e-108	2.23455	0.469	0.08
ExN8	1500009L16Rik	1.82e-108	2.91404	0.452	0.084
ExN8	Coro6	3.39e-108	0.646351	0.45	0.063
ExN8	Mtcl1	1.06e-105	3.97604	0.732	0.348
ExN8	Gm47902	1.82e-103	0.782937	0.169	0.001
ExN8	Srgap1	1.57e-102	0.345314	0.782	0.32
ExN8	Gm2163	2.25e-100	64.0876	0.91	0.883
ExN8	Gm15563	9.92e-95	2.43491	0.739	0.456
ExN8	Gm48281	2.02e-94	2.61993	0.42	0.068
ExN8	Grid1	1.02e-93	3.48682	0.991	0.958
ExN8	Dpy19l1	1.94e-91	8.57125	0.516	0.273
ExN8	Adgrd1	3.28e-91	11.2042	0.296	0.03
ExN8	Rcan2	1.75e-90	3.41862	0.587	0.186
ExN8	Whrn	7.94e-88	2.32441	0.4	0.065
ExN8	Adam19	1.9e-87	1.86544	0.527	0.138
ExN8	Cbln2	1.02e-85	0.526462	0.199	0.007
ExN8	Cgn	1.18e-85	1.03114	0.353	0.046
ExN8	Srrm4	1.77e-85	10.6721	0.949	0.747
ExN8	Klhl32	3.64e-85	1.50753	0.884	0.629
ExN8	Gm12394	1.18e-84	71.2968	0.816	0.821
ExN8	Itga6	1.92e-84	4.9201	0.381	0.094
ExN8	Strbp	3.05e-84	3.4096	0.996	0.983
ExN8	Nxph3	4.77e-84	0.633005	0.208	0.009
ExN8	Synpo2	3.86e-83	17.7783	0.302	0.052
ExN8	Rell1	8.16e-82	3.43703	0.422	0.081
ExN8	Gm32200	1.95e-81	1.3571	0.223	0.012
ExN8	A330102I10Rik	1.26e-80	3.61571	0.799	0.445
ExN8	Fstl5	1.46e-79	7.86848	0.719	0.322
ExN8	Scai	2.09e-79	8.04275	0.927	0.795
ExN8	Olfm2	3.11e-78	3.16849	0.578	0.184
ExN8	Pdia5	2.73e-76	2.01605	0.42	0.133
ExN8	Htr1f	9.17e-76	0.465395	0.842	0.417
ExN8	Adam18	7.16e-75	2.37842	0.328	0.045
ExN8	2010300F17Rik	7.27e-74	1.41604	0.221	0.016
ExN8	Adarb1	5.92e-73	5.26209	0.786	0.598
ExN8	Sec62	2.83e-72	2.32573	0.69	0.375
ExN8	4833422C13Rik	3.68e-72	0.706209	0.752	0.473
ExN8	Ell2	5.35e-69	8.04805	0.638	0.279
ExN8	Chrm2	5.04e-68	7.87048	0.383	0.085
ExN8	Kcnmb4	1.67e-67	2.30747	0.687	0.344
ExN8	Clic5	3.54e-67	1.14919	0.167	0.006
ExN8	St6gal2	2.41e-66	1.89595	0.604	0.265
ExN8	3632451O06Rik	2.79e-66	2.36379	0.542	0.175
ExN8	Mapk8	3.03e-66	2.24069	0.807	0.566
ExN8	Dcx	1.93e-64	1.10116	0.595	0.246
ExN8	Gm12120	8.94e-64	0.476996	0.146	0.004
ExN9	Asic2	0	88.7712	0.993	0.943
ExN9	Camk2d	0	24.957	0.979	0.226
ExN9	Hdac9	0	31.5855	0.974	0.868
ExN9	Car10	1.36853314871172e-312	18.0111	0.952	0.594
ExN9	Unc13c	4.68e-306	93.0102	0.729	0.136
ExN9	Dcc	4.72e-299	321.045	0.993	0.834
ExN9	Il1rapl2	4.09e-292	155.135	0.907	0.398
ExN9	Necab1	7.39e-285	6.08784	0.926	0.236
ExN9	Rgs6	3.18e-263	13.751	0.919	0.323
ExN9	Cdc14a	1.27e-260	15.3526	0.602	0.043
ExN9	Galnt13	7.72e-240	11.8691	0.948	0.821
ExN9	Fhod3	3.77e-210	16.6267	0.826	0.196
ExN9	Csmd1	7.6e-208	119.068	0.998	0.999
ExN9	Adcy8	3.38e-199	30.6025	0.912	0.5
ExN9	Adamts2	4.94e-194	2.67523	0.762	0.147
ExN9	Cntnap5b	8.12e-190	25.2928	0.917	0.675
ExN9	Pparg	8.65e-188	10.5196	0.776	0.165
ExN9	Apba1	6.1e-185	39.8697	0.962	0.858
ExN9	5530401A14Rik	3.46e-184	5.82834	0.79	0.234
ExN9	Cobl	1.48e-183	1.86281	0.881	0.276
ExN9	Cacnb4	4.6e-176	16.1722	0.983	0.887
ExN9	Cacna2d3	2.52e-173	22.4073	0.986	0.973
ExN9	Cpa6	1.04e-170	103.662	0.471	0.166
ExN9	Tmem164	5.95e-165	4.85988	0.69	0.197
ExN9	Cntn5	1.82e-156	163.791	0.912	0.763
ExN9	Plxdc2	1.01e-148	30.9656	0.9	0.433
ExN9	Dner	1.6e-145	5.09479	0.867	0.394
ExN9	Gm19410	4.27e-135	0.8299	0.607	0.11
ExN9	Ntng2	5.36e-121	11.7117	0.833	0.52
ExN9	Satb1	1.02e-120	6.61057	0.769	0.299
ExN9	Lhx2	2.43e-120	2.34771	0.581	0.138
ExN9	Gm16226	5.23e-120	4.14239	0.721	0.233
ExN9	Adgra3	4.01e-117	3.12216	0.45	0.067
ExN9	Fgf12	1.86e-114	58.4742	0.99	0.973
ExN9	Slc26a4	4.57e-112	19.0532	0.748	0.344
ExN9	Rasa3	7.13e-112	7.98724	0.702	0.301
ExN9	Gm11844	1.18e-110	2.94049	0.467	0.058
ExN9	Fstl4	2.96e-110	103.198	0.898	0.668
ExN9	Arpp21	4.89e-109	18.0792	0.986	0.982
ExN9	Gm26936	6.13e-109	5.57773	0.862	0.477
ExN9	Gm11418	3.27e-106	2.14344	0.555	0.121
ExN9	Pbx3	4.68e-106	12.7718	0.564	0.195
ExN9	Gm2694	1.72e-105	2.50434	0.419	0.049
ExN9	Gm12002	5.47e-99	3.69182	0.581	0.132
ExN9	Wfs1	1.85e-97	9.95181	0.381	0.059
ExN9	Dok5	1.08e-95	7.86349	0.719	0.258
ExN9	Ptprm	4.11e-94	52.9658	0.395	0.084
ExN9	Gm27016	4.17e-94	3.3937	0.398	0.045
ExN9	Cntnap3	7.78e-93	36.4671	0.29	0.047
ExN9	Mgat5	2.54e-92	12.5827	0.89	0.612
ExN9	Farp1	7.5e-92	5.28748	0.912	0.439
ExN9	Tmem44	3.24e-90	2.163	0.574	0.125
ExN9	5730522E02Rik	4.03e-90	9.423	0.979	0.951
ExN9	Gm16599	4.69e-90	0.313064	0.755	0.421
ExN9	Fam19a2	5.98e-90	98.8701	0.971	0.703
ExN9	Epha3	7.04e-89	23.8497	0.943	0.61
ExN9	Oxr1	2.07e-88	196.521	0.988	0.946
ExN9	Meis2	1.39e-87	13.751	0.655	0.378
ExN9	Gm44079	2.4e-85	2.53664	0.412	0.061
ExN9	Lrtm1	7.69e-85	8.39649	0.869	0.513
ExN9	Hs6st3	2.1e-82	119.068	0.988	0.87
ExN9	Rnf144b	6.63e-82	2.78384	0.398	0.055
ExN9	Pitpnm3	2.47e-78	4.62686	0.671	0.236
ExN9	Cdh12	2.9e-78	15.7054	0.838	0.821
ExN9	4930527B05Rik	1.7e-77	1.79481	0.407	0.087
ExN9	Cux1	2.74e-76	1.5485	0.748	0.462
ExN9	Tenm3	2.93e-76	3.20015	0.952	0.646
ExN9	Dock3	8.74e-76	4.89136	0.979	0.952
ExN9	Prkg2	2.5e-75	3.33408	0.352	0.046
ExN9	Prag1	1.51e-73	0.464826	0.514	0.14
ExN9	Epb41l3	2.16e-73	6.63326	0.857	0.578
ExN9	C1qtnf7	8.51e-73	18.5117	0.224	0.016
ExN9	Mpped1	1.43e-72	1.85751	0.879	0.413
ExN9	Sorbs2	3.14e-72	8.78946	0.981	0.944
ExN9	Chsy3	1.05e-71	25.2926	0.924	0.686
ExN9	Fgf13	4.14e-68	2.20915	0.817	0.6
ExN9	Gsg1l	1.67e-67	27.5788	0.619	0.299
ExN9	Fnbp1l	5.55e-67	3.39132	0.721	0.275
ExN9	Mamdc2	5.58e-67	5.24234	0.338	0.047
ExN9	Frmd3	5.92e-67	5.71765	0.669	0.261
ExN9	Tmem255a	1.81e-65	2.80182	0.371	0.077
ExN9	Kcnma1	1.47e-64	2.23214	0.995	0.994
ExN9	9330182L06Rik	5.45e-61	1.41435	0.752	0.353
ExN9	Lef1	9.14e-59	16.2789	0.155	0.009
ExN9	Gm32036	1.42e-58	0.550508	0.295	0.043
ExN9	Gm29530	1.2e-57	2.2343	0.312	0.047
ExN9	Sema3d	1.26e-57	9.28139	0.321	0.063
ExN9	Setbp1	2.64e-57	1.03827	0.979	0.972
ExN9	Lama3	1.39e-54	3.8941	0.302	0.072
ExN9	Pdzrn3	3.89e-54	7.98031	0.526	0.151
ExN9	Gm11146	2.66e-52	4.58746	0.617	0.349
ExN9	Arhgap10	1.58e-51	3.73948	0.536	0.319
ExN9	Gm40841	1.81e-51	1.10255	0.714	0.408
ExN9	Esr2	2.94e-51	1.11003	0.207	0.019
ExN9	Gm48006	5.89e-51	2.68588	0.66	0.312
ExN9	Igsf11	2.41e-50	11.6478	0.643	0.35
ExN9	Dennd1a	2.5e-50	11.3468	0.981	0.963
ExN9	4930444A19Rik	2.57e-50	9.77595	0.405	0.116
ExN9	Plxdc1	5.79e-50	2.22678	0.367	0.087
ExN9	Gm48003	5.92e-50	6.52786	0.629	0.294
ExN10	Shisa6	5.18e-285	35.5595	1	0.865
ExN10	Gm32647	2.38e-251	159.633	0.76	0.267
ExN10	Col6a1	1.41e-229	10.9299	0.672	0.055
ExN10	Dscam	1.56e-224	16.2956	0.992	0.956
ExN10	Lrp1b	8.18e-208	29.7887	0.995	0.975
ExN10	Nkain3	2.37e-198	38.8873	0.939	0.83
ExN10	Nrp2	1.71e-194	0.52253	0.875	0.537
ExN10	Efr3b	7.5e-190	2.7801	0.971	0.43
ExN10	Trpc7	2.33e-184	8.06066	0.624	0.065
ExN10	Tspan18	9.44e-171	7.06493	0.837	0.226
ExN10	Zfp804a	5.5e-169	25.4607	0.979	0.799
ExN10	Gabrg3	3.97e-162	22.5753	0.853	0.665
ExN10	Sgcd	2.29e-151	65.8561	0.845	0.719
ExN10	Thsd4	1.86e-150	19.3086	0.845	0.384
ExN10	Sorcs2	5.98e-142	10.7803	0.92	0.536
ExN10	Aff2	3.94e-124	10.8506	0.848	0.607
ExN10	2600014E21Rik	2.76e-121	6.81393	0.544	0.08
ExN10	4930467D21Rik	3.75e-121	22.5372	0.536	0.097
ExN10	Galnt3	1.31e-117	5.21395	0.696	0.2
ExN10	Peak1	2.31e-117	3.89184	0.936	0.617
ExN10	Ccser1	3.66e-108	1.1179	1	0.99
ExN10	Myof	1.69e-106	3.73812	0.36	0.022
ExN10	Myo1b	4.52e-106	10.4286	0.333	0.092
ExN10	Tmcc3	9.76e-106	6.70753	0.699	0.414
ExN10	Airn	3.05e-104	28.0993	0.733	0.416
ExN10	Trps1	7.04e-104	15.2917	0.864	0.389
ExN10	Pdlim5	4.45e-103	2.12995	0.568	0.104
ExN10	Adamts9	2.5e-100	12.1787	0.619	0.131
ExN10	Lnx1	1.39e-99	9.17268	0.768	0.34
ExN10	Plch2	3.24e-98	5.45767	0.688	0.197
ExN10	Snap91	2.34e-95	6.8846	0.968	0.876
ExN10	Hgf	2.71e-95	2.01773	0.384	0.032
ExN10	Calcrl	1.09e-94	11.5761	0.355	0.044
ExN10	Ajap1	1.16e-94	18.0418	0.499	0.363
ExN10	Tns3	1.79e-94	6.17191	0.56	0.145
ExN10	Dock1	3.78e-94	31.1274	0.573	0.151
ExN10	Tmem132c	5.69e-93	19.9086	0.293	0.036
ExN10	Csf2rb2	9.62e-93	13.1246	0.211	0.004
ExN10	Scube1	1.05e-92	12.264	0.595	0.187
ExN10	Clec18a	3.46e-92	2.5786	0.421	0.062
ExN10	Il16	4.84e-87	7.65168	0.645	0.211
ExN10	Clstn2	5.36e-87	65.8561	0.992	0.957
ExN10	4933407I08Rik	7.3e-84	4.82091	0.589	0.164
ExN10	Rhoj	9.11e-84	7.57743	0.357	0.062
ExN10	Col4a2	3.54e-81	14.5454	0.792	0.467
ExN10	Nkd2	4.88e-81	2.05268	0.32	0.03
ExN10	Clmn	3.19e-80	13.7521	0.792	0.392
ExN10	Cpne2	3.34e-80	2.83416	0.445	0.072
ExN10	Cpne9	3.51e-80	15.065	0.336	0.069
ExN10	Fam107a	6.28e-80	1.61224	0.288	0.017
ExN10	Cdh2	2.56e-78	4.23585	0.992	0.898
ExN10	Piezo2	1.29e-76	6.16433	0.24	0.021
ExN10	Sulf2	2.53e-74	0.781773	0.76	0.278
ExN10	Iqsec3	1.97e-72	1.42294	0.861	0.534
ExN10	Tmem132cos	1.1e-71	14.3575	0.248	0.041
ExN10	Htr7	4.57e-71	6.07897	0.459	0.087
ExN10	A830082K12Rik	9.21e-71	3.66016	0.816	0.506
ExN10	Clmp	8.52e-70	3.48628	0.624	0.276
ExN10	Gm11655	1.11e-69	0.764743	0.72	0.298
ExN10	Tead1	2.14e-69	3.82995	0.717	0.609
ExN10	Olfr553	2.4e-67	2.04126	0.301	0.026
ExN10	Glis1	3.1e-67	5.80775	0.363	0.095
ExN10	Gm20642	3.74e-67	9.55436	0.992	0.968
ExN10	Sema6a	6.53e-67	4.35848	0.536	0.149
ExN10	Rps6ka3	1.03e-66	3.59567	0.8	0.56
ExN10	Col4a1	2.39e-65	4.07826	0.616	0.294
ExN10	Scn7a	9.27e-65	1.77837	0.261	0.023
ExN10	Smoc2	1.38e-64	2.79773	0.677	0.315
ExN10	Hpgd	3.05e-64	1.4747	0.224	0.014
ExN10	Gm28153	6.72e-64	26.6659	0.549	0.323
ExN10	Gm47728	1.39e-63	2.15754	0.504	0.13
ExN10	Palmd	1.72e-63	6.27488	0.544	0.304
ExN10	Cachd1	1.91e-63	3.837	0.723	0.332
ExN10	4930532I03Rik	3.76e-63	10.2171	0.92	0.691
ExN10	4921534H16Rik	1.4e-62	18.4144	0.733	0.553
ExN10	Epb41l2	1.62e-62	5.25163	0.344	0.122
ExN10	Golm1	1.81e-62	2.44339	0.675	0.255
ExN10	Rnf112	3.59e-62	3.71246	0.904	0.75
ExN10	4930447C04Rik	4.21e-62	0.657905	0.568	0.174
ExN10	Antxr2	2.65e-60	6.76957	0.371	0.091
ExN10	Actn2	3.31e-60	0.449384	0.624	0.219
ExN10	Gm21949	6.5e-60	3.66109	0.512	0.177
ExN10	Crispld1	9.67e-60	17.1995	0.347	0.161
ExN10	Spag5	1.39e-59	10.5114	0.821	0.585
ExN10	Man1c1	1.87e-59	10.899	0.349	0.283
ExN10	Mndal	2.52e-59	1.53684	0.4	0.072
ExN10	Naa11	3.34e-59	3.8489	0.275	0.028
ExN10	Prrx1	2.16e-58	6.63875	0.208	0.019
ExN10	9530059O14Rik	4.4e-58	29.5698	0.965	0.806
ExN10	Hat1	4.93e-58	2.30742	0.52	0.239
ExN10	Snta1	2.32e-57	3.05924	0.675	0.391
ExN10	A730049H05Rik	4.04e-57	8.48209	0.363	0.06
ExN10	1700111E14Rik	5.44e-57	5.9849	0.52	0.826
ExN10	Dnm3	1.12e-56	2.76854	0.88	0.718
ExN10	Ankrd29	1.2e-56	9.61367	0.445	0.11
ExN10	Cabp1	3.22e-56	5.53545	0.744	0.403
ExN10	Itpr2	7.3e-56	7.52433	0.363	0.117
ExN10	Apba2	1.54e-55	7.68644	0.976	0.894
ExN10	Daam1	2.23e-54	3.86221	0.88	0.628
ExN10	Snrpn	3.12e-54	7.37406	0.848	0.52
ExN11	Erbb4	0	67.4524	0.926	0.334
ExN11	Erbin	0	14.9096	0.908	0.158
ExN11	Frmd5	0	8.3007	1	0.784
ExN11	Mbp	0	11.197	1	0.457
ExN11	Mobp	0	12.6401	0.908	0.044
ExN11	Phlpp1	0	24.1454	0.991	0.795
ExN11	Plcl1	0	192.378	1	0.598
ExN11	Plp1	0	22.9965	0.979	0.346
ExN11	Ppp1r16b	0	10.5884	0.908	0.484
ExN11	Prr5l	0	23.1445	0.967	0.046
ExN11	Qk	0	38.5687	0.976	0.617
ExN11	St18	0	47.2471	0.988	0.345
ExN11	Zfp536	0	29.8491	0.967	0.297
ExN11	Aspa	1.04589137828711e-312	14.3099	0.76	0.028
ExN11	Bcas1	5.26277569557337e-312	10.6339	0.749	0.02
ExN11	Mag	2.14255911701521e-311	2.54171	0.796	0.043
ExN11	C030029H02Rik	0	7.754	0.734	0.018
ExN11	Enpp2	3.84e-300	8.96904	0.873	0.136
ExN11	Mog	4.25e-299	7.74962	0.754	0.033
ExN11	Daam2	2.35e-294	7.82201	0.766	0.037
ExN11	Gm4593	1.24e-287	8.45544	0.772	0.042
ExN11	Fa2h	7.51e-277	10.9609	0.71	0.027
ExN11	Gjc3	2.26e-276	4.60759	0.683	0.022
ExN11	Pde8a	3.35e-276	10.1969	0.793	0.117
ExN11	Dock10	5.54e-275	41.4647	0.997	0.525
ExN11	Sec14l5	1.28e-269	9.67856	0.749	0.051
ExN11	1700047M11Rik	1.44e-269	5.53386	0.683	0.023
ExN11	Tspan2	1.95e-264	3.21414	0.74	0.052
ExN11	Cdh19	2.14e-255	4.85817	0.692	0.04
ExN11	Map7	1.29e-247	19.3914	0.985	0.81
ExN11	Cdc37l1	5.77e-244	12.5277	0.92	0.649
ExN11	Adipor2	3.18e-241	24.7989	0.775	0.252
ExN11	Fnbp1	5.25e-240	10.9904	0.964	0.724
ExN11	Plekhh1	4.48e-231	4.95696	0.66	0.038
ExN11	AC110241.2	5.92e-230	4.83067	0.571	0.015
ExN11	Bcas1os2	5.38e-228	1.13882	0.58	0.017
ExN11	Arhgap23	2.09e-227	5.00301	0.902	0.434
ExN11	Creb5	1.85e-219	10.2696	0.58	0.021
ExN11	Ugt8a	1.26e-216	3.79824	0.672	0.052
ExN11	Gab1	1.49e-216	7.52012	0.633	0.034
ExN11	Ypel2	3.5e-215	12.2983	0.843	0.37
ExN11	A230001M10Rik	3.07e-204	6.28899	0.627	0.053
ExN11	Phldb1	2.34e-198	7.20536	0.663	0.087
ExN11	Edil3	6.2e-198	14.0494	0.988	0.692
ExN11	Ninj2	1.07e-197	6.88495	0.562	0.024
ExN11	2007-09-01	1.31e-193	4.99598	0.896	0.513
ExN11	Dock5	2.12e-193	4.24722	0.559	0.031
ExN11	Pstpip2	2.64e-184	4.98319	0.725	0.128
ExN11	Fbxw15	4.85e-184	9.9719	0.462	0.011
ExN11	Gatm	1.34e-181	4.28547	0.615	0.063
ExN11	Ttyh2	1.63e-178	3.83159	0.559	0.037
ExN11	Ptgds	1.48e-177	7.46567	0.565	0.084
ExN11	Arhgef10	9.2e-177	4.40508	0.716	0.145
ExN11	A330049N07Rik	1.92e-174	6.19338	0.473	0.015
ExN11	Agap1	2.95e-174	3.99948	0.982	0.824
ExN11	Gm42413	1.41e-172	6.44781	0.654	0.134
ExN11	Wipf1	1.46e-172	5.18971	0.592	0.048
ExN11	Hepacam	5.59e-172	3.76492	0.592	0.057
ExN11	Ppfibp2	1.46e-169	4.877	0.453	0.013
ExN11	2004-09-01	4.78e-167	1.13205	0.68	0.161
ExN11	D7Ertd443e	2.05e-166	3.45915	0.547	0.033
ExN11	Prkcq	1.47e-165	3.53706	0.453	0.015
ExN11	Gm13905	3.76e-164	3.80483	0.393	0.006
ExN11	Mal	3.79e-164	3.90864	0.562	0.067
ExN11	Gm48370	1.65e-161	3.74598	0.402	0.008
ExN11	Il33	2.46e-159	5.92665	0.592	0.051
ExN11	Tmem63a	5.29e-158	2.3203	0.414	0.01
ExN11	Gm44866	3.38e-157	2.90688	0.382	0.007
ExN11	Pla2g16	9.77e-156	2.14708	0.441	0.015
ExN11	Car2	6.99e-153	16.3624	0.627	0.103
ExN11	Apod	4.8e-150	12.8156	0.544	0.063
ExN11	Ermn	9.43e-150	2.48584	0.426	0.016
ExN11	Gm16168	5.29e-148	15.414	0.855	0.408
ExN11	Tubb4a	7.23e-148	5.28031	0.722	0.238
ExN11	Cldn11	2.01e-147	2.6706	0.491	0.043
ExN11	Slc13a1	1.57e-146	19.3882	0.438	0.026
ExN11	Slc25a13	2.33e-145	3.91776	0.5	0.033
ExN11	1810062O18Rik	5.95e-143	9.13314	0.834	0.452
ExN11	Nkain1	8.55e-142	3.01578	0.583	0.104
ExN11	Clic4	3.63e-139	2.61268	0.435	0.021
ExN11	Nkain2	1.98e-137	19.8432	1	0.997
ExN11	Sytl2	6.64e-137	3.28528	0.556	0.13
ExN11	Opalin	4.93e-134	2.803	0.388	0.015
ExN11	Frmd4b	1.7e-129	6.75069	0.964	0.661
ExN11	Limch1	1.38e-127	5.09436	0.967	0.782
ExN11	St6galnac3	3.71e-127	2.53038	1	0.88
ExN11	Galnt5	1.16e-126	1.80607	0.349	0.01
ExN11	Sox10	1.63e-126	1.47724	0.346	0.009
ExN11	Plekhg1	1.23e-125	2.54511	0.621	0.092
ExN11	Vmp1	1.88e-125	5.16205	0.837	0.573
ExN11	Bcl2l1	2.9e-124	4.0421	0.76	0.39
ExN11	AC093479.1	1.61e-120	2.03246	0.302	0.005
ExN11	Bin1	4.2e-120	7.03438	0.938	0.659
ExN11	Ccp110	8.09e-119	5.75009	0.55	0.105
ExN11	Chd7	1.27e-118	3.60768	0.663	0.175
ExN11	Kif13a	4.22e-116	7.35983	0.757	0.376
ExN11	Gm42756	8.91e-116	16.0533	0.305	0.007
ExN11	Gm12828	5.53e-115	1.5872	0.334	0.01
ExN11	Tnfaip6	8.19e-113	1.49894	0.352	0.016
ExN11	Otud7b	1.06e-112	5.84769	0.822	0.489
ExN12	Gm26905	7.39e-77	12.112	1	0.49
ExN12	Arhgap12	8.77e-57	3.30546	0.944	0.558
ExN12	Pantr1	2.24e-42	6.27124	0.794	0.321
ExN12	Chrm3	4.27e-36	42.4086	0.967	0.59
ExN12	Ociad2	1.59e-22	2.90085	0.789	0.414
ExN12	Ccdc88c	2.41e-22	0.249273	0.694	0.344
ExN12	Itpka	1.1e-21	1.62626	0.839	0.548
ExN12	Gm28175	4.01e-19	2.60547	0.433	0.151
ExN12	Mdga1	9.98e-19	0.662402	0.639	0.289
ExN12	4933407E24Rik	1.85e-18	0.465088	0.411	0.12
ExN12	Usp25	8.17e-18	0.719971	0.806	0.522
ExN12	Gpr161	3.41e-17	0.967995	0.533	0.206
ExN12	Fbn1	1.99e-16	0.930381	0.656	0.317
ExN12	Kctd1	1.36e-15	5.54596	0.867	0.609
ExN12	Npr3	3.07e-15	5.20073	0.578	0.256
ExN12	Egfl6	7.64e-15	2.63108	0.25	0.073
ExN12	2700069I18Rik	9.21e-14	0.817882	0.35	0.103
ExN12	2006-09-01	1.72e-13	3.96892	0.583	0.286
ExN12	Actr3b	2.88e-13	3.54606	0.839	0.665
ExN12	Lrmp	2.84e-12	0.399336	0.178	0.025
ExN12	Cfap100	4.38e-12	1.6182	0.372	0.127
ExN12	Plk2	5.43e-12	0.392774	0.567	0.286
ExN12	Adam23	1.2e-10	6.08391	0.933	0.715
ExN12	Camkv	2.93e-10	2.48383	0.939	0.751
ExN12	Sertm1	1.21e-09	0.195579	0.439	0.189
ExN12	Zfr	1.3e-09	3.39521	0.978	0.898
ExN12	Drp2	2.28e-09	1.13795	0.572	0.328
ExN12	Bcr	3.29e-09	3.46998	0.756	0.511
ExN12	Cd34	3.94e-09	0.392658	0.283	0.086
ExN12	Cdc25b	4.64e-09	0.586215	0.444	0.197
ExN12	Bcan	9.05e-09	0.545558	0.311	0.105
ExN12	Neurod6	1.5e-08	0.467241	0.517	0.264
ExN12	Arpc2	4.49e-08	1.67018	0.811	0.642
ExN12	Pou3f3	1.13e-07	0.531684	0.35	0.138
ExN12	Gm26811	2e-07	0.455274	0.4	0.181
ExN12	Mylip	2.07e-07	0.79904	0.439	0.215
ExN12	Dcdc2a	2.53e-07	0.683296	0.35	0.142
ExN12	Gm44257	3.36e-07	4.26215	0.611	0.387
ExN12	Csnk1a1	3.44e-07	4.7186	0.95	0.841
ExN12	Celf5	9.37e-07	2.85614	0.806	0.649
ExN12	Hpca	9.98e-07	0.805239	0.528	0.311
ExN12	Rassf8	2.57e-06	1.77438	0.75	0.522
ExN12	Lmo1	2.69e-06	0.82722	0.278	0.12
ExN12	Mtus2	4.75e-06	2.42721	0.928	0.813
ExN12	Klhl5	7.56e-06	0.762593	0.478	0.277
ExN12	Gm49164	7.76e-06	2.07408	0.2	0.086
ExN12	Creg2	7.94e-06	0.223661	0.544	0.323
ExN12	Lhfp	1.19e-05	1.58426	0.378	0.175
ExN12	A330102I10Rik	1.46e-05	1.82312	0.683	0.454
ExN12	Washc2	2.23e-05	3.24303	0.578	0.374
ExN12	Plxna1	4.97e-05	0.591489	0.339	0.154
ExN12	Inpp5f	7.17e-05	1.36662	0.611	0.406
ExN12	Klf3	7.92e-05	0.620397	0.4	0.206
ExN12	Actr3	0.00010366	0.981709	0.772	0.587
ExN12	2810404M03Rik	0.00015548	1.70542	0.172	0.089
ExN12	Fam171b	0.00015739	1.96752	0.839	0.695
ExN12	Gm13211	0.00021094	8.17254	0.189	0.067
ExN12	Arel1	0.00029635	3.67182	0.611	0.464
ExN12	Vrk2	0.00040993	3.14851	0.294	0.134
ExN12	Phc2	0.00046137	1.27794	0.828	0.689
ExN12	Pou6f1	0.00058508	0.753157	0.506	0.336
ExN12	Zer1	0.00059006	1.68693	0.744	0.541
ExN12	Per2	0.00065328	0.886284	0.433	0.247
ExN12	Igfbp4	0.00074519	0.211233	0.15	0.041
ExN12	Zcchc6	0.00077727	1.80654	0.517	0.323
ExN12	Plekhg1	0.00106767	0.467927	0.25	0.102
ExN12	Serinc2	0.00134646	0.20799	0.317	0.148
ExN12	Iah1	0.00136713	0.487291	0.267	0.121
ExN12	Actr2	0.00160959	0.386515	0.744	0.574
ExN12	Klk12	0.00168617	0.215985	0.161	0.049
ExN12	Gm44026	0.00353769	1.61084	0.544	0.354
ExN12	Kctd17	0.00355454	0.734209	0.506	0.328
ExN12	Gm29865	0.00428384	0.508201	0.306	0.154
ExN12	Zfp976	0.00449713	0.370335	0.278	0.151
ExN12	Ankrd13b	0.00478902	0.516993	0.444	0.285
ExN12	Sema6c	0.0050976	0.569684	0.139	0.052
ExN12	6720489N17Rik	0.00630429	0.281388	0.15	0.045
ExN12	Cldn10	0.00631331	0.153007	0.206	0.078
ExN12	Gm44040	0.00688798	0.341529	0.333	0.168
ExN12	Reck	0.00848255	0.333956	0.45	0.274
ExN12	Gm36756	0.00988338	0.791652	0.278	0.129
ExN12	9430069I07Rik	0.0123112	0.272146	0.189	0.07
ExN12	Folh1	0.0125649	0.147777	0.122	0.032
ExN12	Nckap1	0.0136959	2.87121	0.95	0.858
ExN12	Syt12	0.0214694	0.404903	0.25	0.112
ExN12	Ddx46	0.0268756	0.139256	0.65	0.495
ExN12	Plpbp	0.0317153	0.540838	0.522	0.364
ExN12	Tmem191c	0.0381391	1.28548	0.794	0.65
ExN12	Slc16a1	0.0436218	0.327849	0.228	0.099
ExN12	Hexa	0.0454017	0.534737	0.378	0.218
ExN12	Fam131a	0.0465424	2.51007	0.711	0.59
ExN12	Itm2b	0.0485225	0.717404	0.678	0.524
ExN13	Cdh7	3.95e-116	4.00865	0.734	0.123
ExN13	Tshz2	2.53e-113	84.3034	1	0.248
ExN13	Tox	1.87e-105	6.3993	0.994	0.318
ExN13	Rxfp1	3.52e-86	32.3648	0.659	0.122
ExN13	Unc5d	6.95e-76	74.1107	0.815	0.513
ExN13	Tshz3	1.39e-70	4.85918	0.925	0.3
ExN13	Otof	2.73e-62	7.21354	0.434	0.07
ExN13	Adamts16	2.73e-49	3.86786	0.561	0.094
ExN13	Ntm	3.1e-41	16.498	0.994	0.693
ExN13	Gm48893	1.27e-34	1.98948	0.434	0.071
ExN13	Lipm	1.08e-32	1.54696	0.121	0.016
ExN13	Bmper	1.14e-29	2.59725	0.526	0.134
ExN13	Jhy	1.52e-27	1.48217	0.156	0.005
ExN13	Angpt1	1.2e-26	16.1058	0.272	0.082
ExN13	Gm11802	1.57e-25	1.00542	0.376	0.066
ExN13	Arhgap18	5.96e-24	5.46773	0.52	0.145
ExN13	Gucy1a1	8.49e-22	0.840379	0.37	0.076
ExN13	Teddm3	1.65e-21	0.59183	0.208	0.018
ExN13	Mei4	1.78e-20	30.6875	0.439	0.292
ExN13	Antxr1	1.18e-19	1.3244	0.462	0.16
ExN13	Npsr1	5.34e-19	5.94494	0.283	0.073
ExN13	1810034E14Rik	1.01e-18	1.26741	0.642	0.33
ExN13	Ptchd1	1.24e-16	2.74994	0.497	0.185
ExN13	Rap1gds1	8.48e-16	0.549201	0.884	0.727
ExN13	Gm13912	1.15e-15	1.38012	0.127	0.039
ExN13	Id2	1.17e-15	0.380189	0.197	0.024
ExN13	A630075F10Rik	8.12e-15	0.525693	0.179	0.019
ExN13	Ntn4	1.52e-14	0.836282	0.191	0.022
ExN13	Dchs1	4.28e-14	0.474119	0.364	0.101
ExN13	Mamdc2	2.32e-12	0.788994	0.26	0.053
ExN13	Cxcl14	7.89e-12	0.256085	0.104	0.005
ExN13	Togaram2	6.73e-11	0.597873	0.156	0.023
ExN13	Asap1	1.3e-10	27.0326	0.913	0.673
ExN13	Evpl	1.07e-09	0.779943	0.249	0.059
ExN13	Lonrf1	1.84e-09	1.94484	0.503	0.318
ExN13	Lgi2	1.9e-09	0.883916	0.301	0.089
ExN13	Rnf144b	2.43e-09	0.550252	0.254	0.063
ExN13	Kif26b	2.91e-09	2.26007	0.382	0.492
ExN13	C230014O12Rik	6.8e-09	0.702567	0.162	0.029
ExN13	Gm3294	8.96e-09	1.93534	0.428	0.18
ExN13	Mgat5b	3.35e-08	4.65665	0.584	0.329
ExN13	Nrep	6.72e-08	0.995329	0.289	0.1
ExN13	Tmem132e	6.56e-07	0.411981	0.22	0.06
ExN13	Mctp2	2.05e-06	2.38736	0.156	0.053
ExN13	Cdh22	3.02e-06	1.81397	0.387	0.177
ExN13	Pknox2	3.87e-06	4.84104	0.757	0.56
ExN13	Plxnd1	7.5e-06	0.606973	0.156	0.034
ExN13	Slc17a6	1.06e-05	0.371076	0.197	0.051
ExN13	Rps6ka6	1.18e-05	0.265402	0.168	0.04
ExN13	Hs2st1	3.03e-05	9.93255	0.734	0.722
ExN13	Cables1	3.61e-05	0.474408	0.283	0.108
ExN13	Plxdc1	5.54e-05	0.55241	0.266	0.093
ExN13	Tmem266	9.9e-05	1.15283	0.283	0.126
ExN13	St8sia2	0.00010964	0.372932	0.116	0.019
ExN13	Cdc42ep3	0.00015548	0.241632	0.185	0.05
ExN13	Kcng3	0.00025184	1.93996	0.191	0.102
ExN13	Stat5b	0.00041743	0.929421	0.277	0.111
ExN13	Lamc2	0.00051996	1.33809	0.15	0.041
ExN13	St8sia5	0.00052013	4.50476	0.584	0.36
ExN13	Gm2464.1	0.00076432	0.46898	0.41	0.223
ExN13	Ltbp3	0.00084359	0.264804	0.121	0.025
ExN13	Igsf3	0.00093098	0.425274	0.295	0.128
ExN13	Ahr	0.00140202	0.974227	0.324	0.16
ExN13	Grb10	0.00152929	1.24964	0.514	0.327
ExN13	Ttc7	0.00181044	0.537044	0.301	0.136
ExN13	Gm28578	0.00229742	3.667	0.15	0.043
ExN13	Traip	0.00238118	5.74895	0.254	0.448
ExN13	Morc1	0.00238221	0.337466	0.22	0.088
ExN13	Gm35548	0.00360617	0.228802	0.104	0.02
ExN13	Kcnh4	0.00392033	0.342288	0.15	0.041
ExN13	Nckipsd	0.00411116	1.3091	0.075	0.163
ExN13	Slc25a13	0.00493479	0.227452	0.15	0.042
ExN13	Tmem2	0.00493982	1.52247	0.387	0.25
ExN13	Dnah5	0.00591437	0.693783	0.249	0.106
ExN13	Nab1	0.00641309	0.341946	0.434	0.246
ExN13	Pou3f1	0.00822433	0.332425	0.22	0.084
ExN13	Pknox1	0.0147713	0.566158	0.301	0.148
ExN13	Clcn5	0.0149871	0.323754	0.353	0.188
ExN13	Stab2	0.0162979	0.698496	0.133	0.081
ExN13	Grip2	0.018186	0.305253	0.104	0.026
ExN13	Gm12371	0.0210435	0.215242	0.133	0.035
ExN13	Abca1	0.0303718	0.517518	0.225	0.102
ExN13	Gm10701	0.0346273	0.294612	0.214	0.086
ExN13	Ptgfrn	0.0397456	0.19844	0.116	0.028
ExN13	Syt2	0.0404367	7.07802	0.197	0.109
ExN13	Gm36388	0.04959	0.997819	0.081	0.196

## Sheet: Supplementary table 5
Supplementary table 5:
Top (computationally-detected) marker genes for the subset of inhibitory neuron clusters
cluster	gene	p_val_adj	avg_log2FC	pct.1	pct.2
InN1	Satb1	3.38832e-299	17.3675	0.748	0.138
InN1	Utrn	4.58384e-298	32.2215	0.853	0.255
InN1	Sox6	5.01286e-298	61.0368	0.732	0.111		p_val_adj : Adjusted p-value, based on bonferroni correction using all features in the dataset.
InN1	Kcnc2	9.37506e-238	35.2781	0.956	0.663		avg_log2FC : log2 fold-change of the average expression between the two groups. Positive values indicate that the feature is more highly expressed in the first group.
InN1	Tmem44	1.91431e-220	12.6967	0.603	0.082		pct.1 : The percentage of cells where the feature is detected in the first group (cluster in question)
InN1	Fam135b	3.66906e-208	53.8495	0.9	0.481		pct.2 : The percentage of cells where the feature is detected in the second group (all other InN clusters)
InN1	Oxr1	3.14625e-195	88.5447	0.957	0.716
InN1	Nxph1	1.34676e-182	16.3422	0.964	0.577
InN1	Lypd6b	6.12364e-176	21.054	0.525	0.079
InN1	Xkr4	4.60684e-159	185.135	0.992	0.94
InN1	Etl4	9.10346e-156	211.104	0.952	0.738
InN1	Lrrc4c	1.08293e-153	263.037	0.981	0.9
InN1	Oprd1	4.2136e-153	4.56139	0.5	0.079
InN1	6330576A10Rik	3.02397e-151	11.5227	0.535	0.105
InN1	Gm45025	1.74147e-146	3.25863	0.358	0.024
InN1	Elavl2	8.29739e-143	30.7668	0.908	0.564
InN1	Kcnmb2	1.44478e-140	92.8028	0.923	0.56
InN1	Slc9a9	2.21848e-140	63.9486	0.821	0.409
InN1	Iqsec1	1.79087e-138	50.9714	0.928	0.759
InN1	Gria3	2.44937e-138	150.44	0.918	0.651
InN1	Lypd6	3.96026e-138	25.3441	0.476	0.091
InN1	Stxbp6	3.50949e-137	25.0747	0.621	0.189
InN1	Frmd5	1.97108e-136	159.601	0.975	0.889
InN1	Fgf12	1.17275e-134	74.0477	0.994	0.939
InN1	Nebl	3.18384e-132	36.1807	0.955	0.752
InN1	Rab3b	2.18116e-131	10.9924	0.622	0.221
InN1	Gm26854	3.70532e-131	18.5869	0.629	0.222
InN1	Rnf144b	2.16412e-127	11.3727	0.609	0.207
InN1	4930445B16Rik	3.98323e-122	61.0634	0.717	0.333
InN1	Klhl32	5.64948e-122	12.1535	0.843	0.595
InN1	Klf12	2.28215e-119	40.9861	0.951	0.859
InN1	Gm17171	1.06652e-118	39.4028	0.62	0.232
InN1	Ppargc1a	7.96749e-118	13.1469	0.702	0.34
InN1	Moxd1	2.24141e-115	5.93704	0.358	0.043
InN1	Cntnap3	1.12413e-112	12.4042	0.772	0.379
InN1	Runx1t1	3.54258e-110	13.5526	0.775	0.383
InN1	Tshz3	4.4537e-110	4.78001	0.521	0.159
InN1	Nek7	5.0303e-110	2.17873	0.463	0.106
InN1	Cacna2d2	3.07945e-109	7.6236	0.771	0.376
InN1	Gm1604a	8.21273e-108	26.9382	0.635	0.275
InN1	Cux2	1.66348e-107	16.4545	0.77	0.406
InN1	Gm1992	1.93802e-106	43.2542	0.884	0.665
InN1	Coro6	3.87752e-105	3.46888	0.479	0.128
InN1	Mitf	4.03636e-104	21.984	0.586	0.234
InN1	Slit2	2.28071e-99	30.5836	0.533	0.185
InN1	Ppp2r2b	4.90854e-99	42.3097	0.975	0.875
InN1	Trpc6	7.94395e-99	48.0092	0.576	0.243
InN1	Gm41231	9.10985e-99	2.7545	0.321	0.042
InN1	4930517O19Rik	1.1991e-98	23.1521	0.876	0.667
InN1	Slc24a2	1.38106e-98	13.3882	0.915	0.728
InN1	Gm31218	3.05303e-98	3.02129	0.287	0.026
InN1	Iqgap2	3.13306e-97	3.58024	0.609	0.253
InN1	Tox3	4.35879e-97	23.3466	0.656	0.276
InN1	Cdh9	8.54244e-97	73.9781	0.65	0.303
InN1	Mkx	3.54145e-92	22.6983	0.681	0.359
InN1	Limch1	3.33265e-91	14.8244	0.93	0.786
InN1	Cacna1a	3.90318e-89	16.6616	0.967	0.856
InN1	Lhx6	1.04606e-88	1.90794	0.477	0.137
InN1	Dlgap2	2.52868e-88	43.7511	0.975	0.909
InN1	Crhbp	2.89084e-88	1.37099	0.228	0.01
InN1	Gm28501	3.26377e-88	4.69554	0.375	0.078
InN1	Gria4	4.43088e-88	58.1781	0.98	0.912
InN1	Manba	5.3395e-88	2.09359	0.537	0.197
InN1	Epb41l3	7.37092e-87	20.6375	0.889	0.691
InN1	Adamts6	1.15163e-86	10.2155	0.495	0.17
InN1	4930509J09Rik	8.9892e-86	34.0941	0.572	0.237
InN1	Cit	4.36802e-85	23.5794	0.85	0.672
InN1	Epb41	4.3919e-85	12.4368	0.551	0.223
InN1	Sipa1l2	2.87592e-84	2.42596	0.406	0.101
InN1	Hdac4	2.87852e-84	12.9726	0.7	0.457
InN1	Mypn	5.91254e-84	4.45908	0.221	0.01
InN1	Neto1	1.88059e-83	19.2253	0.861	0.582
InN1	Gm20754	3.49511e-83	46.646	0.675	0.351
InN1	Cdh13	1.3483e-82	118.319	0.783	0.501
InN1	Dlgap1	2.28472e-82	278.91	0.995	0.965
InN1	Sst	9.3124e-82	7.72541	0.334	0.068
InN1	Myo16	2.90905e-81	19.419	0.873	0.626
InN1	Sptb	5.03791e-81	3.57159	0.541	0.222
InN1	Il1rapl1	1.09136e-80	206.776	0.967	0.876
InN1	Gm30382	5.31987e-80	11.0518	0.375	0.094
InN1	Man1c1	9.30359e-80	17.0932	0.535	0.235
InN1	Enox1	1.5711e-79	12.0141	0.951	0.817
InN1	Il1rapl2	5.71598e-78	139.518	0.593	0.336
InN1	Flt3	2.34676e-76	4.89657	0.389	0.109
InN1	Srrm4	9.01108e-76	21.9905	0.799	0.66
InN1	Arpp21	4.28247e-75	7.25095	0.237	0.568
InN1	St3gal6	7.57872e-75	5.5718	0.377	0.106
InN1	Tmem132c	3.74105e-74	30.6799	0.384	0.102
InN1	Car10	1.16902e-73	17.7002	0.789	0.463
InN1	Pla2g3	1.5506e-73	3.93893	0.488	0.197
InN1	Grik3	2.06428e-73	9.4555	0.676	0.361
InN1	Gpc6	9.32266e-73	143.748	0.727	0.439
InN1	Samd5	9.68862e-73	6.1628	0.544	0.226
InN1	Ankrd24	9.74725e-73	3.01746	0.615	0.327
InN1	Plcxd3	1.20955e-72	30.6967	0.665	0.345
InN1	Magi2	8.36565e-72	12.0118	0.995	0.97
InN1	Gm26906	9.33846e-72	21.9306	0.905	0.793
InN1	Gm17202	1.90034e-71	1.65083	0.344	0.087
InN1	Tmem178	1.00571e-70	13.3018	0.624	0.316
InN1	St8sia1	5.73136e-70	4.61176	0.555	0.257
InN1	Col19a1	3.46785e-68	31.7577	0.689	0.354
InN1	Gm13832	8.35303e-68	2.84479	0.325	0.076
InN1	Osbpl3	9.80964e-68	20.2981	0.704	0.448
InN1	Pigk	1.00418e-67	15.4997	0.893	0.669
InN1	Arhgap26	3.10026e-67	9.57821	0.942	0.844
InN1	Pcnx2	6.15361e-67	6.18853	0.74	0.484
InN1	Klf5	6.50626e-67	2.39024	0.259	0.043
InN1	Opcml	6.52686e-67	88.5447	0.968	0.939
InN1	Gna14	1.19106e-66	13.1928	0.214	0.023
InN1	Stard9	2.58543e-66	8.60294	0.583	0.313
InN1	Eya1	3.57129e-66	52.2066	0.267	0.047
InN1	A930029G22Rik	1.94959e-65	3.75784	0.292	0.063
InN1	Btbd11	3.51036e-65	56.7288	0.697	0.541
InN1	Cacng2	7.19557e-65	11.2067	0.74	0.487
InN1	Arl15	1.20098e-64	1.47539	0.877	0.708
InN1	Coro2b	2.82669e-64	3.47637	0.635	0.374
InN1	Cpeb3	7.52724e-64	29.3139	0.918	0.803
InN1	Srrm4os	9.0129e-64	13.5789	0.701	0.489
InN1	Scn9a	1.40691e-63	8.04935	0.768	0.506
InN1	Gria1	2.96715e-63	602.074	0.998	0.944
InN1	9630002D21Rik	3.8464e-63	11.4725	0.238	0.032
InN1	Frmd4b	4.61829e-63	46.415	0.67	0.425
InN1	Ankrd44	3.17753e-62	3.20372	0.595	0.318
InN1	Asap1	6.33639e-62	1.87211	0.826	0.587
InN1	Myo1e	1.05762e-61	29.8738	0.261	0.05
InN1	St6galnac5	1.13347e-61	22.565	0.826	0.574
InN1	Osbpl1a	2.99019e-61	6.60997	0.558	0.282
InN1	Tmcc3	3.80483e-61	41.9628	0.498	0.225
InN1	Esrrg	1.07282e-60	50.9646	0.865	0.707
InN1	Gm16599	2.19603e-60	40.4545	0.763	0.555
InN1	Akain1	4.62468e-60	1.91489	0.321	0.087
InN1	Trim43c	6.98379e-60	5.28732	0.322	0.083
InN1	Gsdme	9.37138e-60	21.231	0.763	0.566
InN1	Peg3	9.79515e-60	19.2253	0.92	0.791
InN1	Sox5os4	1.3504e-59	8.41888	0.412	0.149
InN1	Tm6sf1	2.46643e-59	7.28652	0.646	0.439
InN1	Aig1	5.59645e-59	9.08753	0.843	0.693
InN1	Snph	8.98902e-59	13.7324	0.79	0.599
InN1	Sorbs2os	1.17136e-58	29.6285	0.917	0.841
InN1	Fut9	1.36699e-58	17.6744	0.748	0.525
InN1	Immp2l	2.18514e-58	5.17166	0.835	0.648
InN1	Slc25a3	2.4654e-58	4.71618	0.728	0.495
InN1	Camta1	3.94521e-58	33.6416	0.942	0.841
InN1	Pam	5.72012e-58	9.12624	0.954	0.795
InN1	Gm49179	6.85531e-58	2.21162	0.768	0.547
InN1	Stambpl1	1.00216e-57	8.40461	0.545	0.298
InN1	Ano4	2.51897e-57	18.1481	0.824	0.558
InN1	Zfpm2	2.71744e-57	122.659	0.561	0.318
InN1	Cux1	3.19711e-57	55.5453	0.765	0.544
InN1	Ets1	6.41397e-57	2.82823	0.248	0.047
InN1	Pde8b	2.01492e-56	8.73165	0.756	0.496
InN1	Ephx4	2.50923e-56	1.26208	0.3	0.077
InN1	Dnah5	5.16198e-56	6.84382	0.236	0.042
InN1	Syt2	1.06567e-55	22.4043	0.279	0.072
InN1	Fgf1	1.44007e-55	1.91702	0.737	0.509
InN1	Etv6	1.56705e-55	13.2292	0.527	0.302
InN1	Ube3a	2.04164e-55	66.8209	0.992	0.949
InN1	Ttll11	3.78784e-55	5.0256	0.824	0.648
InN1	Gm48091	9.95525e-55	82.6824	0.81	0.628
InN1	Fam13c	6.261e-54	6.13589	0.725	0.503
InN1	Cacna2d3	6.9407e-54	131.755	0.928	0.864
InN1	Rbfox1	7.73408e-54	74.0477	0.993	0.952
InN1	Mast2	8.34581e-54	7.19965	0.871	0.741
InN1	St5	7.61866e-53	12.9476	0.625	0.366
InN1	Bckdhb	7.7586e-53	14.9273	0.724	0.529
InN1	Mpp6	1.22406e-52	4.07094	0.725	0.501
InN1	Pitpnc1	1.47132e-52	10.1335	0.735	0.487
InN1	Creb3l2	1.79514e-52	7.21046	0.51	0.303
InN1	Sfxn5	2.43662e-52	6.7349	0.576	0.353
InN1	Gm32014	2.80105e-52	14.4164	0.398	0.175
InN1	Lingo2	6.06073e-52	0.470251	0.683	0.865
InN1	Gm27008	7.28631e-52	6.0113	0.554	0.294
InN1	Sox5	1.24547e-51	50.5139	0.627	0.41
InN1	Pde10a	1.52068e-51	16.1565	0.955	0.86
InN1	Myrip	4.59417e-51	7.82828	0.534	0.282
InN1	4930444A19Rik	5.033e-51	4.44314	0.457	0.212
InN1	Gm26633	7.18067e-51	1.64241	0.154	0.01
InN1	Efna5	1.2213e-50	16.3793	0.746	0.483
InN1	Gm15520	1.43564e-50	0.552424	0.514	0.246
InN1	Trim2	2.9119e-50	3.57674	0.924	0.83
InN1	Gm26936	3.50339e-50	13.4523	0.752	0.521
InN1	Ntrk3	3.99e-50	121.585	0.889	0.833
InN1	Cemip	1.03334e-49	25.0485	0.444	0.245
InN1	Elfn1	4.04754e-49	12.8015	0.367	0.166
InN1	Tmem132cos	4.79884e-49	11.0352	0.294	0.087
InN1	Spats2l	5.75019e-49	2.10466	0.669	0.437
InN1	Grin3a	5.77296e-49	21.2347	0.59	0.389
InN1	Atp1a3	1.63429e-48	8.15148	0.904	0.799
InN1	Gm13362	3.06635e-48	2.64077	0.271	0.076
InN1	Gm49127	3.93654e-48	12.3452	0.263	0.069
InN1	Ttll7	6.74143e-48	6.00247	0.717	0.528
InN1	Arhgef3	1.35733e-47	4.43806	0.48	0.239
InN1	Gm13629	1.363e-47	10.194	0.704	0.457
InN1	Optn	1.79896e-47	8.0974	0.404	0.174
InN1	Dip2a	5.76993e-47	6.01135	0.72	0.479
InN1	Cplx1	6.17898e-47	2.62927	0.498	0.261
InN1	Rab37	6.74911e-47	4.29051	0.182	0.026
InN1	3110021N24Rik	1.26891e-46	17.6085	0.83	0.688
InN1	Dock4	1.32076e-46	45.1924	0.859	0.742
InN1	Mapk10	1.40345e-46	52.3996	0.981	0.926
InN1	Bach1	2.65703e-46	3.23366	0.297	0.097
InN1	Kif5a	2.76588e-46	3.8913	0.744	0.574
InN1	Agbl1	3.16571e-46	42.3719	0.331	0.122
InN1	Clec16a	2.44775e-45	8.56409	0.713	0.565
InN1	Park2	2.56633e-45	58.8252	0.976	0.918
InN1	Gm49003	2.76711e-45	3.85605	0.692	0.473
InN1	Lama4	2.82584e-45	18.5278	0.132	0.009
InN1	Snap91	3.88423e-45	10.9103	0.927	0.821
InN1	Kcnc1	3.92452e-45	18.7644	0.715	0.531
InN1	Vwc2	5.36595e-45	27.7862	0.65	0.385
InN1	Tenm2	5.4512e-45	166.37	0.994	0.97
InN1	Ralgapa2	7.09146e-45	5.27871	0.842	0.718
InN1	Asap2	9.51416e-45	4.70105	0.544	0.299
InN1	Smarca2	1.04563e-44	14.7785	0.659	0.491
InN1	4930488N15Rik	1.41632e-44	3.57756	0.47	0.223
InN1	Pfkp	2.10672e-44	6.25988	0.721	0.549
InN1	E430024P14Rik	2.871e-44	3.82194	0.382	0.167
InN1	Adgra1	3.21868e-44	2.82257	0.516	0.272
InN1	Inpp5j	4.35855e-44	1.18713	0.287	0.095
InN1	Cadm1	4.99181e-44	24.9956	0.969	0.87
InN1	Sorbs2	5.09216e-44	19.2235	0.944	0.882
InN1	Ablim2	5.84963e-44	5.24749	0.748	0.536
InN1	Tbc1d4	6.81073e-44	2.95977	0.429	0.19
InN1	Asic2	1.88462e-43	95.6881	0.952	0.837
InN1	Man2a1	2.5533e-43	8.39186	0.653	0.397
InN1	Fam189a1	2.91038e-43	14.948	0.783	0.565
InN1	Tbc1d5	3.00333e-43	30.908	0.807	0.648
InN1	Sorbs1	3.09386e-43	6.06797	0.916	0.818
InN1	Snrnp70	3.19496e-43	8.31812	0.948	0.891
InN1	Vwa8	3.48424e-43	2.68542	0.842	0.709
InN1	Gab2	3.50465e-43	21.9456	0.784	0.579
InN1	Nrp1	3.72186e-43	11.8955	0.222	0.476
InN1	P3h2	3.97497e-43	11.3078	0.434	0.196
InN1	Arnt2	4.91011e-43	11.7224	0.786	0.611
InN1	Fndc1	6.54345e-43	4.0173	0.289	0.091
InN1	Serpini1	1.00022e-42	1.81626	0.682	0.431
InN1	Depdc5	1.31641e-42	5.85431	0.745	0.548
InN1	Abca5	1.3908e-42	4.46201	0.623	0.405
InN1	Mycbp2	1.96688e-42	32.8973	0.969	0.93
InN1	Gm16083	2.09278e-42	14.0622	0.459	0.246
InN1	Chchd3	2.36229e-42	13.9342	0.795	0.628
InN1	Gm28175	2.51972e-42	16.1569	0.314	0.117
InN1	Rbp4	3.66109e-42	0.543151	0.124	0.007
InN1	C030034I22Rik	3.75813e-42	2.97842	0.251	0.073
InN1	Csmd1	4.05237e-42	92.8005	0.998	0.97
InN1	Cdh4	4.22838e-42	17.3281	0.534	0.295
InN1	Zfyve9	6.21909e-42	5.53604	0.838	0.701
InN1	Tjp1	8.32604e-42	16.2022	0.913	0.8
InN1	Gabra3	1.51014e-41	4.01491	0.597	0.363
InN1	Cntnap5c	2.40236e-41	32.6601	0.858	0.644
InN1	Gm13269	2.44737e-41	9.60506	0.283	0.528
InN1	Prkacb	7.71058e-41	4.19187	0.618	0.405
InN1	Dock9	8.65766e-41	11.8471	0.771	0.574
InN1	Unc5d	1.6673e-40	66.8337	0.912	0.762
InN1	Adcy1	2.01265e-40	2.43644	0.595	0.359
InN1	Cfap46	2.08497e-40	1.3678	0.284	0.095
InN1	Col26a1	2.18547e-40	6.00836	0.525	0.278
InN1	Gm32647	2.48665e-40	43.8642	0.38	0.169
InN1	Atp13a3	2.70409e-40	1.55069	0.601	0.385
InN1	A930002C04Rik	5.01649e-40	0.893883	0.218	0.052
InN1	Gm16183	6.1553e-40	10.3727	0.818	0.643
InN1	Slc4a4	6.68738e-40	16.7362	0.427	0.209
InN1	Abra	8.95197e-40	1.43393	0.196	0.042
InN1	Cacng3	1.03593e-39	25.8414	0.52	0.284
InN1	Filip1	1.13266e-39	14.5071	0.332	0.14
InN1	Igsf9b	1.16111e-39	3.12759	0.525	0.314
InN1	Ttc19	1.47065e-39	8.13705	0.787	0.642
InN1	Rsph3a	2.02277e-39	2.76196	0.326	0.142
InN1	Bcan	2.30118e-39	2.06859	0.288	0.094
InN1	Gm15614	3.23062e-39	7.52763	0.635	0.42
InN1	Phldb2	3.36088e-39	2.72967	0.139	0.015
InN1	Olfm3	3.56499e-39	62.5061	0.434	0.284
InN1	Gm46124	3.63611e-39	12.7105	0.481	0.26
InN1	Tmem132d	3.69087e-39	21.665	0.725	0.496
InN1	Lsamp	5.08501e-39	Inf	0.998	0.989
InN1	Pacsin2	5.70238e-39	2.4516	0.392	0.188
InN1	Gm35188	5.81172e-39	40.8393	0.859	0.767
InN1	Bcl9	6.83992e-39	8.49775	0.69	0.469
InN1	Tmem164	8.6587e-39	2.43272	0.482	0.259
InN1	Sparcl1	9.33106e-39	4.98972	0.533	0.322
InN1	Atp1b3	2.31701e-38	2.9818	0.565	0.367
InN1	Dip2c	4.82515e-38	1.9262	0.959	0.859
InN1	Gpr176	4.94005e-38	13.0493	0.55	0.351
InN1	Gm48742	9.17591e-38	5.25351	0.573	0.355
InN1	Grk3	1.42451e-37	10.9165	0.727	0.544
InN1	Daam2	2.83017e-37	12.2471	0.264	0.082
InN1	Prickle2	2.84211e-37	11.9913	0.861	0.705
InN1	Dchs1	4.62692e-37	2.83313	0.273	0.091
InN1	Hivep2	4.71482e-37	16.0197	0.965	0.904
InN1	Tcf4	5.47622e-37	14.9411	0.964	0.855
InN1	Vstm2b	6.36465e-37	2.89681	0.452	0.241
InN1	Sptan1	7.20612e-37	1.92088	0.816	0.673
InN1	Fam240b	7.6941e-37	0.827877	0.134	0.015
InN1	Nlk	1.01436e-36	12.699	0.791	0.683
InN1	Rapgef2	1.29311e-36	7.67395	0.805	0.668
InN1	Atp1b1	1.5721e-36	5.40615	0.87	0.747
InN1	A730060N03Rik	1.58494e-36	2.60992	0.32	0.129
InN1	Gpr68	1.7745e-36	0.634129	0.244	0.072
InN1	Gabrg2	2.07128e-36	10.052	0.744	0.615
InN1	Rsrp1	2.68807e-36	1.91942	0.858	0.751
InN1	Epb41l1	2.74162e-36	4.97665	0.859	0.722
InN1	Chl1	3.0079e-36	14.9127	0.841	0.725
InN1	Slc4a3	3.88558e-36	2.4316	0.603	0.402
InN1	Arhgap15	4.79016e-36	3.26562	0.364	0.163
InN1	Gm6994	9.04266e-36	14.3744	0.627	0.425
InN1	4930470O06Rik	1.4249e-35	7.33483	0.1	0.005
InN1	Adcy8	1.66731e-35	4.96573	0.611	0.402
InN1	Rmdn1	1.92906e-35	2.90459	0.821	0.706
InN1	Las1l	2.0811e-35	1.96384	0.746	0.56
InN1	Mafb	2.4966e-35	0.443953	0.176	0.033
InN1	Sacs	2.54364e-35	2.77808	0.482	0.276
InN1	Ica1	3.3714e-35	2.05106	0.808	0.671
InN1	Gm5149	3.68854e-35	1.31736	0.162	0.03
InN1	Lrtm1	5.23785e-35	21.2538	0.439	0.275
InN1	Kansl1l	6.72201e-35	97.1074	0.893	0.781
InN1	Creb5	1.10468e-34	4.54599	0.192	0.045
InN1	Trhde	1.34356e-34	76.9331	0.683	0.471
InN1	Nf1	1.54347e-34	4.62405	0.89	0.79
InN1	Rab3gap2	1.63331e-34	2.91742	0.613	0.419
InN1	Hivep3	1.71263e-34	49.0073	0.858	0.732
InN1	1110004F10Rik	2.4437e-34	3.08068	0.384	0.216
InN1	Ptpre	2.84813e-34	16.252	0.583	0.437
InN1	4930452B06Rik	3.06858e-34	2.72385	0.292	0.112
InN1	Lpgat1	5.40532e-34	5.68667	0.689	0.524
InN1	Fam19a2	6.0301e-34	40.867	0.776	0.61
InN1	Alkal2	6.14614e-34	3.28813	0.174	0.035
InN1	Sash1	6.67067e-34	0.564748	0.306	0.116
InN1	Dtna	8.54995e-34	7.85313	0.856	0.703
InN1	Cdh18	1.02517e-33	10.5691	0.704	0.473
InN1	Mirg	1.46613e-33	2.62439	0.865	0.713
InN1	Myo5a	1.90752e-33	8.94177	0.846	0.725
InN1	Olfm2	2.04235e-33	9.02441	0.567	0.355
InN1	Atp5o	2.18104e-33	22.7758	0.932	0.847
InN1	Nceh1	2.25081e-33	2.36785	0.463	0.27
InN1	Eml2	2.42343e-33	4.10157	0.593	0.42
InN1	Sfmbt2	2.64389e-33	7.68123	0.319	0.128
InN1	Thrb	2.74819e-33	24.9945	0.901	0.807
InN1	Slc30a3	2.93593e-33	0.594604	0.158	0.03
InN1	Cwc27	3.57179e-33	5.83371	0.743	0.568
InN1	Rab27b	4.28848e-33	31.5551	0.697	0.489
InN1	Tmeff2	4.79694e-33	127.428	0.8	0.762
InN1	Mroh1	6.08541e-33	1.27169	0.506	0.308
InN1	Mpped1	6.27679e-33	3.34526	0.587	0.35
InN1	Camk2g	7.04853e-33	3.9308	0.648	0.475
InN1	Acss2	1.01739e-32	3.3226	0.549	0.366
InN1	Pnkd	1.16544e-32	4.13033	0.557	0.374
InN1	Gm21949	1.24011e-32	3.16253	0.223	0.071
InN1	Atrnl1	1.34559e-32	17.7515	0.869	0.776
InN1	Capn2	1.42181e-32	1.44608	0.447	0.247
InN1	Srcin1	1.51224e-32	1.05255	0.743	0.573
InN1	Spred2	2.06365e-32	6.33556	0.705	0.511
InN1	Slc8a3	2.23093e-32	0.270017	0.764	0.569
InN1	Stau2	2.4696e-32	1.71354	0.886	0.775
InN1	Mybpc1	2.55474e-32	16.7374	0.107	0.008
InN1	Scn8a	2.98282e-32	8.92983	0.875	0.768
InN1	Lekr1	4.04479e-32	2.74539	0.6	0.401
InN1	Cep83	6.9346e-32	4.82258	0.55	0.356
InN1	Mpped2	6.97805e-32	61.8181	0.693	0.514
InN1	Abtb2	6.98965e-32	6.48779	0.209	0.058
InN1	Srgap2	7.25602e-32	5.94075	0.867	0.776
InN1	Vps13d	7.39647e-32	6.26198	0.732	0.581
InN1	Tmem108	1.03255e-31	17.3139	0.618	0.483
InN1	Fam49b	1.25772e-31	9.12126	0.857	0.745
InN1	Glg1	1.89396e-31	15.2715	0.98	0.963
InN1	Laptm4b	2.52397e-31	5.13777	0.393	0.191
InN1	Spats2	2.7612e-31	2.17702	0.453	0.267
InN1	Ammecr1	3.91398e-31	10.6532	0.539	0.356
InN1	Tgfb3	4.09719e-31	0.840827	0.189	0.049
InN1	Mfn1	8.24264e-31	2.38381	0.697	0.507
InN1	Acsl6	1.05776e-30	1.51348	0.54	0.354
InN1	4933407I08Rik	1.10643e-30	0.890687	0.236	0.078
InN1	Pde4dip	1.33294e-30	12.0109	0.91	0.836
InN1	Taok3	1.43578e-30	7.60202	0.576	0.402
InN1	Epha6	1.44367e-30	553.022	0.961	0.873
InN1	Csgalnact1	1.47666e-30	13.446	0.36	0.187
InN1	Cdh12	1.67079e-30	0.926028	0.607	0.468
InN1	Rab27a	1.67376e-30	2.06209	0.366	0.182
InN1	Fhod3	2.3926e-30	6.17015	0.711	0.528
InN1	Nr3c2	3.16332e-30	1.91294	0.777	0.86
InN1	Fchsd2	3.17947e-30	34.6915	0.846	0.739
InN1	Myof	3.18663e-30	1.99089	0.18	0.045
InN1	Srrm2	3.52589e-30	16.0861	0.932	0.873
InN1	Lynx1	4.51978e-30	0.680086	0.303	0.127
InN1	Pcdh7	4.82032e-30	111.558	0.799	0.644
InN1	Pvalb	5.64786e-30	0.592285	0.117	0.013
InN1	St6gal2	5.79892e-30	3.38805	0.479	0.28
InN1	Tmem241	8.11878e-30	3.06509	0.44	0.263
InN1	Slc25a13	8.73615e-30	2.85317	0.295	0.117
InN1	Synpr	9.44494e-30	75.4889	0.637	0.433
InN1	Syn2	1.18117e-29	18.2156	0.924	0.784
InN1	Nr6a1	1.24255e-29	13.2617	0.78	0.639
InN1	Flnb	1.44877e-29	3.52763	0.748	0.587
InN1	Igfbp4	1.74135e-29	0.635123	0.159	0.034
InN1	Gss	1.88084e-29	3.48235	0.501	0.31
InN1	Xylt1	2.42062e-29	8.57263	0.507	0.299
InN1	4930551O13Rik	2.58304e-29	0.327589	0.257	0.098
InN1	Lin7a	4.7053e-29	2.69826	0.465	0.645
InN1	Mical2	4.8359e-29	1.35594	0.678	0.494
InN1	Luzp1	5.11542e-29	1.0186	0.649	0.485
InN1	Snx29	5.76146e-29	6.47141	0.755	0.624
InN1	Spag9	6.08579e-29	5.2604	0.883	0.793
InN1	Stard5	6.14494e-29	1.147	0.265	0.101
InN1	Clec18a	6.49302e-29	20.5722	0.148	0.029
InN1	Rbms1	6.83806e-29	6.36121	0.581	0.364
InN1	9330182L06Rik	7.00742e-29	14.4091	0.585	0.411
InN1	Gm13052	7.25173e-29	6.68891	0.498	0.325
InN1	Tango2	8.15605e-29	8.90176	0.683	0.523
InN1	Rock2	8.93308e-29	6.24384	0.78	0.674
InN1	Kcna6	1.03007e-28	5.0559	0.377	0.199
InN1	Exoc4	1.12471e-28	12.1905	0.916	0.863
InN1	Osbpl9	1.55883e-28	9.91697	0.856	0.764
InN1	Kcnab3	1.88173e-28	0.52042	0.143	0.03
InN1	A830082K12Rik	1.95884e-28	12.7538	0.613	0.426
InN1	St3gal3	2.73151e-28	6.92284	0.712	0.547
InN1	Adcy2	2.83496e-28	68.1385	0.46	0.653
InN1	Ctnna2	3.01997e-28	101.459	0.989	0.961
InN1	Clmp	3.06425e-28	8.23228	0.564	0.362
InN1	Il15ra	3.43612e-28	0.644031	0.147	0.03
InN1	Gm48321	4.0026e-28	10.0467	0.737	0.588
InN1	Rasgrp2	4.0085e-28	0.58044	0.21	0.067
InN1	Myo19	6.59337e-28	0.968592	0.303	0.136
InN1	Ogdh	7.03805e-28	1.95639	0.699	0.55
InN1	Palm2	7.6735e-28	2.01504	0.698	0.524
InN1	Man2a2	1.06783e-27	3.38671	0.624	0.438
InN1	Sybu	1.11588e-27	9.13168	0.9	0.808
InN1	Abr	1.29314e-27	7.10528	0.813	0.697
InN1	Rims4	1.50729e-27	1.55041	0.446	0.253
InN1	A230057D06Rik	1.53537e-27	83.5227	0.977	0.936
InN1	Cabin1	1.72522e-27	3.86276	0.604	0.445
InN1	Snx25	2.18657e-27	5.45874	0.572	0.381
InN1	Pcdh9	2.50666e-27	117.329	0.968	0.938
InN1	St8sia4	4.28515e-27	13.6274	0.479	0.29
InN1	4930473D10Rik	4.66107e-27	14.4121	0.439	0.251
InN1	Wasf3	4.83692e-27	1.85777	0.651	0.482
InN1	Grm3	4.98624e-27	20.4055	0.533	0.349
InN1	Dzip1	5.05964e-27	3.18152	0.576	0.398
InN1	R3hdm2	5.56945e-27	9.24699	0.782	0.658
InN1	Parp8	6.53238e-27	17.7069	0.684	0.518
InN1	Vwa5b2	7.09946e-27	3.19112	0.472	0.292
InN1	Corin	8.27383e-27	3.06114	0.125	0.022
InN1	Fnip2	8.32186e-27	10.3631	0.58	0.437
InN1	5530401A14Rik	1.2194e-26	13.4247	0.467	0.278
InN1	Myo6	1.39624e-26	2.42712	0.534	0.359
InN1	Vps13a	1.65166e-26	17.2222	0.979	0.951
InN1	Zfp697	1.7161e-26	4.67637	0.495	0.313
InN1	Gm48006	1.87045e-26	11.3371	0.311	0.153
InN1	Tspan9	2.01372e-26	1.82478	0.249	0.094
InN1	Scn1b	2.57545e-26	0.911405	0.317	0.148
InN1	Pde9a	2.83172e-26	4.96268	0.532	0.345
InN1	5330434G04Rik	2.93623e-26	5.68379	0.914	0.861
InN1	Ndrg4	4.23974e-26	1.03628	0.686	0.513
InN1	Gpi1	4.58294e-26	11.7258	0.632	0.449
InN1	Lmbr1	4.77171e-26	0.789098	0.709	0.539
InN1	Ttc7b	5.46696e-26	5.39157	0.796	0.674
InN1	Nrcam	5.74521e-26	16.3144	0.923	0.849
InN1	Amy1	5.76343e-26	11.1148	0.705	0.556
InN1	Gm15816	5.825e-26	0.899631	0.249	0.095
InN1	Golga4	6.54808e-26	4.38086	0.67	0.502
InN1	Macf1	7.39122e-26	15.7823	0.959	0.917
InN1	Ppip5k2	8.84179e-26	10.8323	0.623	0.45
InN1	Arhgap5	1.00736e-25	5.00593	0.665	0.539
InN1	Pparg	1.03744e-25	5.56802	0.308	0.146
InN1	Ifitm10	1.32499e-25	0.59974	0.192	0.059
InN1	Map3k20	1.35737e-25	1.02795	0.253	0.101
InN1	Mmp16	1.39205e-25	17.7123	0.896	0.802
InN1	Rab30	1.45588e-25	4.34917	0.652	0.48
InN1	Fhit	1.472e-25	24.9961	0.818	0.683
InN1	Eif2ak4	1.48691e-25	1.61663	0.559	0.394
InN1	Stk10	1.54139e-25	1.09425	0.275	0.117
InN1	Atp5a1	1.82547e-25	1.52534	0.538	0.39
InN1	AC164314.2	1.83287e-25	0.4936	0.131	0.026
InN1	Gm28807	1.93635e-25	4.90936	0.102	0.013
InN1	Gmds	2.04032e-25	8.57759	0.816	0.693
InN1	Gm14296	2.13698e-25	4.14104	0.5	0.339
InN1	Ncam2	2.14691e-25	68.2769	0.527	0.704
InN1	Lnx1	2.21983e-25	12.9372	0.635	0.464
InN1	Klhl14	2.92283e-25	1.36914	0.11	0.016
InN1	Tac1	2.92532e-25	0.57303	0.111	0.017
InN1	Nfyc	3.67052e-25	0.470674	0.664	0.489
InN1	Arx	4.39388e-25	0.965582	0.292	0.13
InN1	Grip1os2	6.11682e-25	36.0361	0.858	0.696
InN1	Pstpip2	6.69624e-25	13.1359	0.279	0.125
InN1	Evi5	7.33654e-25	6.80498	0.665	0.528
InN1	Rtn3	8.14514e-25	4.61737	0.912	0.841
InN1	Usp25	8.26889e-25	1.96341	0.514	0.359
InN1	Khdrbs3	8.51961e-25	10.5765	0.751	0.561
InN1	Appl2	9.10248e-25	1.01479	0.331	0.169
InN1	Rnf157	9.76921e-25	3.7598	0.702	0.57
InN1	Ndufaf2	1.32044e-24	1.89137	0.451	0.289
InN1	Gm26835	1.32333e-24	5.00296	0.849	0.759
InN1	Kazn	1.58803e-24	5.83933	0.447	0.281
InN1	Retreg1	1.83382e-24	3.50838	0.565	0.398
InN1	Col11a1	1.93908e-24	8.59698	0.23	0.083
InN1	Anks1	2.17532e-24	0.788844	0.627	0.453
InN1	Msrb3	3.11298e-24	8.7364	0.349	0.188
InN1	Wnk2	3.6914e-24	6.78009	0.812	0.69
InN1	Rasgef1c	3.98588e-24	0.396967	0.137	0.03
InN1	Ncald	4.1931e-24	16.2266	0.813	0.659
InN1	Tenm3	4.59061e-24	30.7572	0.895	0.805
InN1	Bend6	4.76294e-24	5.94265	0.677	0.514
InN1	Hivep1	4.909e-24	0.890667	0.319	0.155
InN1	1700111E14Rik	5.01876e-24	20.46	0.66	0.515
InN1	Dnm1	5.14291e-24	6.88841	0.663	0.517
InN1	Myh10	5.28417e-24	2.74656	0.667	0.491
InN1	Msrb2	5.34375e-24	0.875271	0.237	0.094
InN1	Impa2	5.66572e-24	0.609223	0.144	0.036
InN1	Gm48003	5.73648e-24	10.6944	0.3	0.156
InN1	Zranb2	6.40994e-24	8.86042	0.782	0.653
InN1	Map7d2	7.37558e-24	2.58629	0.704	0.58
InN1	Gm26673	8.04377e-24	6.94264	0.383	0.217
InN1	Elavl4	8.81643e-24	2.14307	0.729	0.577
InN1	Ttc3	9.09219e-24	17.8165	0.967	0.925
InN1	Cacna1i	9.29998e-24	0.412497	0.244	0.096
InN1	Spsb4	9.39268e-24	1.0361	0.135	0.029
InN1	Gm44511	9.5039e-24	0.19277	0.968	0.946
InN1	Frmpd1	9.59037e-24	5.14453	0.21	0.074
InN1	Arhgef12	9.74324e-24	8.64069	0.853	0.743
InN1	Cacng7	1.01873e-23	2.03809	0.555	0.41
InN1	Sema3a	1.08199e-23	12.0161	0.2	0.071
InN1	Fndc9	1.34974e-23	3.29499	0.713	0.578
InN1	Neto2	1.35625e-23	13.7643	0.525	0.344
InN1	Nek1	1.38694e-23	1.88524	0.7	0.559
InN1	Phlda1	1.41286e-23	0.679131	0.129	0.026
InN1	1700008O03Rik	1.43508e-23	1.84088	0.467	0.31
InN1	Limk1	1.57085e-23	1.09709	0.331	0.174
InN1	Yes1	1.9575e-23	4.45766	0.428	0.253
InN1	Ubap1l	3.00703e-23	0.732603	0.346	0.176
InN1	Grip2	3.28218e-23	4.02034	0.363	0.203
InN1	Btk	3.39629e-23	9.23737	0.111	0.018
InN1	Loxl2	4.40974e-23	2.62289	0.419	0.252
InN1	Arhgap44	4.70207e-23	1.79631	0.692	0.524
InN1	Cyfip2	4.82318e-23	5.84339	0.758	0.616
InN1	Masp1	4.94033e-23	0.867661	0.159	0.043
InN1	Kcna2	5.35504e-23	0.485683	0.296	0.141
InN1	Galntl6	5.6856e-23	Inf	0.964	0.877
InN1	Oxct1	7.73356e-23	11.4126	0.813	0.698
InN1	Ugdh	8.00764e-23	0.905756	0.305	0.153
InN1	Trmt2b	8.05925e-23	0.511111	0.223	0.082
InN1	Pdss1	8.57483e-23	2.18024	0.584	0.418
InN1	Aak1	8.99369e-23	4.31943	0.929	0.857
InN1	Slit3	9.62306e-23	34.0948	0.604	0.407
InN1	Ttc17	1.02601e-22	0.547542	0.728	0.601
InN1	Usp50	1.20724e-22	11.3091	0.801	0.684
InN1	Stk38	1.3866e-22	2.33802	0.709	0.558
InN1	Cyth3	1.3902e-22	0.627797	0.576	0.402
InN1	Gm47471	1.41401e-22	0.641516	0.269	0.116
InN1	Dst	1.5217e-22	9.59428	0.943	0.9
InN1	F2rl2	1.59696e-22	0.550519	0.126	0.028
InN1	Map4k2	1.60089e-22	0.734901	0.443	0.283
InN1	Kcnq3	1.9088e-22	26.4388	0.851	0.693
InN1	Akr1b10	2.09477e-22	0.457548	0.188	0.06
InN1	Iffo1	2.13201e-22	3.24566	0.426	0.26
InN1	Pi4ka	2.25818e-22	5.34005	0.881	0.794
InN1	Pip5kl1	2.32151e-22	0.414626	0.136	0.032
InN1	4932438A13Rik	2.41751e-22	5.46151	0.929	0.875
InN1	Gm48727	2.49407e-22	2.13963	0.198	0.073
InN1	Gm26905	2.76512e-22	48.0792	0.899	0.757
InN1	Frmd4a	3.26612e-22	14.8269	0.986	0.941
InN1	Luc7l2	3.27735e-22	5.77173	0.939	0.905
InN1	Syn1	3.45991e-22	21.0473	0.693	0.531
InN1	Dcbld2	4.06653e-22	1.09623	0.303	0.15
InN1	Gm26904	4.60725e-22	3.62608	0.873	0.816
InN1	Trip11	5.36293e-22	4.31735	0.645	0.489
InN1	Abhd2	6.33356e-22	1.33458	0.438	0.272
InN1	Ankrd55	7.63367e-22	1.5735	0.518	0.35
InN1	Lrch1	7.81361e-22	3.44459	0.779	0.637
InN1	Il34	7.9437e-22	2.87881	0.231	0.095
InN1	Stxbp1	7.95941e-22	0.976344	0.718	0.586
InN1	Ift43	8.85002e-22	2.31024	0.432	0.297
InN1	Pcdh11x	1.03268e-21	76.9232	0.42	0.274
InN1	Camk1	1.16692e-21	0.885619	0.371	0.214
InN1	Samm50	1.28953e-21	1.05127	0.416	0.267
InN1	Gm11899	1.56966e-21	0.694611	0.174	0.061
InN1	Adck1	1.97122e-21	1.84112	0.455	0.287
InN1	Bche	2.23034e-21	4.04084	0.16	0.048
InN1	Slc25a26	2.48414e-21	1.84004	0.511	0.345
InN1	Fnbp1	2.49806e-21	8.51111	0.744	0.623
InN1	Crot	2.85309e-21	0.56978	0.257	0.117
InN1	Adamtsl5	2.90672e-21	0.972322	0.131	0.033
InN1	Lama3	2.97842e-21	2.03482	0.283	0.126
InN1	Lurap1l	3.55594e-21	16.1548	0.404	0.245
InN1	Dock3	3.91604e-21	3.54306	0.958	0.908
InN1	Madd	3.93824e-21	3.18896	0.609	0.47
InN1	Htr1f	4.2139e-21	27.8241	0.501	0.313
InN1	Zfp398	4.35527e-21	3.6016	0.664	0.526
InN1	Asah2	6.08613e-21	0.608084	0.137	0.033
InN1	Map1b	6.12779e-21	6.42259	0.908	0.824
InN1	9630028H03Rik	6.28893e-21	9.12634	0.772	0.609
InN1	Elavl3	6.83382e-21	7.42206	0.697	0.557
InN1	Ntrk2	7.36766e-21	36.3436	0.961	0.907
InN1	Hook3	7.95761e-21	2.1315	0.732	0.589
InN1	Erc2	8.17826e-21	5.81575	0.979	0.94
InN1	Ypel4	8.39878e-21	0.890225	0.377	0.23
InN1	Ufsp2	8.62247e-21	0.716118	0.318	0.162
InN1	Klf3	8.65012e-21	1.47827	0.298	0.147
InN1	Kcnq1ot1	1.00827e-20	19.2028	0.955	0.911
InN1	Gprc5b	1.00993e-20	0.535868	0.194	0.068
InN1	Fmn2	1.34523e-20	12.0237	0.886	0.809
InN1	Gpatch8	1.35227e-20	3.58521	0.897	0.82
InN1	Sox5os2	1.6232e-20	0.657435	0.143	0.039
InN1	Glrb	1.68041e-20	1.12614	0.616	0.45
InN1	Rps6ka2	1.70321e-20	7.69989	0.63	0.476
InN1	Prpf4b	1.89559e-20	9.01077	0.909	0.842
InN1	Kcnk3	2.05576e-20	0.521247	0.178	0.06
InN1	2009-09-01	2.08077e-20	0.548934	0.16	0.049
InN1	Gm38393	2.1195e-20	2.49452	0.669	0.509
InN1	AI314180	2.20753e-20	3.26862	0.848	0.753
InN1	Map3k9	2.22894e-20	0.601899	0.271	0.13
InN1	Dnajc15	2.40527e-20	1.71404	0.369	0.208
InN1	Sox5os3	3.01004e-20	3.03887	0.137	0.036
InN1	Tle1	3.91045e-20	1.93357	0.413	0.257
InN1	Gm10419	4.61572e-20	0.487385	0.474	0.307
InN1	Atp8a2	4.68948e-20	4.22295	0.849	0.778
InN1	Nr6a1os	5.09492e-20	2.98769	0.588	0.434
InN1	Mapk8	5.27535e-20	1.87722	0.658	0.503
InN1	Adamts12	7.70692e-20	1.39224	0.168	0.053
InN1	Gm12224	8.30125e-20	0.434162	0.308	0.164
InN1	Lonrf1	8.84611e-20	0.839083	0.412	0.256
InN1	Nxph2	9.03663e-20	12.1728	0.14	0.038
InN1	Atg16l2	1.26025e-19	16.0595	0.676	0.543
InN1	Dclk1	1.27408e-19	29.1335	0.96	0.917
InN1	Rere	1.40845e-19	7.85707	0.947	0.913
InN1	Nktr	1.43749e-19	4.05749	0.859	0.794
InN1	Scg5	1.49832e-19	1.21995	0.775	0.673
InN1	Rapgef4	1.57824e-19	13.0057	0.934	0.862
InN1	Syt1	1.66596e-19	1.91293	0.993	0.967
InN1	Fam168a	1.67468e-19	1.97257	0.838	0.743
InN1	Kif16b	1.82629e-19	5.72622	0.674	0.551
InN1	Cracr2a	1.9848e-19	0.6216	0.207	0.082
InN1	Tacc1	2.04233e-19	33.2604	0.611	0.474
InN1	Kcnab1	2.04874e-19	47.4913	0.831	0.79
InN1	Akap7	2.2931e-19	1.20172	0.554	0.379
InN1	Srpk2	2.64876e-19	0.706427	0.873	0.804
InN1	Rhoq	2.91136e-19	1.7776	0.408	0.257
InN1	Acot7	3.06541e-19	1.02666	0.508	0.345
InN1	Nsf	3.09856e-19	6.13653	0.86	0.802
InN1	Pygo1	3.1149e-19	0.512718	0.32	0.17
InN1	Cntnap1	3.12695e-19	0.655763	0.313	0.164
InN1	Rab6b	3.39421e-19	3.48232	0.67	0.552
InN1	Elovl6	3.39772e-19	2.45219	0.587	0.424
InN1	Aff2	3.6363e-19	10.118	0.75	0.595
InN1	Tmco3	3.9366e-19	1.34062	0.416	0.256
InN1	Paxbp1	4.86428e-19	3.66761	0.76	0.63
InN1	Dexi	5.29796e-19	1.38964	0.373	0.229
InN1	Nefm	5.37575e-19	0.834882	0.21	0.083
InN1	Mapk4	5.51146e-19	1.66785	0.275	0.457
InN1	Tenm4	6.67786e-19	23.3689	0.943	0.872
InN1	Srgap3	7.37247e-19	35.8357	0.936	0.866
InN1	Zfp641	7.64091e-19	0.98128	0.416	0.263
InN1	Ptgs1	8.1845e-19	0.400864	0.131	0.034
InN1	Slc25a28	8.63714e-19	1.17561	0.335	0.205
InN1	Sdccag8	8.71736e-19	1.58859	0.654	0.507
InN1	2900011O08Rik	9.26496e-19	3.43575	0.721	0.606
InN1	A330102I10Rik	9.91027e-19	8.14539	0.592	0.444
InN1	Dmac2	1.0081e-18	0.74227	0.283	0.145
InN1	Ank2	1.04894e-18	29.2472	0.99	0.967
InN1	Gsg1l	1.16481e-18	7.62685	0.271	0.16
InN1	Gars	1.25203e-18	1.16181	0.498	0.334
InN1	Chst11	1.30678e-18	0.985206	0.385	0.222
InN1	Bin1	1.32978e-18	2.7309	0.658	0.526
InN1	Ddr2	1.39915e-18	10.6152	0.05	0.163
InN1	Habp4	1.40843e-18	2.11743	0.405	0.242
InN1	Pnpla8	1.65308e-18	7.66316	0.584	0.443
InN1	Cdc14b	1.66226e-18	0.657844	0.588	0.426
InN1	Phkb	1.67528e-18	2.83825	0.658	0.495
InN1	Anks1b	1.74158e-18	13.455	0.99	0.968
InN1	Plcl1	1.78531e-18	52.162	0.511	0.344
InN1	Pfkm	1.81912e-18	0.960414	0.447	0.283
InN1	Entpd7	1.88015e-18	0.981483	0.26	0.134
InN1	Nxpe2	1.89824e-18	10.065	0.372	0.212
InN1	Gpr83	2.10863e-18	0.631567	0.135	0.035
InN1	Zfp385b	2.11709e-18	0.47025	0.885	0.779
InN1	Dglucy	2.21232e-18	0.572831	0.245	0.114
InN1	Pxk	2.57116e-18	3.33495	0.575	0.434
InN1	Kifc2	2.9015e-18	0.911823	0.476	0.321
InN1	Atcay	2.95058e-18	2.56045	0.62	0.471
InN1	Sulf2	3.705e-18	0.490238	0.406	0.242
InN1	Sh2d3c	3.86182e-18	1.08186	0.205	0.083
InN1	Erbb4	3.96284e-18	Inf	0.939	0.823
InN1	Shisa6	3.97688e-18	193.791	0.564	0.687
InN1	Mpc1	4.31532e-18	3.06515	0.551	0.425
InN1	Maml3	4.88386e-18	6.24049	0.272	0.455
InN1	Gm14399	4.99211e-18	1.86791	0.416	0.272
InN1	Gm40841	5.05739e-18	7.02157	0.627	0.474
InN1	Dcx	5.29091e-18	0.83477	0.662	0.536
InN1	Sycp2	5.46022e-18	4.30677	0.575	0.436
InN1	Ggt7	5.58854e-18	1.2318	0.565	0.415
InN1	Rmnd1	7.04165e-18	1.73732	0.43	0.29
InN1	Pantr1	8.05385e-18	7.47274	0.302	0.186
InN1	Tnrc6a	8.81468e-18	1.7607	0.602	0.464
InN1	4921511C10Rik	9.71551e-18	5.53418	0.406	0.256
InN1	Tet2	9.72679e-18	1.14914	0.596	0.469
InN1	Zfp385a	1.00123e-17	1.08198	0.305	0.16
InN1	Tfrc	1.18485e-17	0.726205	0.451	0.306
InN1	Adssl1	1.24583e-17	0.436475	0.145	0.044
InN1	Mgll	1.56354e-17	3.24496	0.557	0.437
InN1	Tmem117	1.65576e-17	4.14165	0.642	0.484
InN1	Gm12353	1.66783e-17	3.42117	0.738	0.602
InN1	Ldhb	1.76009e-17	1.20172	0.338	0.19
InN1	Sytl5	1.82274e-17	2.52893	0.307	0.157
InN1	Plch2	1.84901e-17	0.879913	0.268	0.133
InN1	Mdga2	2.00827e-17	209.661	0.998	0.952
InN1	Slc27a2	2.20847e-17	0.436505	0.146	0.048
InN1	Atp8a1	2.37042e-17	12.8193	0.849	0.765
InN1	Kcnq1	2.39599e-17	11.5512	0.857	0.769
InN1	Krt222	2.58323e-17	0.941353	0.296	0.155
InN1	Rapgef4os1	3.36661e-17	1.0105	0.652	0.509
InN1	Cthrc1	3.37459e-17	1.14235	0.202	0.08
InN1	Ralb	3.49438e-17	0.415269	0.167	0.063
InN1	Plxnc1	3.51543e-17	1.0288	0.525	0.367
InN1	Eea1	4.08955e-17	2.65671	0.588	0.435
InN1	Sgip1	4.4976e-17	18.3041	0.959	0.915
InN1	Kcna1	4.63703e-17	7.5969	0.443	0.32
InN1	Myh14	4.90003e-17	0.361407	0.135	0.038
InN1	Sycp3	4.96132e-17	1.09589	0.359	0.209
InN1	Pja2	5.15316e-17	0.727305	0.74	0.624
InN1	Pkn2	5.66957e-17	0.985968	0.705	0.579
InN1	Gon4l	6.51179e-17	4.4811	0.759	0.632
InN1	Calb1	6.53098e-17	6.18824	0.191	0.076
InN1	N4bp2l2	6.56446e-17	2.23794	0.733	0.604
InN1	2004-09-01	6.88819e-17	1.65854	0.3	0.159
InN1	Usp8	7.28375e-17	0.943341	0.505	0.356
InN1	Tfeb	7.90572e-17	0.348545	0.112	0.026
InN1	Dnm1l	7.91162e-17	4.75136	0.717	0.622
InN1	Tll1	8.13034e-17	48.0779	0.288	0.164
InN1	Pigf	8.74937e-17	1.05696	0.317	0.178
InN1	Pitpna	9.10107e-17	5.89803	0.666	0.542
InN1	Slc6a17	9.29e-17	1.9324	0.597	0.47
InN1	Kmt2a	9.88132e-17	4.18159	0.855	0.766
InN1	Usp46	1.09619e-16	1.00004	0.491	0.337
InN1	Cox10	1.2843e-16	1.17247	0.417	0.261
InN1	Mfsd6	1.29643e-16	1.02388	0.468	0.31
InN1	Gm26720	1.38173e-16	0.641805	0.182	0.077
InN1	Slc7a8	1.41741e-16	9.47835	0.544	0.382
InN1	Pxdc1	1.58915e-16	0.375373	0.171	0.063
InN1	Ankrd33b	1.75342e-16	0.910232	0.151	0.049
InN1	Tnr	1.80274e-16	26.4388	0.902	0.811
InN1	A330015K06Rik	1.85145e-16	94.2452	0.789	0.742
InN1	Prkcg	1.91992e-16	3.43681	0.428	0.335
InN1	Far2os1	2.00675e-16	1.08505	0.233	0.116
InN1	Ppp2r3a	2.22085e-16	8.10762	0.728	0.619
InN1	Slc22a4	2.24741e-16	0.607146	0.144	0.045
InN1	Gm15558	2.42459e-16	2.9097	0.324	0.195
InN1	Dscam	2.47705e-16	16.0936	0.825	0.675
InN1	Fgfr2	2.49388e-16	5.21462	0.975	0.946
InN1	Supt3	2.61534e-16	7.64145	0.662	0.549
InN1	Fus	2.89345e-16	1.84514	0.847	0.781
InN1	Gk	3.05108e-16	1.47678	0.36	0.233
InN1	Adamts16	3.12078e-16	4.05736	0.174	0.069
InN1	Vstm5	3.21916e-16	1.5888	0.299	0.157
InN1	Trnp1	3.24358e-16	0.614679	0.271	0.141
InN1	Idh3b	3.75243e-16	1.2317	0.473	0.325
InN1	Lancl1	3.81925e-16	2.67149	0.583	0.467
InN1	Fntb	4.25422e-16	0.629055	0.547	0.398
InN1	Vamp1	4.27923e-16	0.399109	0.184	0.072
InN1	Dmxl1	4.31105e-16	0.77846	0.831	0.734
InN1	Tgfbr3	4.34493e-16	4.95654	0.325	0.188
InN1	Magi1	4.40099e-16	6.52686	0.911	0.853
InN1	A430090L17Rik	4.43832e-16	0.886571	0.289	0.153
InN1	Acadsb	4.44077e-16	1.68894	0.639	0.49
InN1	Mdh1	4.53016e-16	0.843657	0.473	0.324
InN1	Scn1a	4.64864e-16	6.8811	0.895	0.791
InN1	Htr4	5.02194e-16	4.45256	0.4	0.244
InN1	Mblac2	5.17532e-16	4.36041	0.577	0.448
InN1	Ptprn2	5.25235e-16	53.8428	0.975	0.944
InN1	Ndfip2	5.25493e-16	1.90245	0.525	0.373
InN1	Ano5	6.09003e-16	0.941778	0.189	0.078
InN1	Stk32a	6.69754e-16	12.1789	0.235	0.107
InN1	Ptprt	7.31765e-16	25.9881	0.688	0.556
InN1	N4bp2l1	7.43795e-16	2.35775	0.592	0.457
InN1	Gas6	8.20026e-16	1.02603	0.29	0.169
InN1	Smyd3	8.42143e-16	5.66605	0.869	0.791
InN1	Kcnj3	8.60828e-16	17.7827	0.78	0.724
InN1	Tmem151b	8.67075e-16	0.402481	0.186	0.072
InN1	Dok5	8.86368e-16	0.331699	0.367	0.214
InN1	D830024N08Rik	9.15046e-16	2.13756	0.662	0.536
InN1	Clip1	9.33531e-16	1.53905	0.734	0.609
InN1	Eif4g3	9.33714e-16	2.4307	0.885	0.82
InN1	Clasp2	9.41154e-16	7.27921	0.906	0.872
InN1	Wdr7	9.50912e-16	2.30821	0.795	0.695
InN1	Nox1	9.62727e-16	0.340502	0.314	0.18
InN1	Gm48383	9.72169e-16	1.63957	0.512	0.385
InN1	Trak2	9.74653e-16	1.08142	0.423	0.292
InN1	Dab2ip	1.04315e-15	0.702548	0.382	0.239
InN1	Polb	1.09502e-15	3.38224	0.763	0.679
InN1	Cast	1.13443e-15	0.540908	0.124	0.037
InN1	Dync1h1	1.19834e-15	2.43379	0.727	0.601
InN1	Dym	1.30499e-15	8.56616	0.732	0.63
InN1	Tmem25	1.41788e-15	0.600297	0.256	0.139
InN1	Slc4a8	1.48538e-15	1.11822	0.401	0.261
InN1	Chpt1	1.53186e-15	1.38854	0.53	0.383
InN1	Elovl7	1.56864e-15	0.780032	0.144	0.049
InN1	Gm13335	1.57063e-15	0.252782	0.103	0.026
InN1	Cspg5	1.57585e-15	0.850569	0.472	0.316
InN1	Gm13919	1.69589e-15	0.994759	0.252	0.128
InN1	Ppip5k1	1.69633e-15	5.13202	0.716	0.598
InN1	Uggt2	1.70715e-15	5.22106	0.704	0.57
InN1	Gm48747	1.71509e-15	4.21446	0.833	0.735
InN1	Arhgef10l	1.92616e-15	1.02316	0.375	0.244
InN1	Mta3	1.94921e-15	2.83009	0.597	0.474
InN1	Agap1	2.06557e-15	1.03605	0.766	0.645
InN1	Rab11fip5	2.07022e-15	0.629213	0.251	0.125
InN1	4930402H24Rik	2.17363e-15	1.72745	0.943	0.893
InN1	Mkln1os	2.20712e-15	3.21264	0.502	0.36
InN1	Pacsin1	2.39252e-15	6.83757	0.822	0.724
InN1	Heg1	2.76829e-15	0.817926	0.237	0.114
InN1	Tmem126a	2.777e-15	1.26983	0.379	0.256
InN1	Uqcrc1	2.78471e-15	0.632162	0.35	0.205
InN1	2011-09-01	2.88402e-15	5.08199	0.58	0.432
InN1	Gm11149	2.96064e-15	1.83261	0.793	0.66
InN1	Rtn4rl1	3.01687e-15	2.47273	0.321	0.179
InN1	Ttc39a	3.34358e-15	0.425758	0.186	0.08
InN1	Gm28750	3.41591e-15	5.44331	0.604	0.464
InN1	Tacr1	3.42108e-15	7.68006	0.045	0.139
InN1	2410021H03Rik	3.54619e-15	0.591961	0.257	0.136
InN1	Hs3st1	3.75348e-15	2.41574	0.269	0.139
InN1	Brsk1	3.9311e-15	0.942504	0.392	0.256
InN1	Zfp941	3.98054e-15	0.582993	0.283	0.155
InN1	Vmp1	4.00102e-15	8.20785	0.616	0.487
InN1	Ldlrad3	4.21558e-15	10.4578	0.368	0.228
InN1	Tmod1	4.22393e-15	0.802552	0.225	0.105
InN1	Gm9984	4.32247e-15	0.513666	0.201	0.087
InN1	Zc2hc1a	5.01228e-15	1.25602	0.417	0.28
InN1	Dnm2	5.06987e-15	4.41505	0.622	0.506
InN1	Nbeal1	5.10395e-15	0.223696	0.701	0.57
InN1	Dab2	5.21656e-15	0.497231	0.119	0.036
InN1	Nfkb1	5.21955e-15	3.02788	0.601	0.467
InN1	Ablim1	5.23298e-15	6.95399	0.822	0.675
InN1	Dennd5b	6.27077e-15	2.08572	0.783	0.683
InN1	E530011L22Rik	6.35172e-15	3.46947	0.623	0.485
InN1	Eps15l1	6.6982e-15	0.464635	0.699	0.578
InN1	Mecr	7.71512e-15	1.65335	0.478	0.335
InN1	Trak1	7.8348e-15	1.83453	0.556	0.416
InN1	Ttc39b	7.99139e-15	3.19999	0.461	0.342
InN1	Atp6v0a1	8.22466e-15	7.32003	0.807	0.732
InN1	Ctps2	8.35774e-15	2.50865	0.5	0.382
InN1	Sec31a	8.53778e-15	1.68152	0.34	0.215
InN1	Trpm2	8.99091e-15	0.731429	0.303	0.17
InN1	4933413L06Rik	9.61899e-15	3.3547	0.638	0.514
InN1	Fam135a	1.05854e-14	4.07883	0.682	0.557
InN1	Nsd3	1.14976e-14	1.17458	0.826	0.767
InN1	Dpysl3	1.16408e-14	0.971877	0.405	0.258
InN1	Tmem63b	1.26787e-14	0.870706	0.546	0.404
InN1	Dpysl2	1.27756e-14	5.46704	0.705	0.595
InN1	Drp2	1.36283e-14	0.544521	0.385	0.237
InN1	Zcchc7	1.41893e-14	3.83285	0.903	0.866
InN1	Grm7	1.71414e-14	81.4562	0.885	0.765
InN1	Ap2a2	1.86358e-14	2.3352	0.582	0.455
InN1	Sgpp2	1.89959e-14	0.802633	0.167	0.066
InN1	Rnf130	1.99797e-14	1.25634	0.552	0.416
InN1	Gm14410	2.00137e-14	0.914546	0.345	0.217
InN1	Rtp4	2.01633e-14	0.542369	0.128	0.04
InN1	Itpr2	2.03851e-14	10.8545	0.201	0.089
InN1	Rassf5	2.09112e-14	0.560369	0.225	0.108
InN1	Stx7	2.15761e-14	1.53691	0.453	0.303
InN1	Hspa4l	2.3046e-14	0.741874	0.481	0.348
InN1	Cabp1	2.48236e-14	0.38943	0.41	0.264
InN1	Gm12709	2.77074e-14	2.50463	0.584	0.455
InN1	4930595D18Rik	2.89326e-14	3.49797	0.475	0.335
InN1	Kcnk1	3.05017e-14	0.890895	0.279	0.15
InN1	B4galt5	3.20229e-14	1.29232	0.423	0.302
InN1	Cspp1	3.32695e-14	3.13476	0.799	0.698
InN1	Kif13a	3.49418e-14	5.36073	0.444	0.305
InN1	Acp6	3.57436e-14	0.300883	0.317	0.18
InN1	Clvs2	3.98827e-14	5.90998	0.564	0.426
InN1	Gm47027	4.11444e-14	12.5992	0.692	0.54
InN1	Myo18a	4.174e-14	0.538067	0.686	0.568
InN1	Lgi3	4.31442e-14	1.77065	0.18	0.08
InN1	Atp5b	4.48527e-14	1.08949	0.482	0.334
InN1	Faf1	4.73724e-14	8.02257	0.827	0.748
InN1	Birc6	4.92143e-14	2.78763	0.835	0.769
InN1	Garem1	5.26488e-14	4.87828	0.421	0.272
InN1	Chchd7	5.29814e-14	0.352764	0.24	0.121
InN1	Pappa	5.62987e-14	32.1423	0.217	0.104
InN1	Jmjd1c	5.90242e-14	1.55332	0.842	0.745
InN1	Got1	6.5317e-14	0.627368	0.341	0.202
InN1	Dlat	6.58614e-14	2.05811	0.51	0.375
InN1	Slc38a2	6.86829e-14	1.02986	0.608	0.463
InN1	Itga6	7.02115e-14	19.2378	0.213	0.099
InN1	Gm16189	7.22803e-14	0.685958	0.549	0.405
InN1	Mpp7	7.26074e-14	3.57493	0.209	0.101
InN1	Sv2a	8.06952e-14	1.75643	0.58	0.438
InN1	Rap1gap2	8.30722e-14	7.5845	0.406	0.278
InN1	Arhgap21	8.34412e-14	4.11901	0.703	0.608
InN1	Mir124-2hg	8.59262e-14	0.937431	0.404	0.267
InN1	Ide	8.59286e-14	2.37157	0.469	0.323
InN1	Rabgap1	8.65621e-14	0.634877	0.864	0.788
InN1	Gm3970	9.09594e-14	0.351211	0.13	0.044
InN1	Tbl1x	9.86534e-14	49.1616	0.531	0.664
InN1	Kif1a	1.00338e-13	1.18359	0.799	0.699
InN1	Dennd5a	1.09657e-13	3.2273	0.537	0.408
InN1	Iqgap1	1.09805e-13	0.777962	0.479	0.328
InN1	Dnah7b	1.13732e-13	0.540829	0.26	0.134
InN1	Haghl	1.1398e-13	0.538745	0.318	0.186
InN1	Ncs1	1.1886e-13	1.36674	0.425	0.294
InN1	1700008C04Rik	1.20272e-13	0.235989	0.141	0.05
InN1	Miga1	1.2188e-13	1.79355	0.54	0.417
InN1	Mme	1.23155e-13	0.194364	0.197	0.089
InN1	Ankrd29	1.24814e-13	1.3859	0.31	0.184
InN1	Trim43a	1.2917e-13	0.337778	0.135	0.047
InN1	Gm11418	1.29919e-13	1.22517	0.292	0.166
InN1	Kndc1	1.3061e-13	1.61029	0.33	0.196
InN1	Fam110b	1.49469e-13	5.05572	0.71	0.584
InN1	Fbxl2	1.56033e-13	2.83921	0.816	0.72
InN1	Adam23	1.88232e-13	9.06295	0.787	0.697
InN1	Matn2	1.94686e-13	2.83521	0.381	0.24
InN1	Crebzf	2.03147e-13	0.818815	0.57	0.447
InN1	Gm15337	2.10373e-13	0.809197	0.278	0.161
InN1	Atxn2	2.26846e-13	0.972162	0.795	0.695
InN1	Vps13b	2.61708e-13	3.80162	0.906	0.855
InN1	Aldh1l2	2.64772e-13	0.885525	0.215	0.109
InN1	Copg1	3.14406e-13	0.598902	0.362	0.243
InN1	Mllt10	3.3674e-13	14.6536	0.843	0.796
InN1	Rps6kc1	3.36915e-13	4.21599	0.566	0.43
InN1	Kras	3.40011e-13	1.42542	0.434	0.318
InN1	Aars2	3.69195e-13	0.680866	0.24	0.124
InN1	Kidins220	3.82993e-13	4.32496	0.885	0.828
InN1	Myo1b	3.88583e-13	2.94987	0.238	0.134
InN1	Reep3	3.90479e-13	1.24856	0.348	0.213
InN1	Vopp1	4.06146e-13	0.867962	0.487	0.356
InN1	Ankfy1	4.15346e-13	1.56895	0.524	0.398
InN1	Glce	4.22648e-13	1.73639	0.421	0.294
InN1	Pkd2l2	4.34187e-13	1.5182	0.454	0.349
InN1	C2cd5	4.52951e-13	8.53471	0.787	0.709
InN1	Trpv6	4.56538e-13	0.219183	0.12	0.038
InN1	Gm28307	4.62803e-13	0.942411	0.369	0.244
InN1	Epo	4.63932e-13	2.18766	0.708	0.614
InN1	Mapk8ip3	4.70965e-13	1.3771	0.533	0.426
InN1	Gm45721	4.81338e-13	1.03194	0.157	0.067
InN1	Tbc1d9b	4.93838e-13	1.51206	0.516	0.39
InN1	Zcchc6	4.95277e-13	0.709302	0.408	0.282
InN1	Map1a	5.00207e-13	0.771505	0.35	0.215
InN1	Sptbn4	5.2081e-13	4.64509	0.763	0.653
InN1	Snx8	5.28551e-13	1.06613	0.227	0.111
InN1	4933406I18Rik	5.34866e-13	0.97381	0.623	0.493
InN1	Adamtsl1	5.66089e-13	6.05864	0.254	0.398
InN1	Lnpep	6.01289e-13	2.53477	0.631	0.505
InN1	1700110K17Rik	6.19339e-13	2.15044	0.428	0.291
InN1	Cttn	6.20905e-13	1.22633	0.473	0.363
InN1	2006-09-01	6.40466e-13	0.748355	0.404	0.259
InN1	Vti1a	6.47101e-13	3.1854	0.829	0.741
InN1	Plec	9.26017e-13	0.971683	0.392	0.254
InN1	Gm3448	1.01502e-12	1.62593	0.557	0.462
InN1	Cstf2	1.01942e-12	2.12509	0.57	0.44
InN1	Helq	1.03873e-12	0.695625	0.345	0.214
InN1	Ttc4	1.11232e-12	1.3162	0.521	0.413
InN1	Gm26749	1.12563e-12	5.589	0.705	0.61
InN1	Ppig	1.20017e-12	0.888007	0.603	0.482
InN1	Epdr1	1.23401e-12	0.876235	0.346	0.232
InN1	Pdcd7	1.31653e-12	0.592952	0.349	0.223
InN1	Thsd4	1.32371e-12	7.98782	0.379	0.242
InN1	Fam13b	1.34802e-12	1.79546	0.646	0.521
InN1	Daam1	1.35374e-12	3.00487	0.748	0.65
InN1	A230077H06Rik	1.49947e-12	0.203905	0.267	0.152
InN1	Klhl5	1.56516e-12	1.58062	0.267	0.147
InN1	Jak1	1.65902e-12	1.29617	0.502	0.39
InN1	Tbc1d23	1.6825e-12	1.47649	0.574	0.441
InN1	Bcl2l11	1.7714e-12	0.45175	0.108	0.03
InN1	Micu2	1.80559e-12	4.53737	0.602	0.478
InN1	Carmil1	2.32585e-12	3.42989	0.751	0.668
InN1	Cpe	2.34623e-12	6.23702	0.797	0.722
InN1	P4ha2	2.46711e-12	0.300806	0.167	0.069
InN1	Arih1	2.65606e-12	9.4939	0.826	0.767
InN1	Srrm3	2.70016e-12	5.92205	0.794	0.688
InN1	Epha7	2.9489e-12	14.71	0.707	0.575
InN1	Igf2bp3	2.97168e-12	3.39794	0.598	0.505
InN1	Chd9	3.21871e-12	1.15129	0.878	0.812
InN1	Zzef1	3.30322e-12	2.81762	0.713	0.622
InN1	Brdt	3.46026e-12	0.816032	0.331	0.227
InN1	Adgra3	3.66625e-12	3.91285	0.18	0.082
InN1	Ppp2r5e	3.71197e-12	4.55782	0.705	0.609
InN1	Pds5a	3.94625e-12	3.43543	0.628	0.527
InN1	Zfp169	3.99453e-12	0.519003	0.289	0.172
InN1	Nefh	4.28589e-12	0.325823	0.108	0.037
InN1	Gm43713	4.29479e-12	5.38074	0.841	0.766
InN1	Cdr2l	4.39998e-12	0.484731	0.176	0.082
InN1	Banf2	4.41656e-12	0.591455	0.271	0.155
InN1	AL589670.1	4.70989e-12	0.286996	0.128	0.045
InN1	Gigyf2	4.8762e-12	0.604969	0.73	0.64
InN1	Nsg2	4.9045e-12	5.4051	0.653	0.57
InN1	Efr3b	5.09444e-12	8.54061	0.557	0.43
InN1	Sclt1	5.89086e-12	3.02222	0.803	0.71
InN1	Sema6d	5.89821e-12	66.8342	0.621	0.722
InN1	Vps41	6.13127e-12	3.9847	0.674	0.567
InN1	Zwint	6.27434e-12	2.02635	0.586	0.462
InN1	Gls2	6.32463e-12	0.77805	0.268	0.155
InN1	Rtl1	6.64812e-12	0.883399	0.529	0.41
InN1	Slc9a7	6.7821e-12	5.09463	0.646	0.543
InN1	Anxa6	7.23249e-12	0.86973	0.321	0.2
InN1	Dpp10	7.57011e-12	128.676	0.912	0.884
InN1	Fez1	7.7523e-12	1.40388	0.481	0.365
InN1	Hk1	7.75413e-12	1.41315	0.467	0.326
InN1	Adamts15	8.35719e-12	0.382157	0.103	0.028
InN1	Ndufa10	8.37975e-12	2.36373	0.458	0.327
InN1	Pkd1	8.51929e-12	8.89578	0.686	0.591
InN1	A430106G13Rik	8.60925e-12	0.435292	0.164	0.07
InN1	Tnrc6c	8.73676e-12	10.2273	0.936	0.886
InN1	Etfa	8.84973e-12	1.11905	0.39	0.256
InN1	Mapt	8.90129e-12	91.3521	0.916	0.853
InN1	Pnpt1	8.93409e-12	3.09718	0.662	0.551
InN1	Sh3yl1	9.01764e-12	0.790301	0.183	0.087
InN1	Pxylp1	9.17105e-12	0.494676	0.226	0.117
InN1	Blm	1.02554e-11	0.962426	0.24	0.13
InN1	Casz1	1.04388e-11	0.410235	0.119	0.041
InN1	Fam189a2	1.13922e-11	0.67266	0.162	0.072
InN1	Mtmr11	1.27632e-11	0.23776	0.119	0.041
InN1	Phka1	1.30463e-11	1.33854	0.408	0.276
InN1	Kif1b	1.37556e-11	9.82204	0.918	0.853
InN1	Snrnp48	1.40984e-11	1.73191	0.49	0.364
InN1	Map3k13	1.41606e-11	5.61407	0.53	0.394
InN1	BC052040	1.43521e-11	0.740257	0.49	0.357
InN1	Taf1	1.48675e-11	1.49563	0.544	0.414
InN1	Lrpprc	1.49382e-11	4.93117	0.592	0.478
InN1	Nfasc	1.56961e-11	4.59019	0.773	0.706
InN1	Arhgef2	1.57448e-11	0.826768	0.377	0.255
InN1	Atp8b2	1.61205e-11	0.769342	0.283	0.172
InN1	Timm9	1.73685e-11	1.09724	0.441	0.317
InN1	Cyth1	1.84274e-11	3.70574	0.595	0.478
InN1	Ktn1	1.9117e-11	3.26163	0.797	0.699
InN1	Tra2a	1.92282e-11	3.68537	0.861	0.787
InN1	Tmem8	1.96248e-11	0.330191	0.201	0.095
InN1	Ralgapb	1.97418e-11	1.81772	0.693	0.571
InN1	Cox7b	1.98024e-11	1.1315	0.312	0.191
InN1	Chm	2.05919e-11	4.28184	0.623	0.525
InN1	Atpaf1	2.07935e-11	1.89451	0.459	0.345
InN1	Sncb	2.08163e-11	0.606519	0.28	0.166
InN1	Tmbim1	2.16427e-11	0.72255	0.244	0.143
InN1	Maml2	2.20571e-11	39.4133	0.18	0.313
InN1	Afg1l	2.21536e-11	0.790587	0.479	0.351
InN1	Wwp1	2.26237e-11	7.07964	0.678	0.547
InN1	Caprin2	2.32018e-11	0.513282	0.28	0.159
InN1	Junos	2.33036e-11	1.16533	0.184	0.083
InN1	Atp5c1	2.34179e-11	0.999324	0.453	0.326
InN1	Gtpbp2	2.65455e-11	1.07315	0.432	0.329
InN1	Hnrnpu	2.67645e-11	3.74591	0.856	0.794
InN1	Stxbp5	2.69839e-11	11.9007	0.765	0.663
InN1	Cd99l2	2.79143e-11	1.57983	0.413	0.287
InN1	Chrna7	3.10028e-11	10.1264	0.29	0.433
InN1	Rogdi	3.13704e-11	0.494169	0.287	0.17
InN1	Arnt	3.14592e-11	3.48554	0.604	0.494
InN1	Flii	3.19036e-11	0.527722	0.405	0.275
InN1	Rnf214	3.33423e-11	1.29823	0.52	0.396
InN1	Timm44	3.33684e-11	1.83055	0.518	0.401
InN1	Ctnna3	3.37077e-11	43.2992	0.94	0.863
InN1	Fgd3	3.45846e-11	0.121456	0.189	0.091
InN1	Btaf1	3.49326e-11	20.1415	0.687	0.572
InN1	Sik2	3.7174e-11	2.37286	0.662	0.56
InN1	Armcx3	3.78013e-11	0.701289	0.262	0.144
InN1	Mcm10	3.84907e-11	0.248477	0.106	0.032
InN1	Gm26531	4.07535e-11	1.13207	0.265	0.16
InN1	Tnks2	4.21262e-11	2.0455	0.626	0.51
InN1	Gm16126	4.68759e-11	1.06182	0.292	0.182
InN1	Bsn	4.91052e-11	1.77736	0.651	0.514
InN1	Gm15414	5.01402e-11	10.3907	0.544	0.414
InN1	Brip1os	5.32149e-11	3.79803	0.787	0.71
InN1	Ppa2	5.3847e-11	0.685238	0.326	0.213
InN1	C030034L19Rik	5.49836e-11	0.31292	0.175	0.081
InN1	Trappc12	5.58821e-11	0.791372	0.429	0.31
InN1	Sh3glb1	6.0571e-11	0.528377	0.455	0.332
InN1	Mapkapk2	6.13239e-11	0.458833	0.236	0.123
InN1	Ap1b1	6.44152e-11	1.18405	0.492	0.359
InN1	Dvl1	6.89697e-11	0.740394	0.453	0.336
InN1	Arrb1	7.16216e-11	2.75171	0.474	0.359
InN1	Ank	7.42038e-11	2.8873	0.721	0.638
InN1	Lrrtm1	7.42072e-11	6.8678	0.585	0.491
InN1	Ybx3	7.98415e-11	0.908342	0.31	0.195
InN1	Gm49356	8.06713e-11	1.28852	0.582	0.478
InN1	Abat	8.14295e-11	6.45596	0.681	0.544
InN1	Wdr76	8.26452e-11	0.944283	0.236	0.129
InN1	Gm31763	8.37091e-11	25.3448	0.404	0.28
InN1	Syt13	8.50711e-11	0.949845	0.338	0.225
InN1	Gfod1	8.5486e-11	1.93475	0.522	0.384
InN1	Dusp16	9.07554e-11	0.624917	0.189	0.087
InN1	Zkscan2	9.13707e-11	0.578396	0.395	0.264
InN1	Agrp	9.2337e-11	4.11007	0.607	0.491
InN1	Cmc2	9.94846e-11	0.288881	0.124	0.047
InN1	Pcbd2	1.05063e-10	0.58428	0.326	0.203
InN1	Atp6v1h	1.05974e-10	0.641479	0.635	0.511
InN1	Ubn2	1.11134e-10	4.45898	0.896	0.839
InN1	Wrn	1.11299e-10	2.40214	0.455	0.316
InN1	Slc24a3	1.11469e-10	24.9947	0.806	0.865
InN1	Gm36388	1.13735e-10	0.654844	0.365	0.236
InN1	Ankrd17	1.15613e-10	1.52617	0.844	0.77
InN1	Atxn7	1.1808e-10	0.976153	0.588	0.474
InN1	3200001D21Rik	1.20537e-10	0.577487	0.294	0.176
InN1	Mgat4c	1.2076e-10	276.025	0.542	0.518
InN1	4932443L11Rik	1.21278e-10	1.6227	0.619	0.481
InN1	Eif2ak3	1.26803e-10	0.632264	0.305	0.183
InN1	Nipal2	1.27334e-10	0.574487	0.541	0.416
InN1	Arhgap23	1.3319e-10	6.36605	0.52	0.401
InN1	Abhd3	1.33307e-10	0.475867	0.175	0.082
InN1	2011-03-01	1.41795e-10	0.917746	0.392	0.274
InN1	Map2k5	1.43743e-10	1.56654	0.614	0.496
InN1	Tspoap1	1.44494e-10	5.39669	0.639	0.537
InN1	Hjurp	1.52844e-10	0.702391	0.411	0.296
InN1	Adar	1.7021e-10	2.52428	0.714	0.616
InN1	Gm27017	1.82565e-10	0.470117	0.212	0.11
InN1	Pde7a	1.83721e-10	4.31955	0.61	0.509
InN1	Leng9	1.85326e-10	1.48391	0.787	0.711
InN1	Nrg4	1.86335e-10	0.64006	0.179	0.08
InN1	Camkmt	1.87845e-10	1.93085	0.678	0.563
InN1	Cap2	2.09573e-10	1.59631	0.664	0.525
InN1	Dip2b	2.10377e-10	3.41173	0.76	0.673
InN1	Pign	2.46263e-10	2.37853	0.561	0.448
InN1	Gm15723	2.47863e-10	0.419039	0.152	0.064
InN1	Kif3b	2.49595e-10	0.912159	0.408	0.295
InN1	Zdhhc18	2.51106e-10	0.428317	0.264	0.152
InN1	Agap3	2.56511e-10	0.895204	0.502	0.389
InN1	Gm47371	2.64973e-10	1.09621	0.151	0.065
InN1	Aatf	2.79378e-10	1.39105	0.463	0.344
InN1	Zfp644	2.82486e-10	2.68904	0.649	0.552
InN1	Scamp5	2.83957e-10	1.77056	0.471	0.343
InN1	Kif2a	2.84487e-10	3.09634	0.596	0.503
InN1	Usp33	3.03298e-10	4.2453	0.705	0.606
InN1	Grip1os3	3.06265e-10	3.66466	0.233	0.132
InN1	Idh3a	3.09209e-10	0.437963	0.236	0.133
InN1	Auh	3.27742e-10	1.2751	0.51	0.399
InN1	Srsf11	3.32103e-10	4.28003	0.778	0.692
InN1	Cltb	3.45136e-10	2.12144	0.469	0.347
InN1	Hmg20a	3.46165e-10	5.43209	0.651	0.545
InN1	Napg	3.47691e-10	1.08713	0.467	0.367
InN1	Ncoa1	3.49228e-10	6.12892	0.885	0.823
InN1	Hhipl1	3.66367e-10	0.323609	0.151	0.068
InN1	Mettl8	4.04491e-10	1.6201	0.392	0.29
InN1	Carmil3	4.10584e-10	0.680584	0.413	0.294
InN1	Shd	4.25638e-10	0.582237	0.267	0.157
InN1	Gm20687	4.37252e-10	1.63173	0.545	0.414
InN1	Tpcn2	4.49606e-10	0.422147	0.114	0.041
InN1	Abcc5	4.68119e-10	2.74475	0.788	0.703
InN1	Impact	4.92332e-10	0.809095	0.53	0.41
InN1	Nrip1	4.97429e-10	5.73138	0.389	0.257
InN1	Jazf1	5.00013e-10	13.427	0.811	0.731
InN1	5330417C22Rik	5.13277e-10	2.26387	0.621	0.501
InN1	Rptor	5.28911e-10	1.31533	0.744	0.672
InN1	5830432E09Rik	5.55736e-10	0.617969	0.16	0.071
InN1	Lrmda	5.84831e-10	5.90619	0.161	0.088
InN1	Ccdc58	5.95961e-10	8.20515	0.431	0.308
InN1	Parg	6.30223e-10	0.795695	0.557	0.447
InN1	Tln2	6.32861e-10	1.78002	0.592	0.476
InN1	Rell2	6.42472e-10	0.338951	0.175	0.083
InN1	Abca7	6.52757e-10	0.434885	0.197	0.101
InN1	Stx8	7.08502e-10	2.11065	0.49	0.371
InN1	Phlpp1	7.33597e-10	24.9187	0.655	0.53
InN1	2002-03-01	7.53825e-10	0.397553	0.364	0.243
InN1	Nfx1	7.71461e-10	5.12939	0.656	0.579
InN1	Gm37240	7.72055e-10	3.5066	0.874	0.795
InN1	Ddx24	7.83843e-10	1.09904	0.651	0.543
InN1	5031415H12Rik	7.85713e-10	0.595243	0.246	0.14
InN1	Phactr4	7.88212e-10	0.439091	0.188	0.091
InN1	Tsc1	7.89592e-10	2.4065	0.701	0.587
InN1	Bicd1	8.08997e-10	9.71556	0.858	0.79
InN1	Mgst3	8.17408e-10	0.295829	0.161	0.071
InN1	B3gat1	8.40854e-10	6.39166	0.326	0.465
InN1	Qk	8.70096e-10	9.12624	0.814	0.694
InN1	Celf2	9.05936e-10	46.6365	0.985	0.962
InN1	Tcp11l1	9.07708e-10	1.65127	0.615	0.501
InN1	Polg	9.53523e-10	0.400525	0.268	0.16
InN1	Azin2	9.6791e-10	0.972361	0.37	0.259
InN1	Ndufaf5	9.8252e-10	1.17769	0.363	0.254
InN1	Tbc1d19	1.00812e-09	1.1897	0.558	0.444
InN1	Glmn	1.02789e-09	1.15335	0.463	0.37
InN1	Gm31224	1.07217e-09	1.29226	0.291	0.175
InN1	Dnajc6	1.0887e-09	0.488039	0.858	0.786
InN1	Kcmf1	1.09049e-09	1.13418	0.549	0.433
InN1	Kansl3	1.10448e-09	0.91855	0.49	0.372
InN1	Cadm4	1.12915e-09	0.316076	0.244	0.134
InN1	Pde3b	1.15073e-09	1.8766	0.534	0.417
InN1	Aco2	1.18206e-09	0.295207	0.66	0.548
InN1	Gm47271	1.31484e-09	0.438228	0.479	0.348
InN1	Cabyr	1.36218e-09	0.402858	0.132	0.063
InN1	Gm47376	1.36394e-09	0.235322	0.115	0.042
InN1	Stk39	1.36688e-09	1.35199	0.693	0.591
InN1	Akap10	1.49723e-09	2.05294	0.588	0.474
InN1	Dgkq	1.57481e-09	0.485824	0.272	0.172
InN1	Atp5l	1.60102e-09	0.508393	0.309	0.201
InN1	Cog6	1.61662e-09	1.4736	0.314	0.204
InN1	Lifr	1.66061e-09	1.76194	0.253	0.145
InN1	Ndufs4	1.72495e-09	2.28323	0.634	0.548
InN1	Idnk	1.80471e-09	0.25869	0.152	0.068
InN1	Txndc11	1.82357e-09	0.59731	0.563	0.431
InN1	Il11ra1	1.83758e-09	0.296937	0.25	0.144
InN1	Slc25a23	1.8727e-09	0.874813	0.594	0.464
InN1	Clvs1	1.94672e-09	2.00466	0.753	0.683
InN1	Uggt1	1.99692e-09	0.858583	0.466	0.348
InN1	Map2k4	2.07441e-09	3.03704	0.803	0.714
InN1	Wdr33	2.11086e-09	3.04732	0.77	0.682
InN1	Pou6f2	2.13169e-09	21.8464	0.131	0.065
InN1	Prdm2	2.16417e-09	0.739417	0.533	0.418
InN1	Tmem65	2.16506e-09	0.691206	0.421	0.294
InN1	Mafg	2.21052e-09	0.804655	0.434	0.31
InN1	Zfp260	2.21544e-09	0.527507	0.231	0.134
InN1	Ppfia4	2.25172e-09	0.214607	0.486	0.355
InN1	Cep120	2.33664e-09	1.39504	0.515	0.398
InN1	Ddx46	2.44098e-09	0.736629	0.506	0.379
InN1	Nsmce2	2.44512e-09	5.73669	0.709	0.594
InN1	Sugp1	2.51078e-09	0.879471	0.528	0.411
InN1	Papss2	2.53469e-09	0.435243	0.319	0.21
InN1	Pcca	2.63891e-09	4.87608	0.771	0.689
InN1	Exoc1	2.64468e-09	0.747892	0.384	0.274
InN1	Rubcn	2.65252e-09	0.742831	0.512	0.392
InN1	Acsl3	2.66196e-09	2.37351	0.322	0.227
InN1	Slc9a6	2.6857e-09	0.746028	0.322	0.21
InN1	Smg6	2.76217e-09	0.392405	0.799	0.718
InN1	Ep400	2.8605e-09	0.839252	0.664	0.569
InN1	Miga2	2.91507e-09	1.39196	0.43	0.336
InN1	Dcaf11	2.91744e-09	0.502552	0.318	0.203
InN1	Atp2b3	2.98956e-09	0.410849	0.61	0.498
InN1	Sars	3.00014e-09	1.04195	0.557	0.436
InN1	Gm15655	3.01471e-09	0.375384	0.256	0.146
InN1	Slc25a12	3.21273e-09	0.965699	0.749	0.645
InN1	Ngf	3.44125e-09	11.1837	0.346	0.232
InN1	Hadha	3.4692e-09	0.486968	0.352	0.238
InN1	Ppp6r2	3.59271e-09	0.153384	0.681	0.589
InN1	Rbm28	3.65407e-09	0.740284	0.607	0.488
InN1	Tmcc1	3.66592e-09	4.0054	0.896	0.83
InN1	Hmgcll1	3.72284e-09	3.97723	0.768	0.668
InN1	CT030190.1	3.83553e-09	0.269911	0.365	0.243
InN1	Ankrd42	3.94774e-09	1.44829	0.412	0.294
InN1	Zyg11b	4.0418e-09	1.32168	0.592	0.49
InN1	Pkm	4.13763e-09	0.671121	0.312	0.195
InN1	Gm44079	4.16935e-09	0.422239	0.132	0.053
InN1	Adarb1	4.18762e-09	7.70967	0.639	0.529
InN1	Galnt9	4.21044e-09	1.08859	0.373	0.247
InN1	Zbtb14	4.21814e-09	0.284386	0.119	0.052
InN1	Rasa2	4.36066e-09	0.738192	0.527	0.4
InN1	Syngr1	4.42788e-09	0.562571	0.44	0.319
InN1	Nup93	4.65082e-09	0.509162	0.557	0.437
InN1	Gapvd1	4.673e-09	0.349467	0.713	0.601
InN1	Arhgef11	4.70811e-09	3.60527	0.735	0.641
InN1	Garnl3	4.83098e-09	19.2074	0.787	0.71
InN1	Ppib	4.90378e-09	1.37979	0.436	0.336
InN1	Gnaz	5.0533e-09	0.391898	0.281	0.171
InN1	Gm48728	5.09643e-09	0.233108	0.1	0.033
InN1	Gabrd	5.14537e-09	1.04646	0.186	0.09
InN1	Trim9	5.30094e-09	13.1491	0.869	0.79
InN1	Cdc42	5.73917e-09	2.26146	0.537	0.429
InN1	Lrrfip2	5.74282e-09	1.83555	0.577	0.468
InN1	Got2	5.75587e-09	0.415901	0.434	0.311
InN1	Eno2	5.98048e-09	0.539239	0.429	0.318
InN1	Casp3	6.4008e-09	0.227462	0.118	0.048
InN1	Atp2c1	6.45724e-09	17.6246	0.729	0.632
InN1	Clec2l	6.56923e-09	0.212326	0.152	0.068
InN1	Tecr	6.65751e-09	1.6992	0.554	0.455
InN1	Mtss1l	6.69654e-09	1.05809	0.323	0.216
InN1	1700025G04Rik	6.7253e-09	2.34896	0.688	0.577
InN1	Add1	6.76423e-09	2.61557	0.606	0.508
InN1	Pou6f1	6.85307e-09	0.246782	0.471	0.343
InN1	Msantd2	6.86176e-09	1.57253	0.486	0.371
InN1	Rrbp1	7.46114e-09	1.56021	0.412	0.297
InN1	Golgb1	7.50899e-09	1.7632	0.665	0.571
InN1	Ythdf3	7.85902e-09	0.994433	0.598	0.468
InN1	Polr3h	7.86586e-09	2.43283	0.494	0.396
InN1	Ubr4	8.45734e-09	1.58072	0.465	0.343
InN1	Dtnbp1	8.70693e-09	0.599025	0.289	0.18
InN1	Sirt3	8.74035e-09	0.585681	0.299	0.191
InN1	Rbbp8	8.89252e-09	3.48899	0.213	0.117
InN1	Ehbp1	8.92577e-09	26.6622	0.873	0.828
InN1	Ptk7	9.38189e-09	0.581889	0.162	0.075
InN1	Gas2	9.88396e-09	0.553158	0.404	0.29
InN1	Eaf2	1.00218e-08	1.92521	0.518	0.421
InN1	Grm1	1.01877e-08	10.3828	0.687	0.604
InN1	Usp13	1.0519e-08	0.536472	0.6	0.5
InN1	Fam172a	1.05968e-08	9.13372	0.837	0.776
InN1	Gm13944	1.08524e-08	0.626492	0.42	0.296
InN1	Dnajc7	1.0867e-08	2.14518	0.576	0.451
InN1	Pik3cb	1.13326e-08	0.586228	0.275	0.181
InN1	Rnf14	1.13864e-08	1.0318	0.474	0.369
InN1	Slc1a1	1.18598e-08	0.514535	0.604	0.487
InN1	Gnptab	1.27115e-08	0.346112	0.418	0.297
InN1	Cdh10	1.27369e-08	0.771867	0.721	0.593
InN1	Pnisr	1.28692e-08	3.12149	0.924	0.891
InN1	Bbof1	1.29984e-08	1.00108	0.546	0.418
InN1	Bclaf3	1.30228e-08	1.0722	0.376	0.266
InN1	Grin1	1.32792e-08	1.7609	0.87	0.81
InN1	Bcar1	1.38615e-08	0.287833	0.274	0.166
InN1	Mtmr3	1.45029e-08	3.15039	0.711	0.612
InN1	Cacng8	1.47966e-08	1.00771	0.545	0.445
InN1	Tmem135	1.48953e-08	1.28295	0.692	0.593
InN1	Cep68	1.54424e-08	0.911256	0.372	0.263
InN1	Zbtb4	1.55765e-08	0.47371	0.345	0.229
InN1	Usp37	1.59808e-08	0.27757	0.692	0.588
InN1	Ubr2	1.60174e-08	0.945051	0.68	0.56
InN1	Ldhd	1.66175e-08	0.281651	0.147	0.066
InN1	Tfg	1.69324e-08	0.901566	0.347	0.256
InN1	Pcnt	1.77928e-08	18.0424	0.24	0.144
InN1	Cdca7	1.78199e-08	0.23449	0.135	0.058
InN1	Psma1	1.85341e-08	0.551349	0.389	0.283
InN1	Slc35a3	1.96013e-08	0.416709	0.246	0.148
InN1	Afg3l2	2.03308e-08	0.839727	0.382	0.281
InN1	Git2	2.05966e-08	0.688525	0.542	0.426
InN1	Zfr2	2.10792e-08	1.00224	0.494	0.379
InN1	Ubxn7	2.17283e-08	1.20315	0.447	0.328
InN1	Arhgap31	2.17516e-08	18.7114	0.166	0.08
InN1	Zfp64	2.18868e-08	2.01537	0.326	0.218
InN1	Ppp1cc	2.20616e-08	0.549331	0.363	0.25
InN1	Ndufs1	2.21418e-08	0.846329	0.506	0.396
InN1	Hdac8	2.25817e-08	10.433	0.791	0.707
InN1	Ispd	2.31296e-08	2.11555	0.541	0.422
InN1	Nme7	2.37963e-08	6.88375	0.739	0.65
InN1	Gm45411	2.408e-08	0.852228	0.283	0.185
InN1	Adgrb3	2.44128e-08	14.8972	0.992	0.964
InN1	Rab15	2.44649e-08	0.347035	0.221	0.121
InN1	Pibf1	2.47262e-08	2.03046	0.654	0.543
InN1	Rgs7	2.5299e-08	23.1001	0.931	0.842
InN1	Chga	2.55326e-08	0.56864	0.334	0.225
InN1	Gm13963	2.55391e-08	3.68733	0.444	0.315
InN1	Bend7	2.58232e-08	0.236937	0.105	0.038
InN1	Dnajc13	2.70954e-08	1.5297	0.635	0.538
InN1	Slc25a40	2.72116e-08	0.373399	0.283	0.178
InN1	Mtx2	2.78667e-08	2.06901	0.424	0.308
InN1	Pard3b	2.81871e-08	13.5246	0.287	0.386
InN1	Uty	2.85222e-08	0.512624	0.732	0.648
InN1	Qrsl1	2.88e-08	0.479436	0.282	0.178
InN1	Macrod1	3.02155e-08	0.752162	0.536	0.405
InN1	Leng8	3.08821e-08	1.13894	0.514	0.407
InN1	Ints10	3.10852e-08	0.690361	0.473	0.358
InN1	Pstk	3.12561e-08	0.321187	0.404	0.298
InN1	Chp1	3.21106e-08	1.08236	0.461	0.355
InN1	4732471J01Rik	3.33072e-08	1.23214	0.633	0.536
InN1	Plekhh1	3.33112e-08	0.123208	0.159	0.076
InN1	Trim44	3.39541e-08	3.91575	0.722	0.644
InN1	Atp6v1a	3.43763e-08	0.457229	0.475	0.357
InN1	Rufy3	3.44275e-08	2.94822	0.773	0.69
InN1	Ubp1	3.5039e-08	1.61201	0.589	0.477
InN1	Mpc2	3.55897e-08	0.546233	0.312	0.2
InN1	Gm10681	3.62723e-08	0.457279	0.149	0.07
InN1	Cul4a	3.96385e-08	0.997065	0.479	0.383
InN1	Crmp1	4.00247e-08	1.39685	0.479	0.37
InN1	Lta4h	4.00397e-08	0.322766	0.309	0.197
InN1	4930527B05Rik	4.17379e-08	0.553996	0.208	0.116
InN1	Glrx	4.46382e-08	0.421066	0.179	0.093
InN1	Acer3	4.60592e-08	1.24336	0.627	0.532
InN1	Frs2	4.70612e-08	1.1189	0.549	0.465
InN1	Ptcd3	4.8488e-08	0.488087	0.416	0.313
InN1	Syt17	4.94067e-08	1.604	0.257	0.156
InN1	Wdfy3	4.97189e-08	0.350083	0.854	0.79
InN1	Sh3bp5	5.04671e-08	0.477203	0.492	0.382
InN1	Cgn	5.06889e-08	0.352534	0.266	0.166
InN1	Ppm1l	5.12787e-08	9.1324	0.683	0.618
InN1	Lrfn5	5.27555e-08	16.3386	0.959	0.89
InN1	Xrcc6	5.30615e-08	5.60244	0.639	0.557
InN1	Gm10563	5.34995e-08	1.57557	0.566	0.464
InN1	Dnajc5	5.40521e-08	1.78217	0.482	0.367
InN1	Zfp516	5.4166e-08	0.440021	0.26	0.156
InN1	Adhfe1	5.43457e-08	0.339645	0.117	0.047
InN1	Btbd1	5.57787e-08	0.493167	0.615	0.499
InN1	Nxpe3	5.63944e-08	0.655603	0.339	0.236
InN1	Ttc14	5.76792e-08	0.706053	0.86	0.827
InN1	Hcn2	5.96172e-08	0.367069	0.401	0.279
InN1	Inpp5f	6.07698e-08	1.03721	0.518	0.395
InN1	Smc5	6.16234e-08	0.527889	0.525	0.401
InN1	Arfgef2	6.18707e-08	0.651918	0.643	0.551
InN1	Sirt2	6.32823e-08	0.621378	0.383	0.27
InN1	Caskin1	6.37586e-08	0.476942	0.48	0.367
InN1	Taf1b	6.53263e-08	0.625442	0.549	0.428
InN1	Tmx4	6.75878e-08	0.166418	0.581	0.46
InN1	Spire1	6.78669e-08	8.39014	0.704	0.624
InN1	Dzank1	6.81808e-08	0.393231	0.604	0.483
InN1	Atpif1	6.82422e-08	0.526828	0.42	0.32
InN1	Thoc1	6.83353e-08	0.808596	0.572	0.457
InN1	Pcyt1a	6.87963e-08	0.462354	0.273	0.172
InN1	Trim37	6.9732e-08	1.67153	0.58	0.486
InN1	Gnal	7.36566e-08	8.62607	0.733	0.617
InN1	Acyp2	7.49265e-08	5.44419	0.658	0.567
InN1	C78859	7.91527e-08	1.00678	0.557	0.432
InN1	Slitrk3	8.11956e-08	0.381317	0.177	0.095
InN1	Nbas	8.32758e-08	4.41494	0.678	0.604
InN1	Slc1a4	8.50244e-08	0.745008	0.3	0.194
InN1	Abhd18	8.52656e-08	3.78058	0.801	0.722
InN1	Cluh	8.65676e-08	0.384715	0.302	0.194
InN1	Thumpd2	9.01357e-08	0.449147	0.236	0.144
InN1	Lig1	9.3552e-08	0.218859	0.264	0.155
InN1	Skp2	9.42203e-08	2.57157	0.417	0.338
InN1	Timp4	9.57893e-08	2.55258	0.485	0.375
InN1	Pak1	9.99146e-08	0.187015	0.542	0.425
InN1	Cdip1	1.02336e-07	0.245872	0.573	0.485
InN1	Adgrv1	1.06817e-07	2.36243	0.198	0.106
InN1	Otud7a	1.1017e-07	3.59962	0.939	0.898
InN1	Bcat1	1.12122e-07	1.50998	0.436	0.316
InN1	Neo1	1.14296e-07	2.33553	0.546	0.476
InN1	Pura	1.16313e-07	1.58861	0.558	0.457
InN1	Epm2a	1.16992e-07	1.03992	0.39	0.279
InN1	Xpo6	1.17831e-07	0.955654	0.552	0.448
InN1	Dhx35	1.25954e-07	3.50666	0.337	0.23
InN1	Spata7	1.26708e-07	1.1627	0.604	0.484
InN1	A830010M20Rik	1.26942e-07	0.81214	0.349	0.254
InN1	Golm1	1.28213e-07	0.846118	0.216	0.118
InN1	4930590J08Rik	1.28521e-07	0.775603	0.186	0.111
InN1	Adam22	1.31263e-07	8.02387	0.911	0.861
InN1	Fkbp15	1.31297e-07	1.00977	0.425	0.319
InN1	2810403A07Rik	1.31547e-07	0.41765	0.487	0.384
InN1	Mro	1.3204e-07	0.464066	0.169	0.087
InN1	Plxna4os2	1.43318e-07	0.484027	0.154	0.074
InN1	Sfswap	1.43591e-07	4.10583	0.627	0.537
InN1	Dld	1.45055e-07	0.426568	0.251	0.161
InN1	Kcnj9	1.45085e-07	0.51087	0.237	0.143
InN1	Arhgef40	1.45595e-07	0.359484	0.245	0.149
InN1	Mff	1.46903e-07	0.69414	0.403	0.287
InN1	Vps39	1.48434e-07	0.51561	0.347	0.24
InN1	Nynrin	1.53162e-07	0.243523	0.142	0.07
InN1	Zfp277	1.57617e-07	0.92161	0.298	0.202
InN1	Clip4	1.58381e-07	0.114467	0.493	0.382
InN1	Dgkh	1.70423e-07	7.67055	0.738	0.622
InN1	Akt1	1.71429e-07	0.261948	0.168	0.083
InN1	Stat3	1.80583e-07	0.459947	0.289	0.183
InN1	Slc3a2	1.82123e-07	0.49347	0.403	0.301
InN1	Mrps5	1.86972e-07	0.946065	0.438	0.332
InN1	Ttc9	1.88189e-07	0.600045	0.182	0.098
InN1	Slmap	1.91928e-07	1.03027	0.638	0.544
InN1	Ncor1	1.92324e-07	2.91693	0.852	0.798
InN1	Smg1	1.9431e-07	3.85399	0.762	0.681
InN1	Dgat1	1.94897e-07	0.475317	0.326	0.216
InN1	Tomm40	2.01804e-07	1.10499	0.447	0.333
InN1	Cyp46a1	2.1788e-07	0.437664	0.271	0.172
InN1	Cntn2	2.25807e-07	0.371745	0.229	0.136
InN1	AC129186.1	2.29141e-07	13.8969	0.24	0.143
InN1	Rictor	2.29573e-07	1.09201	0.594	0.502
InN1	9930021J03Rik	2.34481e-07	7.63735	0.74	0.662
InN1	Ppp2r5c	2.45965e-07	1.05406	0.631	0.543
InN1	Syt11	2.47596e-07	1.52257	0.618	0.522
InN1	Stk3	2.52315e-07	1.33911	0.584	0.482
InN1	Sppl2a	2.55389e-07	5.33816	0.433	0.341
InN1	Fam193b	2.62521e-07	1.72443	0.57	0.472
InN1	Ipo8	2.66098e-07	0.346859	0.479	0.36
InN1	Dnajb2	2.68099e-07	0.306218	0.194	0.107
InN1	Rps6kb2	2.75302e-07	1.39074	0.437	0.33
InN1	Ptp4a2	2.75794e-07	0.379295	0.385	0.271
InN1	Helz	2.84784e-07	0.328483	0.653	0.585
InN1	Chd5	3.03954e-07	1.55968	0.584	0.476
InN1	Mast1	3.04497e-07	1.23606	0.503	0.413
InN1	Tfdp2	3.04692e-07	1.0943	0.588	0.484
InN1	Tbcd	3.16864e-07	3.91539	0.585	0.482
InN1	Kansl1	3.18008e-07	1.15212	0.864	0.816
InN1	Lrrc45	3.34782e-07	0.528859	0.386	0.277
InN1	Usp45	3.36036e-07	0.336009	0.579	0.467
InN1	Olfr239	3.36717e-07	0.597011	0.31	0.205
InN1	Adk	3.37842e-07	8.81447	0.561	0.463
InN1	Gm42817	3.39658e-07	0.369843	0.119	0.052
InN1	Etv5	3.44862e-07	1.2587	0.26	0.175
InN1	Epha5	3.4499e-07	12.6161	0.939	0.867
InN1	Rnf32	3.48185e-07	0.565558	0.446	0.334
InN1	Gbe1	3.51549e-07	0.973345	0.213	0.119
InN1	Arhgap17	3.54082e-07	0.604276	0.416	0.302
InN1	Ccdc174	3.55394e-07	10.0569	0.386	0.306
InN1	Tmem145	3.58236e-07	0.347457	0.198	0.113
InN1	Ncapd3	3.68937e-07	48.9337	0.534	0.445
InN1	Slc25a27	3.76495e-07	0.91733	0.667	0.562
InN1	Gm15083	3.93848e-07	0.17299	0.479	0.364
InN1	Gm32250	3.96687e-07	2.83531	0.666	0.559
InN1	Ptpn9	4.05249e-07	1.33646	0.613	0.494
InN1	Galk2	4.10984e-07	1.42911	0.393	0.282
InN1	Ube2o	4.16523e-07	2.01116	0.532	0.416
InN1	Usp34	4.22384e-07	0.90735	0.907	0.874
InN1	4930503L19Rik	4.25273e-07	0.386303	0.214	0.137
InN1	Mgrn1	4.26341e-07	1.66551	0.53	0.414
InN1	Smyd4	4.28167e-07	0.68296	0.315	0.222
InN1	Copg2	4.46492e-07	1.48327	0.67	0.568
InN1	Acsl4	4.53499e-07	0.497028	0.38	0.278
InN1	Gm11713	4.58083e-07	0.504884	0.179	0.104
InN1	Rufy2	4.63908e-07	2.95482	0.712	0.624
InN1	Klc1	4.65306e-07	29.4364	0.647	0.566
InN1	Gm14326	4.66224e-07	1.20995	0.297	0.224
InN1	Gm28285	4.71086e-07	0.361727	0.221	0.129
InN1	Abca1	4.85042e-07	0.455469	0.174	0.091
InN1	Gm47889	5.01318e-07	0.489591	0.266	0.168
InN1	Aff1	5.04772e-07	0.631242	0.172	0.097
InN1	Astn1	5.1457e-07	0.481163	0.912	0.848
InN1	Vegfa	5.35434e-07	0.259242	0.229	0.134
InN1	Znhit6	5.36935e-07	0.459205	0.389	0.278
InN1	Ankhd1	5.37327e-07	2.07478	0.736	0.655
InN1	Gm10353	5.45332e-07	0.176929	0.127	0.056
InN1	Ppargc1b	5.48725e-07	2.02981	0.51	0.398
InN1	Ube2d2a	5.58853e-07	1.05578	0.557	0.439
InN1	Cc2d2a	5.59392e-07	0.606827	0.451	0.34
InN1	Nf2	5.91039e-07	3.46488	0.34	0.243
InN1	Glud1	6.06956e-07	0.922143	0.394	0.301
InN1	Mettl23	6.18365e-07	1.37651	0.419	0.31
InN1	Far1os	6.29099e-07	1.71397	0.723	0.644
InN1	Emsy	6.35366e-07	2.3731	0.65	0.549
InN1	Angpt2	6.4443e-07	2.99017	0.471	0.367
InN1	Bicd2	6.54278e-07	0.291304	0.252	0.152
InN1	Tgfbr2	6.54575e-07	0.415035	0.107	0.042
InN1	Gm38251	6.64877e-07	0.671445	0.447	0.339
InN1	Ptprd	6.86382e-07	137.526	0.861	0.875
InN1	A230050P20Rik	6.9561e-07	0.675148	0.427	0.334
InN1	Lgmn	6.97714e-07	0.266467	0.213	0.124
InN1	Pafah1b1	7.17696e-07	33.6521	0.822	0.773
InN1	Gm28379	7.39681e-07	4.71596	0.713	0.623
InN1	Sfxn4	7.54941e-07	0.377556	0.199	0.122
InN1	Gm30054	7.58519e-07	1.01443	0.568	0.48
InN1	Arhgap35	7.72091e-07	4.53146	0.64	0.564
InN1	Zbtb38	8.01292e-07	0.649308	0.571	0.474
InN1	Ube4bos1	8.29471e-07	0.639055	0.477	0.368
InN1	Nfs1	8.54472e-07	5.97241	0.351	0.239
InN1	Ccdc90b	8.85513e-07	0.223175	0.284	0.185
InN1	Npc1	8.99993e-07	0.475267	0.36	0.252
InN1	Zfand3	9.12414e-07	4.44406	0.709	0.618
InN1	Nipsnap2	9.18227e-07	1.57134	0.525	0.425
InN1	Atf2	9.37413e-07	0.583002	0.705	0.616
InN1	Esrra	9.43907e-07	0.537999	0.316	0.211
InN1	Zfp692	9.59303e-07	0.84529	0.514	0.398
InN1	Exoc2	9.89651e-07	3.56406	0.51	0.424
InN1	Rb1cc1	1.07119e-06	1.56335	0.749	0.677
InN1	Gm17133	1.07377e-06	0.19243	0.166	0.089
InN1	Pacrg	1.09039e-06	37.1162	0.695	0.582
InN1	Ltbp3	1.10294e-06	0.343909	0.197	0.112
InN1	Cog4	1.13872e-06	0.98811	0.417	0.335
InN1	Asb13	1.14213e-06	0.539567	0.213	0.129
InN1	Dmxl2	1.15356e-06	0.123199	0.709	0.622
InN1	Bcr	1.17237e-06	0.117321	0.519	0.413
InN1	Mrs2	1.19688e-06	0.503312	0.389	0.293
InN1	Aldh7a1	1.21591e-06	0.167117	0.282	0.179
InN1	4930478K11Rik	1.24799e-06	0.177426	0.104	0.041
InN1	Elf2	1.25468e-06	0.977444	0.301	0.219
InN1	Aste1	1.27386e-06	1.05005	0.346	0.257
InN1	Zkscan3	1.27514e-06	0.675839	0.463	0.36
InN1	Arhgef18	1.29171e-06	4.34553	0.412	0.314
InN1	Rgs7bp	1.31847e-06	22.0145	0.83	0.728
InN1	Usp46os1	1.3229e-06	1.0726	0.251	0.16
InN1	D10Wsu102e	1.32676e-06	2.11834	0.458	0.36
InN1	Coq9	1.32817e-06	0.428045	0.256	0.171
InN1	Hlcs	1.33201e-06	0.272345	0.428	0.328
InN1	Tpp2	1.33708e-06	1.14727	0.517	0.424
InN1	Gm17234	1.36046e-06	0.509716	0.115	0.053
InN1	Sptlc2	1.36201e-06	0.925571	0.434	0.334
InN1	Uri1	1.36646e-06	4.58279	0.569	0.464
InN1	Myo9b	1.405e-06	0.213332	0.537	0.432
InN1	Lrba	1.40621e-06	0.676285	0.82	0.736
InN1	Cdk13	1.45366e-06	4.27415	0.729	0.633
InN1	5031425E22Rik	1.51864e-06	0.938456	0.523	0.423
InN1	Nckap5l	1.519e-06	0.539358	0.252	0.158
InN1	Usp36	1.54957e-06	1.23483	0.437	0.331
InN1	Gm20275	1.55513e-06	0.539373	0.925	0.877
InN1	Capn15	1.56987e-06	0.404346	0.476	0.362
InN1	Cox6c	1.58058e-06	0.272369	0.165	0.092
InN1	Prpf6	1.58505e-06	0.858477	0.515	0.417
InN1	Kcnc3	1.59492e-06	1.28236	0.348	0.28
InN1	Slc25a36	1.63992e-06	0.991828	0.523	0.428
InN1	Plxna4os3	1.69258e-06	2.15111	0.33	0.23
InN1	Otulin	1.7958e-06	2.55446	0.557	0.486
InN1	Qser1	1.80807e-06	0.733542	0.418	0.308
InN1	Ncoa7	1.86677e-06	10.844	0.797	0.71
InN1	Dek	1.90358e-06	0.56369	0.27	0.175
InN1	Hsd17b4	1.90545e-06	0.646721	0.338	0.245
InN1	Eya3	1.92082e-06	0.882706	0.504	0.395
InN1	Slc38a1	1.95954e-06	1.14882	0.615	0.52
InN1	Fads6	2.02103e-06	0.181927	0.1	0.041
InN1	D5Ertd579e	2.13565e-06	1.04996	0.564	0.467
InN1	Ube3c	2.15948e-06	3.73535	0.789	0.707
InN1	Klhl24	2.16176e-06	0.537216	0.437	0.334
InN1	Itga5	2.17477e-06	0.233276	0.109	0.046
InN1	Gm48677	2.29851e-06	0.498844	0.402	0.31
InN1	9130011E15Rik	2.32235e-06	4.11531	0.623	0.541
InN1	Pik3r1	2.34186e-06	4.46126	0.189	0.287
InN1	Slc8a2	2.35739e-06	1.35195	0.126	0.224
InN1	Senp7	2.39516e-06	0.745273	0.744	0.671
InN1	Fam124a	2.43572e-06	1.28145	0.194	0.304
InN1	Trove2	2.44645e-06	1.7125	0.475	0.371
InN1	Gm26979	2.45138e-06	0.447979	0.248	0.157
InN1	Gprasp1	2.52888e-06	0.966866	0.742	0.668
InN1	Vps8	2.55153e-06	0.860381	0.614	0.51
InN1	Lactb2	2.58141e-06	0.800801	0.287	0.189
InN1	Slc27a4	2.60516e-06	0.260982	0.159	0.089
InN1	Ptar1	2.65112e-06	0.337966	0.207	0.119
InN1	Furin	2.76364e-06	0.14979	0.162	0.085
InN1	Rgs11	2.79516e-06	0.947182	0.318	0.221
InN1	Trip12	2.90942e-06	6.83132	0.783	0.713
InN1	Dennd6a	2.91333e-06	0.942497	0.574	0.474
InN1	Kif21a	2.94419e-06	8.84434	0.876	0.825
InN1	Fam222b	3.02308e-06	2.40182	0.6	0.511
InN1	Rhobtb1	3.02492e-06	0.325654	0.188	0.105
InN1	Galnt7	3.04146e-06	41.4185	0.533	0.455
InN1	Rsph14	3.12211e-06	0.305937	0.309	0.207
InN1	Gabrb3	3.13682e-06	0.922183	0.95	0.94
InN1	Zfp106	3.18616e-06	0.968958	0.456	0.353
InN1	Pkn1	3.18778e-06	1.4794	0.35	0.254
InN1	Smad1	3.19733e-06	1.56617	0.364	0.256
InN1	Zfp30	3.35153e-06	0.734931	0.343	0.241
InN1	Tom1l2	3.40814e-06	2.22387	0.811	0.74
InN1	Zfp961	3.46654e-06	0.823567	0.432	0.325
InN1	Ppp2r1b	3.51217e-06	0.410668	0.244	0.15
InN1	Mrps27	3.56844e-06	0.423757	0.271	0.179
InN1	Tbc1d9	3.59478e-06	1.25893	0.568	0.458
InN1	Pex13	3.59862e-06	0.66099	0.338	0.24
InN1	Mrpl24	3.61826e-06	0.371132	0.225	0.142
InN1	Armcx1	3.72082e-06	0.259349	0.266	0.171
InN1	Cd2ap	3.78121e-06	0.809794	0.592	0.501
InN1	Gm16093	3.7888e-06	0.521505	0.471	0.362
InN1	Gm15904	3.80944e-06	0.204853	0.115	0.051
InN1	Smchd1	3.82606e-06	0.938628	0.583	0.493
InN1	Rttn	3.87159e-06	0.72291	0.276	0.187
InN1	Dgka	3.87679e-06	4.12712	0.186	0.11
InN1	Vegfc	3.91908e-06	0.575271	0.145	0.071
InN1	Ccar1	3.95678e-06	1.42317	0.667	0.614
InN1	Pdxdc1	4.06706e-06	1.8824	0.483	0.41
InN1	Cs	4.0704e-06	7.6141	0.441	0.334
InN1	Cpq	4.19086e-06	4.29684	0.19	0.118
InN1	Pdpr	4.22924e-06	0.513669	0.42	0.31
InN1	Gm14764	4.38891e-06	0.491131	0.141	0.074
InN1	Sh3bgrl2	4.43859e-06	0.316984	0.234	0.144
InN1	Fcho2	4.50102e-06	1.1084	0.556	0.489
InN1	Klhl10	4.50399e-06	0.370457	0.332	0.228
InN1	Ap5m1	4.52872e-06	0.452161	0.294	0.198
InN1	Selenon	4.58725e-06	0.243119	0.164	0.093
InN1	Gm42902	4.62721e-06	0.276792	0.105	0.048
InN1	Syt3	4.62786e-06	0.566125	0.258	0.164
InN1	Plxna1	4.91472e-06	0.150203	0.166	0.087
InN1	Tuft1	4.973e-06	0.367607	0.115	0.048
InN1	Gm48678	5.16947e-06	5.85911	0.794	0.721
InN1	A330032B11Rik	5.26231e-06	0.524318	0.286	0.189
InN1	Nploc4	5.34087e-06	0.738159	0.511	0.418
InN1	Akap9	5.35041e-06	2.33656	0.814	0.736
InN1	Trmt13	5.72261e-06	0.419511	0.416	0.305
InN1	Gm32743	5.73569e-06	0.292046	0.146	0.072
InN1	Crtc3	5.76937e-06	1.62015	0.631	0.557
InN1	D230017M19Rik	5.90941e-06	0.482399	0.283	0.183
InN1	Usp32	5.97823e-06	1.98246	0.713	0.63
InN1	Abca8b	6.00536e-06	1.30474	0.37	0.279
InN1	Tmem246	6.02157e-06	0.36721	0.248	0.155
InN1	Nufip2	6.1109e-06	1.03611	0.478	0.381
InN1	Slc25a46	6.19551e-06	0.154854	0.311	0.207
InN1	Tiprl	6.21278e-06	0.340503	0.281	0.184
InN1	Cep85l	6.34239e-06	0.586917	0.422	0.311
InN1	Ankrd13d	6.40074e-06	0.478342	0.396	0.294
InN1	Gm26917	6.55689e-06	1.95587	0.717	0.652
InN1	Zfp346	6.70364e-06	0.730295	0.428	0.316
InN1	Arl6ip5	6.72183e-06	0.418509	0.307	0.206
InN1	Gga2	6.76729e-06	0.76142	0.404	0.308
InN1	Map3k4	6.85064e-06	1.85339	0.54	0.453
InN1	Heatr5b	6.85769e-06	1.1537	0.478	0.384
InN1	Sap130	7.26875e-06	0.320504	0.564	0.47
InN1	Hnrnpm	7.27076e-06	4.58257	0.721	0.666
InN1	Scfd1	7.37849e-06	0.5075	0.545	0.444
InN1	Samd4	7.39612e-06	0.814837	0.588	0.478
InN1	Gm38825	7.39761e-06	0.639775	0.171	0.096
InN1	Sltm	7.4913e-06	9.00949	0.946	0.906
InN1	Abcb9	7.65887e-06	0.453465	0.236	0.155
InN1	Gm26782	7.98904e-06	0.228297	0.201	0.116
InN1	Spred1	8.10409e-06	1.54389	0.579	0.48
InN1	Ankrd12	8.14903e-06	5.56206	0.859	0.801
InN1	Dffa	8.19637e-06	0.347434	0.26	0.167
InN1	Fip1l1	8.23173e-06	1.52726	0.518	0.425
InN1	Nsmaf	8.46899e-06	1.14002	0.588	0.489
InN1	Pgm2	8.48219e-06	0.431827	0.266	0.174
InN1	Prr16	8.64358e-06	7.68341	0.27	0.338
InN1	Atxn7l1	8.72534e-06	0.717307	0.736	0.647
InN1	Ash1l	8.76355e-06	1.15009	0.82	0.736
InN1	4933406F09Rik	8.78841e-06	0.330904	0.135	0.067
InN1	Flrt1	8.91313e-06	0.354971	0.234	0.147
InN1	Smc6	8.96312e-06	0.782215	0.541	0.434
InN1	Cox5a	9.08272e-06	0.425597	0.277	0.183
InN1	Tm9sf4	9.17029e-06	17.6078	0.498	0.4
InN1	Guf1	9.38046e-06	0.667634	0.424	0.33
InN1	Ube2d1	9.42487e-06	0.745526	0.396	0.291
InN1	Mark1	9.54797e-06	1.03881	0.575	0.474
InN1	Camk1g	9.64415e-06	0.60338	0.199	0.118
InN1	Gbf1	9.96864e-06	0.523042	0.748	0.671
InN1	Adss	9.99192e-06	0.56541	0.31	0.239
InN1	Lrrc29	1.0043e-05	0.817624	0.407	0.32
InN1	Slc36a1	1.01174e-05	0.240051	0.123	0.059
InN1	Gm1976	1.02178e-05	2.33641	0.475	0.37
InN1	Ppm1a	1.02331e-05	0.233566	0.428	0.324
InN1	Dync1li2	1.03711e-05	0.669433	0.541	0.439
InN1	Uqcrh	1.0667e-05	0.332235	0.222	0.135
InN1	Mvb12a	1.07495e-05	0.306615	0.196	0.115
InN1	Gm27187	1.09174e-05	1.61931	0.578	0.494
InN1	Palld	1.09685e-05	0.31625	0.131	0.064
InN1	Mob1b	1.09874e-05	0.477082	0.307	0.216
InN1	Exoc3	1.10461e-05	0.924147	0.534	0.423
InN1	Ndfip1	1.11364e-05	1.77144	0.711	0.645
InN1	Sema4g	1.11471e-05	0.558747	0.255	0.169
InN1	Dnajc8	1.14884e-05	0.320937	0.33	0.233
InN1	Gm3294	1.14928e-05	3.45756	0.178	0.098
InN1	Ddx55	1.14942e-05	1.42133	0.486	0.394
InN1	Dnajc27	1.16688e-05	0.244558	0.277	0.189
InN1	Ggnbp2	1.20192e-05	3.00885	0.65	0.565
InN1	Uvrag	1.20407e-05	3.43723	0.663	0.566
InN1	Eif2b4	1.21125e-05	0.386068	0.298	0.205
InN1	Qrich1	1.23158e-05	1.80078	0.574	0.485
InN1	Zfand4	1.3143e-05	0.939535	0.292	0.199
InN1	Nudt4	1.33044e-05	0.384046	0.153	0.082
InN1	Gm15942	1.35146e-05	0.319429	0.115	0.055
InN1	Tram1	1.36553e-05	0.596127	0.268	0.187
InN1	Ppm1b	1.41113e-05	2.79468	0.471	0.381
InN1	Rap1a	1.41481e-05	0.436136	0.473	0.37
InN1	Irf2	1.42346e-05	3.44884	0.572	0.481
InN1	D630045J12Rik	1.44196e-05	5.53791	0.533	0.441
InN1	Med15	1.44572e-05	0.614085	0.475	0.372
InN1	Lrrc49	1.53786e-05	0.905627	0.646	0.567
InN1	Eno1	1.54783e-05	0.391213	0.194	0.119
InN1	Tanc2	1.54793e-05	14.6354	0.952	0.909
InN1	Rnf115	1.5608e-05	0.991457	0.396	0.314
InN1	Zmym4	1.56246e-05	3.83532	0.784	0.707
InN1	Sirt5	1.56531e-05	0.334026	0.242	0.156
InN1	Peak1	1.589e-05	5.65901	0.55	0.475
InN1	Gm43192	1.60031e-05	0.296582	0.252	0.161
InN1	Itga3	1.60872e-05	0.18486	0.121	0.055
InN1	Arhgap20	1.61326e-05	1.02473	0.479	0.391
InN1	Gm26859	1.63339e-05	0.120488	0.223	0.135
InN1	Ttc1	1.64875e-05	0.308425	0.221	0.133
InN1	Arhgef1	1.65543e-05	0.494384	0.389	0.307
InN1	Gm19710	1.69505e-05	4.13672	0.717	0.641
InN1	Nos1	1.73597e-05	38.8671	0.129	0.217
InN1	Dscaml1	1.76834e-05	5.7699	0.886	0.814
InN1	Aifm1	1.77602e-05	1.12484	0.322	0.245
InN1	Naa35	1.81456e-05	1.5402	0.494	0.403
InN1	Papola	1.82945e-05	1.1821	0.744	0.679
InN1	Cox6a1	1.88133e-05	0.465773	0.281	0.195
InN1	Snx30	1.94445e-05	0.418418	0.432	0.329
InN1	Rnasel	1.97796e-05	0.284387	0.154	0.088
InN1	Il12rb2	1.99115e-05	0.31734	0.222	0.14
InN1	Dazap1	2.03333e-05	0.409466	0.432	0.332
InN1	Gm15856	2.0703e-05	0.237481	0.112	0.049
InN1	Ift140	2.084e-05	0.405162	0.326	0.225
InN1	Smarcb1	2.1178e-05	0.646139	0.306	0.218
InN1	Adgrb1	2.21694e-05	4.31418	0.522	0.422
InN1	Trpc1	2.21795e-05	2.82815	0.557	0.464
InN1	Tbc1d10b	2.26283e-05	0.191666	0.193	0.111
InN1	Sos1	2.29887e-05	1.79475	0.576	0.476
InN1	Acin1	2.36558e-05	1.59533	0.693	0.624
InN1	Gm47661	2.41278e-05	0.425517	0.229	0.145
InN1	Cnot10	2.41295e-05	0.697286	0.593	0.494
InN1	Iars2	2.41899e-05	0.798764	0.416	0.313
InN1	Gas7	2.42925e-05	23.7114	0.487	0.595
InN1	Ube2f	2.45779e-05	0.687773	0.355	0.279
InN1	Cisd2	2.47731e-05	0.153896	0.393	0.289
InN1	Emb	2.56957e-05	1.67229	0.26	0.184
InN1	Gm15952	2.59978e-05	2.37181	0.682	0.609
InN1	Pex1	2.658e-05	0.283431	0.404	0.304
InN1	AW554918	2.69898e-05	6.55394	0.633	0.569
InN1	Invs	2.72715e-05	1.14833	0.341	0.253
InN1	Opa1	2.76246e-05	0.986064	0.514	0.414
InN1	Lgals8	2.77826e-05	1.77597	0.463	0.373
InN1	Vps13c	2.79722e-05	3.2067	0.643	0.564
InN1	Hsd3b2	2.80938e-05	0.190874	0.108	0.048
InN1	Thada	3.04291e-05	6.54145	0.701	0.628
InN1	Zbtb7c	3.06517e-05	13.4439	0.15	0.241
InN1	Tsg101	3.0754e-05	0.568618	0.306	0.211
InN1	Dscr3	3.10229e-05	0.199053	0.213	0.128
InN1	4932413F04Rik	3.15836e-05	0.336268	0.111	0.051
InN1	1190002N15Rik	3.16262e-05	0.230247	0.127	0.061
InN1	Trmt1l	3.20076e-05	1.08986	0.439	0.346
InN1	Gabra4	3.22519e-05	3.94337	0.472	0.411
InN1	Glis1	3.23332e-05	1.1274	0.133	0.072
InN1	Gm49271	3.25473e-05	0.384119	0.169	0.097
InN1	Gm30648	3.25974e-05	0.370927	0.223	0.141
InN1	Hibadh	3.32805e-05	1.35412	0.417	0.339
InN1	Prmt3	3.38678e-05	0.765166	0.32	0.239
InN1	Naa40	3.38685e-05	1.2873	0.493	0.396
InN1	Tspan17	3.40377e-05	0.258309	0.175	0.098
InN1	Kctd9	3.40888e-05	0.30601	0.141	0.08
InN1	Sesn3	3.45737e-05	1.38553	0.567	0.464
InN1	Hmgn3	3.46969e-05	0.866432	0.435	0.337
InN1	Snx24	3.52565e-05	1.7636	0.521	0.421
InN1	Stx18	3.67503e-05	0.972648	0.506	0.409
InN1	Zfp148	3.7158e-05	5.04031	0.743	0.672
InN1	1110017D15Rik	3.71641e-05	0.471004	0.138	0.074
InN1	Copa	3.75629e-05	0.585788	0.521	0.429
InN1	Socs6	3.78282e-05	2.04045	0.335	0.255
InN1	Fn3k	3.82015e-05	0.34076	0.197	0.119
InN1	Usp16	3.83494e-05	0.916943	0.451	0.356
InN1	Evi5l	3.85703e-05	0.468216	0.502	0.403
InN1	Gm15632	3.91234e-05	0.715032	0.283	0.197
InN1	Phf1	3.91267e-05	0.226348	0.184	0.105
InN1	AI504432	3.9879e-05	0.354832	0.174	0.104
InN1	Dlst	4.0449e-05	0.698836	0.432	0.339
InN1	Ampd3	4.07731e-05	0.427555	0.182	0.105
InN1	Klc2	4.16543e-05	0.415216	0.282	0.191
InN1	Kctd17	4.17068e-05	0.226925	0.245	0.154
InN1	Abcd4	4.19969e-05	0.571268	0.253	0.163
InN1	Gm14827	4.30091e-05	4.62861	0.359	0.263
InN1	Gm16168	4.30899e-05	4.9527	0.533	0.424
InN1	D1Ertd622e	4.36108e-05	0.78217	0.236	0.154
InN1	Parn	4.45565e-05	0.897112	0.338	0.244
InN1	Otud7b	4.50177e-05	2.4982	0.488	0.384
InN1	Ermp1	4.50548e-05	0.41933	0.237	0.151
InN1	C920021L13Rik	4.5156e-05	0.770156	0.303	0.205
InN1	2610204G07Rik	4.52803e-05	0.590167	0.281	0.193
InN1	Cox19	4.56147e-05	0.348031	0.265	0.172
InN1	Fbn1	4.61218e-05	0.408835	0.295	0.202
InN1	Kif3a	4.61825e-05	0.825346	0.54	0.445
InN1	Fmnl1	4.73017e-05	0.276144	0.156	0.099
InN1	Rpap2	4.80751e-05	0.470796	0.285	0.194
InN1	Cpne3	4.8134e-05	0.381717	0.268	0.181
InN1	Ifrd1	4.84368e-05	0.586129	0.306	0.216
InN1	Kirrel3	4.85154e-05	361.144	0.707	0.734
InN1	Ddhd1	4.91168e-05	1.53626	0.619	0.527
InN1	Cpeb4	5.07624e-05	1.51618	0.647	0.557
InN1	Ndufa12	5.15562e-05	0.2702	0.191	0.115
InN1	Abhd12	5.42532e-05	2.13892	0.502	0.413
InN1	Scmh1	5.4258e-05	6.36318	0.804	0.748
InN1	Zdhhc6	5.62338e-05	0.546538	0.383	0.289
InN1	Eif4e2	5.69661e-05	0.405997	0.295	0.216
InN1	Nap1l5	5.78292e-05	0.550455	0.399	0.303
InN1	Rbm26	5.87037e-05	4.88001	0.838	0.78
InN1	Mfsd4a	5.89697e-05	0.347824	0.424	0.317
InN1	Pex14	5.91251e-05	1.045	0.456	0.361
InN1	Dcaf17	5.91857e-05	0.576534	0.471	0.371
InN1	Ank3	5.99321e-05	17.3306	0.986	0.96
InN1	Ergic2	6.01487e-05	0.404363	0.424	0.319
InN1	Dnm3	6.09945e-05	16.0733	0.941	0.889
InN1	Stox2	6.1402e-05	25.9523	0.834	0.79
InN1	Rbl2	6.22128e-05	0.728252	0.506	0.416
InN1	Adcy9	6.28033e-05	1.84307	0.645	0.546
InN1	Kdm5a	6.45033e-05	1.84712	0.61	0.52
InN1	Slc25a42	6.45656e-05	0.314302	0.266	0.184
InN1	Kcnk12	6.68201e-05	0.318307	0.171	0.098
InN1	Wdr41	6.76239e-05	1.01679	0.396	0.303
InN1	Trappc9	6.82808e-05	1.81931	0.751	0.669
InN1	Zcchc4	6.87216e-05	0.442299	0.227	0.153
InN1	Wdr70	6.92737e-05	2.43683	0.524	0.437
InN1	Cyc1	6.94512e-05	0.242776	0.188	0.111
InN1	Slf2	7.05233e-05	1.39814	0.724	0.648
InN1	Gosr1	7.09547e-05	0.518503	0.259	0.184
InN1	6530409C15Rik	7.14275e-05	0.759979	0.561	0.472
InN1	Prkag1	7.30304e-05	0.58307	0.297	0.205
InN1	Igsf21	7.41938e-05	6.97694	0.154	0.084
InN1	Jakmip2	7.46529e-05	3.44921	0.827	0.771
InN1	Tpd52	7.58917e-05	0.109347	0.304	0.21
InN1	Clgn	7.60764e-05	0.329898	0.232	0.149
InN1	Btf3l4	7.67893e-05	0.309119	0.304	0.216
InN1	Phtf1	7.74947e-05	4.0906	0.553	0.478
InN1	Slc25a4	8.00264e-05	0.743934	0.402	0.321
InN1	E130307A14Rik	8.16129e-05	3.26617	0.76	0.684
InN1	Zfyve28	8.16814e-05	1.59183	0.525	0.443
InN1	Rabep1	8.18624e-05	5.16006	0.778	0.71
InN1	Ap3m2	8.24536e-05	0.377264	0.247	0.164
InN1	Lipa	8.34586e-05	0.244139	0.17	0.098
InN1	Acat1	8.36408e-05	6.28097	0.623	0.528
InN1	Tpr	8.49956e-05	0.868806	0.635	0.564
InN1	Slc39a14	8.5026e-05	0.60373	0.308	0.217
InN1	Gdpd1	8.6239e-05	0.76638	0.523	0.44
InN1	Tor1aip2	8.64372e-05	0.467265	0.369	0.277
InN1	Mcf2l	8.96139e-05	6.70482	0.627	0.551
InN1	Ckap5	9.22277e-05	1.7309	0.639	0.567
InN1	Pptc7	9.57142e-05	0.831814	0.394	0.299
InN1	Srsf5	9.64646e-05	1.97923	0.666	0.587
InN1	Slc2a2	9.66757e-05	1.0492	0.123	0.063
InN1	Sptbn1	9.76175e-05	1.43595	0.869	0.809
InN1	Ppp4r1	9.9413e-05	0.735152	0.45	0.348
InN1	Supt5	0.000101485	1.22505	0.417	0.344
InN1	Rpe	0.000102875	0.696828	0.212	0.144
InN1	Prkci	0.000103473	0.579434	0.343	0.244
InN1	Actr1b	0.000103845	0.480387	0.537	0.443
InN1	Sntg1	0.000104161	55.2832	0.977	0.945
InN1	Arap2	0.000104419	0.658002	0.283	0.19
InN1	Pex7	0.000108767	0.59287	0.274	0.194
InN1	Fam149b	0.000109609	0.477052	0.504	0.398
InN1	Gm49171	0.000111007	5.12966	0.179	0.115
InN1	Map2k6	0.00011425	0.550735	0.35	0.249
InN1	Cramp1l	0.000114654	0.448594	0.424	0.329
InN1	Nat8l	0.000116513	0.231632	0.156	0.087
InN1	Fam49a	0.000121372	4.174	0.626	0.542
InN1	Psma3	0.00012848	1.85351	0.484	0.415
InN1	Trim66	0.00013052	0.335873	0.216	0.137
InN1	Rspo2	0.000130667	0.853305	0.164	0.094
InN1	Ttbk1	0.000130874	0.713551	0.388	0.317
InN1	Rev3l	0.000132945	7.16663	0.901	0.842
InN1	Vps33b	0.00013303	0.731947	0.268	0.19
InN1	Zfp948	0.00013388	0.732323	0.256	0.172
InN1	Kcnd3	0.000133986	6.17091	0.721	0.811
InN1	Abcg4	0.000136381	0.212303	0.252	0.165
InN1	Gmcl1	0.000141852	10.4924	0.617	0.521
InN1	Ltbp1	0.000142473	0.191277	0.171	0.095
InN1	Htt	0.000142562	3.13857	0.675	0.599
InN1	Aldh6a1	0.000143946	0.701473	0.32	0.232
InN1	Kdm2a	0.000144129	9.8873	0.675	0.599
InN1	Wipf2	0.000152002	0.670713	0.409	0.315
InN1	Plekha5	0.000153153	0.337001	0.868	0.795
InN1	Zc3h7a	0.000157093	1.31653	0.585	0.501
InN1	Ube2j2	0.000157488	0.247235	0.335	0.243
InN1	Slc38a6	0.00015966	0.943564	0.413	0.308
InN1	Sh2b3	0.000159788	0.203441	0.143	0.073
InN1	4930533B01Rik	0.000163072	0.545529	0.155	0.084
InN1	Vegfb	0.000163592	0.258855	0.209	0.128
InN1	Dvl3	0.000165008	1.13153	0.394	0.304
InN1	Dnttip1	0.000165674	0.408232	0.307	0.221
InN1	Il1rap	0.00016673	11.7868	0.357	0.424
InN1	Gap43	0.00016807	1.47909	0.372	0.488
InN1	Spry2	0.000169757	0.247818	0.13	0.064
InN1	Brwd1	0.000170232	3.62491	0.762	0.704
InN1	Jakmip3	0.000171386	0.866383	0.552	0.469
InN1	Scaf8	0.000172455	0.526594	0.742	0.664
InN1	Snap23	0.000174562	0.578371	0.298	0.213
InN1	Osbpl10	0.000174889	0.574255	0.456	0.36
InN1	Lca5l	0.000175865	1.25255	0.33	0.245
InN1	Ttc37	0.000176014	1.22062	0.507	0.407
InN1	Slc9a1	0.000179932	0.522237	0.303	0.213
InN1	Ddx17	0.000180243	1.83872	0.674	0.593
InN1	Tsc22d2	0.000184509	6.17185	0.579	0.484
InN1	Senp5	0.00018519	0.303326	0.59	0.505
InN1	Ranbp2	0.000186816	1.28234	0.623	0.547
InN1	Ube4a	0.000190161	0.726752	0.482	0.389
InN1	Slc22a14	0.00019439	0.51262	0.412	0.33
InN1	Ppp1r37	0.000197034	0.311778	0.314	0.219
InN1	Rusc2	0.000197674	0.516737	0.366	0.269
InN1	Anapc1	0.00020003	1.42701	0.469	0.408
InN1	Dagla	0.000201032	0.638498	0.357	0.271
InN1	Cltc	0.00020303	1.37139	0.563	0.498
InN1	Pid1	0.000208748	11.911	0.724	0.654
InN1	Unc13a	0.000208844	0.835402	0.658	0.583
InN1	Atad1	0.000210306	1.9605	0.436	0.342
InN1	Ppard	0.000214476	0.443232	0.218	0.141
InN1	Zfhx2	0.000227194	1.55885	0.651	0.57
InN1	Myo9a	0.000229095	0.730277	0.865	0.796
InN1	Tifa	0.000229218	0.102347	0.374	0.283
InN1	Mrps35	0.000238401	0.36466	0.229	0.151
InN1	Chd2	0.000238442	4.29608	0.725	0.653
InN1	Pdia3	0.00023914	0.470221	0.29	0.206
InN1	Rragb	0.000243722	0.488942	0.516	0.443
InN1	Uqcrc2	0.000244639	0.892976	0.377	0.288
InN1	Iqcb1	0.000247682	0.863991	0.49	0.405
InN1	Fbxo38	0.0002486	0.375317	0.435	0.343
InN1	Strada	0.000249983	0.870609	0.443	0.352
InN1	Virma	0.00025048	0.167781	0.56	0.464
InN1	Patl1	0.000253146	0.357707	0.252	0.167
InN1	Selenom	0.000255086	0.216495	0.139	0.072
InN1	Ndufa9	0.000255192	0.243695	0.178	0.105
InN1	Bdp1	0.000261001	0.849627	0.557	0.469
InN1	Acox3	0.000270891	0.230976	0.139	0.08
InN1	Tsc22d4	0.000271738	0.767142	0.366	0.279
InN1	Ift81	0.000272142	0.784805	0.416	0.328
InN1	Idh3g	0.000273243	0.219456	0.164	0.094
InN1	Rpl11	0.000274078	0.267948	0.189	0.117
InN1	Hs6st1	0.000274803	0.165866	0.128	0.066
InN1	Gm37679	0.000277583	6.19137	0.736	0.667
InN1	Smurf1	0.00028564	1.16914	0.427	0.328
InN1	Vwc2l	0.000287989	14.4374	0.218	0.136
InN1	Fibp	0.000288686	0.269262	0.182	0.107
InN1	Ube4b	0.000294573	0.330072	0.623	0.543
InN1	Trim33	0.000295966	3.62438	0.703	0.614
InN1	Lrp6	0.000298497	1.11033	0.483	0.398
InN1	Als2	0.000308705	0.923679	0.341	0.258
InN1	Rsad1	0.00031012	0.169828	0.109	0.051
InN1	Gm45846	0.000320165	4.41546	0.57	0.467
InN1	Arid3a	0.000321469	0.340097	0.217	0.136
InN1	Adamts10	0.00032416	0.627349	0.271	0.189
InN1	Dcun1d2	0.000328097	1.9512	0.438	0.349
InN1	Pak6	0.000331761	0.283163	0.244	0.164
InN1	Dennd6b	0.000333292	0.402037	0.303	0.23
InN1	Ski	0.000338563	1.28558	0.541	0.445
InN1	Atad3a	0.000348697	0.555833	0.334	0.247
InN1	Nemp2	0.000352509	0.308969	0.135	0.07
InN1	Secisbp2	0.000353314	0.291777	0.358	0.264
InN1	Tacc2	0.000354914	0.702807	0.474	0.38
InN1	Igdcc4	0.00035502	0.38874	0.335	0.243
InN1	Mob2	0.000356546	0.52159	0.316	0.238
InN1	Hdlbp	0.000358306	1.1601	0.469	0.41
InN1	Dennd1a	0.000361138	1.94983	0.928	0.876
InN1	Bag2	0.000365337	0.144732	0.107	0.05
InN1	Lims1	0.000370892	0.285406	0.577	0.487
InN1	BC005561	0.000371424	0.812654	0.568	0.474
InN1	Smpd4	0.000374632	0.646246	0.432	0.355
InN1	Sdhc	0.000375186	0.312937	0.239	0.158
InN1	4833420G17Rik	0.000376738	0.879809	0.384	0.301
InN1	Cul9	0.000380332	8.86039	0.503	0.432
InN1	Sh2b2	0.000390974	0.191818	0.115	0.056
InN1	Synj1	0.000391112	4.61124	0.674	0.595
InN1	Zfp639	0.000395394	0.53086	0.322	0.231
InN1	Gm21954	0.000397797	0.30637	0.525	0.445
InN1	Tspan12	0.000406986	0.350018	0.134	0.069
InN1	Cars	0.000408536	0.522227	0.405	0.307
InN1	Fnip1	0.000410608	0.986115	0.629	0.539
InN1	Ccdc28a	0.000412111	0.55105	0.311	0.226
InN1	Afdn	0.000412164	1.74503	0.794	0.729
InN1	Txnrd1	0.000414518	0.1048	0.205	0.128
InN1	Rala	0.000418148	0.732907	0.42	0.334
InN1	Ap2a1	0.000423333	0.539569	0.346	0.259
InN1	Acbd3	0.000429628	1.10288	0.283	0.214
InN1	Gm28376	0.000431168	23.4388	0.538	0.436
InN1	Agtpbp1	0.000436189	2.18857	0.718	0.63
InN1	Trmt1	0.000439108	0.410156	0.396	0.305
InN1	Sp4	0.000443615	1.4004	0.441	0.346
InN1	Ppme1	0.000450934	0.270047	0.475	0.378
InN1	Sdhb	0.000451045	0.326352	0.319	0.228
InN1	Rbm39	0.00045838	1.77741	0.933	0.89
InN1	Hps5	0.000466447	0.429288	0.301	0.214
InN1	Atad2b	0.000467492	0.846064	0.698	0.621
InN1	Tbc1d30	0.00046782	1.52025	0.505	0.41
InN1	Gm16867	0.00047092	0.363506	0.172	0.107
InN1	Reps1	0.000473314	2.30441	0.555	0.474
InN1	Atrx	0.000482192	6.14786	0.846	0.776
InN1	Clasp1	0.000484174	6.05436	0.711	0.648
InN1	Mycbp	0.000494627	0.737327	0.396	0.306
InN1	Prpf40b	0.000499093	1.1511	0.411	0.33
InN1	Mtif2	0.000504938	0.42674	0.585	0.497
InN1	Srsf1	0.000511855	0.341385	0.466	0.383
InN1	Arsg	0.000513272	0.429626	0.123	0.064
InN1	Krit1	0.00051867	2.16303	0.707	0.634
InN1	1700019D03Rik	0.000519497	0.488647	0.217	0.139
InN1	Uba3	0.000522768	0.34711	0.24	0.166
InN1	Polr3b	0.000522856	0.410898	0.273	0.187
InN1	Ptprk	0.00052548	69.2137	0.289	0.237
InN1	Rnf216	0.000533035	3.04463	0.611	0.561
InN1	Ndufa6	0.000536605	0.220776	0.158	0.093
InN1	Klhdc10	0.00054985	1.32215	0.807	0.731
InN1	Rbm18	0.000566506	0.22912	0.203	0.126
[truncated: 1,811 more rows]

## Sheet: Supplementary table 6
Supplementary table 6:
Functional annotation: Top enriched gene ontology (GO) biological process terms for the top 50 markers of each neuronal cluster (p.adjust < 0.3)
Cluster	ID	Description	GeneRatio	BgRatio	pvalue	p.adjust	geneID	Count
ExN1	GO:0050808	synapse organization	10/44	486/23355	1.82763e-08	2.05425e-05	Adgrl3/Epha7/Sez6l/Il1rap/Erc2/Baiap2/Slc8a2/Gpc4/C1ql3/Nfia	10
ExN1	GO:0050807	regulation of synapse organization	6/44	261/23355	9.09308e-06	0.00439859	Adgrl3/Epha7/Il1rap/Baiap2/Gpc4/C1ql3	6		BgRatio = size of the gene set (GO term) / no. of genes in the background distribution (universe) that were annotated and used in the analysis
ExN1	GO:0050803	regulation of synapse structure or activity	6/44	273/23355	1.174e-05	0.00439859	Adgrl3/Epha7/Il1rap/Baiap2/Gpc4/C1ql3	6		GeneRatio = no. of genes from the input list (top 50 cluster markers) that are included in the given gene set (GO term) / total no. of genes from the input list (top 50 cluster markers) that were annotated and used in the analysis
ExN1	GO:0060078	regulation of postsynaptic membrane potential	4/44	115/23355	6.50442e-05	0.0178212	Rgs7/Rgs7bp/Baiap2/Slc8a2	4
ExN1	GO:0051963	regulation of synapse assembly	4/44	121/23355	7.92758e-05	0.0178212	Adgrl3/Epha7/Il1rap/Gpc4	4
ExN1	GO:0042391	regulation of membrane potential	6/44	451/23355	0.000190158	0.035623	Rgs7/Rgs7bp/Prkce/Baiap2/Slc4a4/Slc8a2	6
ExN1	GO:0043087	regulation of GTPase activity	5/44	318/23355	0.000318671	0.045686	Rgs7/Abr/Cblb/Sipa1l2/Plxna4	5
ExN1	GO:0030032	lamellipodium assembly	3/44	71/23355	0.000326061	0.045686	Carmil1/Arhgef4/Ablim3	3
ExN1	GO:0007416	synapse assembly	4/44	193/23355	0.000473875	0.045686	Adgrl3/Epha7/Il1rap/Gpc4	4
ExN1	GO:0051962	positive regulation of nervous system development	5/44	352/23355	0.00050667	0.045686	Adgrl3/Ptprz1/Il1rap/Baiap2/Plxna4	5
ExN1	GO:1902905	positive regulation of supramolecular fiber organization	4/44	203/23355	0.000573012	0.045686	Prkce/Baiap2/Carmil1/Prox1	4
ExN1	GO:0097581	lamellipodium organization	3/44	89/23355	0.000632744	0.045686	Carmil1/Arhgef4/Ablim3	3
ExN1	GO:0098742	cell-cell adhesion via plasma-membrane adhesion molecules	4/44	209/23355	0.000639119	0.045686	Adgrl3/Il1rap/Fat4/Gpc4	4
ExN1	GO:1900006	positive regulation of dendrite development	2/44	21/23355	0.00071205	0.045686	Ptprz1/Il1rap	2
ExN1	GO:1901888	regulation of cell junction assembly	4/44	216/23355	0.000722889	0.045686	Adgrl3/Epha7/Il1rap/Gpc4	4
ExN1	GO:0048839	inner ear development	4/44	218/23355	0.000748186	0.045686	Abr/Fat4/Prox1/Cecr2	4
ExN1	GO:0006699	bile acid biosynthetic process	2/44	22/23355	0.000782318	0.045686	Cyp7b1/Prox1	2
ExN1	GO:0010810	regulation of cell-substrate adhesion	4/44	221/23355	0.000787298	0.045686	Ptprz1/Prkce/Carmil1/Plekha2	4
ExN1	GO:0051495	positive regulation of cytoskeleton organization	4/44	221/23355	0.000787298	0.045686	Prkce/Baiap2/Carmil1/Prox1	4
ExN1	GO:0030838	positive regulation of actin filament polymerization	3/44	97/23355	0.000812918	0.045686	Prkce/Baiap2/Carmil1	3
ExN1	GO:0032535	regulation of cellular component size	5/44	417/23355	0.00108494	0.0580703	Epha7/Prkce/Baiap2/Carmil1/Plxna4	5
ExN1	GO:0099175	regulation of postsynapse organization	3/44	111/23355	0.00120076	0.0598637	Epha7/Il1rap/Baiap2	3
ExN1	GO:0043583	ear development	4/44	249/23355	0.00122497	0.0598637	Abr/Fat4/Prox1/Cecr2	4
ExN1	GO:0031346	positive regulation of cell projection organization	5/44	436/23355	0.00132177	0.0612535	Ptprz1/Il1rap/Baiap2/Carmil1/Plxna4	5
ExN1	GO:0007264	small GTPase mediated signal transduction	5/44	439/23355	0.0013624	0.0612535	Abr/Baiap2/Sipa1l2/Arhgef4/Rras2	5
ExN1	GO:0007626	locomotory behavior	4/44	263/23355	0.00149771	0.062349	Adgrl3/Sez6l/Prkce/Cacna1e	4
ExN1	GO:0050730	regulation of peptidyl-tyrosine phosphorylation	4/44	263/23355	0.00149771	0.062349	Epha7/Ptprz1/Prkce/Cblb	4
ExN1	GO:0060074	synapse maturation	2/44	31/23355	0.00155793	0.0625398	Sez6l/Nfia	2
ExN1	GO:0099560	synaptic membrane adhesion	2/44	32/23355	0.00165981	0.0643318	Il1rap/Gpc4	2
ExN1	GO:1905606	regulation of presynapse assembly	2/44	34/23355	0.00187284	0.0684951	Il1rap/Gpc4	2
ExN1	GO:0032273	positive regulation of protein polymerization	3/44	130/23355	0.0018891	0.0684951	Prkce/Baiap2/Carmil1	3
ExN1	GO:0010811	positive regulation of cell-substrate adhesion	3/44	133/23355	0.00201606	0.0686684	Prkce/Carmil1/Plekha2	3
ExN1	GO:0050773	regulation of dendrite development	3/44	133/23355	0.00201606	0.0686684	Ptprz1/Il1rap/Baiap2	3
ExN1	GO:0008206	bile acid metabolic process	2/44	36/23355	0.00209817	0.069363	Cyp7b1/Prox1	2
ExN1	GO:0002446	neutrophil mediated immunity	2/44	37/23355	0.00221541	0.0711465	Abr/Lyst	2
ExN1	GO:0099174	regulation of presynapse organization	2/44	38/23355	0.0023357	0.0729258	Il1rap/Gpc4	2
ExN1	GO:0007611	learning or memory	4/44	308/23355	0.00265861	0.0807644	Ptprz1/Cyp7b1/Slc8a2/Cacna1e	4
ExN1	GO:0018108	peptidyl-tyrosine phosphorylation	4/44	318/23355	0.00298209	0.088207	Epha7/Ptprz1/Prkce/Cblb	4
ExN1	GO:0018212	peptidyl-tyrosine modification	4/44	321/23355	0.00308416	0.088887	Epha7/Ptprz1/Prkce/Cblb	4
ExN1	GO:0060122	inner ear receptor cell stereocilium organization	2/44	46/23355	0.00340607	0.0957106	Fat4/Cecr2	2
ExN1	GO:0070839	metal ion export	2/44	48/23355	0.00370327	0.101524	Slc4a4/Slc8a2	2
ExN1	GO:0050890	cognition	4/44	345/23355	0.00398831	0.106548	Ptprz1/Cyp7b1/Slc8a2/Cacna1e	4
ExN1	GO:0030833	regulation of actin filament polymerization	3/44	172/23355	0.00416535	0.106548	Prkce/Baiap2/Carmil1	3
ExN1	GO:0099054	presynapse assembly	2/44	51/23355	0.00417093	0.106548	Il1rap/Gpc4	2
ExN1	GO:0007265	Ras protein signal transduction	4/44	352/23355	0.00428255	0.106969	Abr/Baiap2/Arhgef4/Rras2	4
ExN1	GO:0031589	cell-substrate adhesion	4/44	358/23355	0.0045462	0.111085	Ptprz1/Prkce/Carmil1/Plekha2	4
ExN1	GO:0007266	Rho protein signal transduction	3/44	181/23355	0.00480156	0.112532	Abr/Baiap2/Arhgef4	3
ExN1	GO:0032956	regulation of actin cytoskeleton organization	4/44	364/23355	0.00482061	0.112532	Prkce/Baiap2/Carmil1/Prox1	4
ExN1	GO:0098815	modulation of excitatory postsynaptic potential	2/44	56/23355	0.00500788	0.112532	Baiap2/Slc8a2	2
ExN1	GO:0010720	positive regulation of cell development	4/44	368/23355	0.00500964	0.112532	Ptprz1/Baiap2/Carmil1/Plxna4	4
ExN1	GO:0140115	export across plasma membrane	2/44	57/23355	0.0051838	0.112532	Slc4a4/Slc8a2	2
ExN1	GO:0030041	actin filament polymerization	3/44	188/23355	0.0053349	0.112532	Prkce/Baiap2/Carmil1	3
ExN1	GO:0099172	presynapse organization	2/44	58/23355	0.00536254	0.112532	Il1rap/Gpc4	2
ExN1	GO:0008064	regulation of actin polymerization or depolymerization	3/44	190/23355	0.00549357	0.112532	Prkce/Baiap2/Carmil1	3
ExN1	GO:0001655	urogenital system development	4/44	379/23355	0.00555509	0.112532	Epha7/Cyp7b1/Fat4/Nfia	4
ExN1	GO:1902903	regulation of supramolecular fiber organization	4/44	380/23355	0.00560657	0.112532	Prkce/Baiap2/Carmil1/Prox1	4
ExN1	GO:0030832	regulation of actin filament length	3/44	193/23355	0.00573687	0.113127	Prkce/Baiap2/Carmil1	3
ExN1	GO:0060119	inner ear receptor cell development	2/44	64/23355	0.00649358	0.125627	Fat4/Cecr2	2
ExN1	GO:0099173	postsynapse organization	3/44	203/23355	0.00659429	0.125627	Epha7/Il1rap/Baiap2	3
ExN1	GO:0021695	cerebellar cortex development	2/44	68/23355	0.00730263	0.135712	Sez6l/Prox1	2
ExN1	GO:0032970	regulation of actin filament-based process	4/44	411/23355	0.00736513	0.135712	Prkce/Baiap2/Carmil1/Prox1	4
ExN1	GO:0008154	actin polymerization or depolymerization	3/44	215/23355	0.00771917	0.139941	Prkce/Baiap2/Carmil1	3
ExN1	GO:0010976	positive regulation of neuron projection development	3/44	220/23355	0.00821933	0.146643	Ptprz1/Il1rap/Baiap2	3
ExN1	GO:0071900	regulation of protein serine/threonine kinase activity	4/44	427/23355	0.00840119	0.147546	Prox1/Slc8a2/Nek10/Ccnjl	4
ExN1	GO:0000079	regulation of cyclin-dependent protein serine/threonine kinase activity	2/44	74/23355	0.00859705	0.148663	Prox1/Ccnjl	2
ExN1	GO:0034329	cell junction assembly	4/44	432/23355	0.00874363	0.148907	Adgrl3/Epha7/Il1rap/Gpc4	4
ExN1	GO:0032271	regulation of protein polymerization	3/44	228/23355	0.00905863	0.149734	Prkce/Baiap2/Carmil1	3
ExN1	GO:0043547	positive regulation of GTPase activity	3/44	228/23355	0.00905863	0.149734	Rgs7/Abr/Sipa1l2	3
ExN1	GO:0002790	peptide secretion	4/44	441/23355	0.00938291	0.150854	Prkce/Lyst/Slc16a10/Cacna1e	4
ExN1	GO:1904029	regulation of cyclin-dependent protein kinase activity	2/44	78/23355	0.00951294	0.150854	Prox1/Ccnjl	2
ExN1	GO:0050767	regulation of neurogenesis	4/44	443/23355	0.00952901	0.150854	Epha7/Ptprz1/Baiap2/Plxna4	4
ExN1	GO:0007015	actin filament organization	4/44	445/23355	0.0096766	0.151062	Prkce/Baiap2/Carmil1/Prox1	4
ExN1	GO:0043279	response to alkaloid	2/44	80/23355	0.00998651	0.151687	Adgrl3/Prkce	2
ExN1	GO:0051965	positive regulation of synapse assembly	2/44	80/23355	0.00998651	0.151687	Adgrl3/Il1rap	2
ExN1	GO:0031334	positive regulation of protein-containing complex assembly	3/44	239/23355	0.0102921	0.154245	Prkce/Baiap2/Carmil1	3
ExN1	GO:0045913	positive regulation of carbohydrate metabolic process	2/44	82/23355	0.0104704	0.154852	Prkce/Slc4a4	2
ExN1	GO:0001763	morphogenesis of a branching structure	3/44	244/23355	0.0108836	0.158002	Epha7/Fat4/Prox1	3
ExN1	GO:0061178	regulation of insulin secretion involved in cellular response to glucose stimulus	2/44	84/23355	0.0109645	0.158002	Prkce/Cacna1e	2
ExN1	GO:0060113	inner ear receptor cell differentiation	2/44	85/23355	0.0112154	0.15949	Fat4/Cecr2	2
ExN1	GO:0060079	excitatory postsynaptic potential	2/44	89/23355	0.0122441	0.15949	Baiap2/Slc8a2	2
ExN1	GO:0021537	telencephalon development	3/44	255/23355	0.0122533	0.15949	Fat4/Prox1/Plxna4	3
ExN1	GO:0099003	vesicle-mediated transport in synapse	3/44	257/23355	0.0125125	0.15949	Erc2/Prkce/Eps15	3
ExN1	GO:0048814	regulation of dendrite morphogenesis	2/44	91/23355	0.0127734	0.15949	Ptprz1/Baiap2	2
ExN1	GO:0042490	mechanoreceptor differentiation	2/44	92/23355	0.0130418	0.15949	Fat4/Cecr2	2
ExN1	GO:0045055	regulated exocytosis	3/44	263/23355	0.013309	0.15949	Abr/Erc2/Prkce	3
ExN1	GO:0035773	insulin secretion involved in cellular response to glucose stimulus	2/44	93/23355	0.0133126	0.15949	Prkce/Cacna1e	2
ExN1	GO:0070509	calcium ion import	2/44	94/23355	0.0135859	0.15949	Slc8a2/Cacna1e	2
ExN1	GO:0099072	regulation of postsynaptic membrane neurotransmitter receptor levels	2/44	97/23355	0.0144203	0.15949	Gpc4/Eps15	2
ExN1	GO:0051056	regulation of small GTPase mediated signal transduction	3/44	273/23355	0.0146999	0.15949	Abr/Sipa1l2/Arhgef4	3
ExN1	GO:0010770	positive regulation of cell morphogenesis involved in differentiation	2/44	98/23355	0.0147033	0.15949	Baiap2/Carmil1	2
ExN1	GO:0071902	positive regulation of protein serine/threonine kinase activity	3/44	274/23355	0.0148434	0.15949	Prox1/Slc8a2/Nek10	3
ExN1	GO:0002275	myeloid cell activation involved in immune response	2/44	99/23355	0.0149886	0.15949	Abr/Prkce	2
ExN1	GO:0090630	activation of GTPase activity	2/44	99/23355	0.0149886	0.15949	Abr/Sipa1l2	2
ExN1	GO:0099565	chemical synaptic transmission	postsynaptic	2/44	99/23355	0.0149886	0.118296	Baiap2/Slc8a2	2
ExN1	GO:0110053	regulation of actin filament organization	3/44	276/23355	0.0151327	0.15949	Prkce/Baiap2/Carmil1	3
ExN1	GO:0035418	protein localization to synapse	2/44	103/23355	0.016154	0.15949	Baiap2/Gpc4	2
ExN1	GO:0030072	peptide hormone secretion	3/44	289/23355	0.0170915	0.15949	Prkce/Slc16a10/Cacna1e	3
ExN1	GO:0070588	calcium ion transmembrane transport	3/44	289/23355	0.0170915	0.15949	Prkce/Slc8a2/Cacna1e	3
ExN1	GO:0050769	positive regulation of neurogenesis	3/44	291/23355	0.0174049	0.15949	Ptprz1/Baiap2/Plxna4	3
ExN1	GO:0110020	regulation of actomyosin structure organization	2/44	108/23355	0.0176635	0.15949	Carmil1/Prox1	2
ExN1	GO:0007162	negative regulation of cell adhesion	3/44	293/23355	0.0177215	0.15949	Ptprz1/Cblb/Plxna4	3
ExN1	GO:0002444	myeloid leukocyte mediated immunity	2/44	109/23355	0.0179724	0.15949	Abr/Lyst	2
ExN1	GO:0051258	protein polymerization	3/44	295/23355	0.0180414	0.15949	Prkce/Baiap2/Carmil1	3
ExN1	GO:0021549	cerebellum development	2/44	111/23355	0.018597	0.15949	Sez6l/Prox1	2
ExN1	GO:0002645	positive regulation of tolerance induction	1/44	10/23355	0.0186843	0.15949	Cblb	1
ExN1	GO:0003228	atrial cardiac muscle tissue development	1/44	10/23355	0.0186843	0.15949	Prox1	1
ExN1	GO:0021612	facial nerve structural organization	1/44	10/23355	0.0186843	0.15949	Plxna4	1
ExN1	GO:0033299	secretion of lysosomal enzymes	1/44	10/23355	0.0186843	0.15949	Lyst	1
ExN1	GO:0043301	negative regulation of leukocyte degranulation	1/44	10/23355	0.0186843	0.15949	Abr	1
ExN1	GO:0043313	regulation of neutrophil degranulation	1/44	10/23355	0.0186843	0.15949	Abr	1
ExN1	GO:0048671	negative regulation of collateral sprouting	1/44	10/23355	0.0186843	0.15949	Epha7	1
ExN1	GO:0060297	regulation of sarcomere organization	1/44	10/23355	0.0186843	0.15949	Prox1	1
ExN1	GO:0070857	regulation of bile acid biosynthetic process	1/44	10/23355	0.0186843	0.15949	Prox1	1
ExN1	GO:1901978	positive regulation of cell cycle checkpoint	1/44	10/23355	0.0186843	0.15949	Prox1	1
ExN1	GO:2000171	negative regulation of dendrite development	1/44	10/23355	0.0186843	0.15949	Ptprz1	1
ExN1	GO:0010769	regulation of cell morphogenesis involved in differentiation	2/44	116/23355	0.0201982	0.15949	Baiap2/Carmil1	2
ExN1	GO:0016358	dendrite development	3/44	309/23355	0.020371	0.15949	Ptprz1/Il1rap/Baiap2	3
ExN1	GO:0007009	plasma membrane organization	2/44	117/23355	0.0205251	0.15949	Baiap2/Fat4	2
ExN1	GO:0002664	regulation of T cell tolerance induction	1/44	11/23355	0.0205339	0.15949	Cblb	1
ExN1	GO:0021559	trigeminal nerve development	1/44	11/23355	0.0205339	0.15949	Plxna4	1
ExN1	GO:0021684	cerebellar granular layer formation	1/44	11/23355	0.0205339	0.15949	Prox1	1
ExN1	GO:0021707	cerebellar granule cell differentiation	1/44	11/23355	0.0205339	0.15949	Prox1	1
ExN1	GO:0048845	venous blood vessel morphogenesis	1/44	11/23355	0.0205339	0.15949	Prox1	1
ExN1	GO:0055015	ventricular cardiac muscle cell development	1/44	11/23355	0.0205339	0.15949	Prox1	1
ExN1	GO:0060900	embryonic camera-type eye formation	1/44	11/23355	0.0205339	0.15949	Prox1	1
ExN1	GO:0070257	positive regulation of mucus secretion	1/44	11/23355	0.0205339	0.15949	Prkce	1
ExN1	GO:0072178	nephric duct morphogenesis	1/44	11/23355	0.0205339	0.15949	Epha7	1
ExN1	GO:0072182	regulation of nephron tubule epithelial cell differentiation	1/44	11/23355	0.0205339	0.15949	Fat4	1
ExN1	GO:1901660	calcium ion export	1/44	11/23355	0.0205339	0.15949	Slc8a2	1
ExN1	GO:2000177	regulation of neural precursor cell proliferation	2/44	118/23355	0.0208543	0.15949	Ptprz1/Prox1	2
ExN1	GO:1901890	positive regulation of cell junction assembly	2/44	120/23355	0.0215194	0.15949	Adgrl3/Il1rap	2
ExN1	GO:0003157	endocardium development	1/44	12/23355	0.02238	0.15949	Prox1	1
ExN1	GO:0021561	facial nerve development	1/44	12/23355	0.02238	0.15949	Plxna4	1
ExN1	GO:0021610	facial nerve morphogenesis	1/44	12/23355	0.02238	0.15949	Plxna4	1
ExN1	GO:0032754	positive regulation of interleukin-5 production	1/44	12/23355	0.02238	0.15949	Il1rap	1
ExN1	GO:0044766	multi-organism transport	1/44	12/23355	0.02238	0.15949	Eps15	1
ExN1	GO:0046794	transport of virus	1/44	12/23355	0.02238	0.15949	Eps15	1
ExN1	GO:0051280	negative regulation of release of sequestered calcium ion into cytosol	1/44	12/23355	0.02238	0.15949	Prkce	1
ExN1	GO:0070444	oligodendrocyte progenitor proliferation	1/44	12/23355	0.02238	0.15949	Ptprz1	1
ExN1	GO:0070445	regulation of oligodendrocyte progenitor proliferation	1/44	12/23355	0.02238	0.15949	Ptprz1	1
ExN1	GO:0072176	nephric duct development	1/44	12/23355	0.02238	0.15949	Epha7	1
ExN1	GO:1902287	semaphorin-plexin signaling pathway involved in axon guidance	1/44	12/23355	0.02238	0.15949	Plxna4	1
ExN1	GO:1902579	multi-organism localization	1/44	12/23355	0.02238	0.15949	Eps15	1
ExN1	GO:0022037	metencephalon development	2/44	123/23355	0.0225333	0.15949	Sez6l/Prox1	2
ExN1	GO:1901216	positive regulation of neuron death	2/44	126/23355	0.0235668	0.15949	Epha7/Ptprz1	2
ExN1	GO:0022604	regulation of cell morphogenesis	3/44	328/23355	0.0237868	0.15949	Baiap2/Carmil1/Plxna4	3
ExN1	GO:0002517	T cell tolerance induction	1/44	13/23355	0.0242228	0.15949	Cblb	1
ExN1	GO:0006895	Golgi to endosome transport	1/44	13/23355	0.0242228	0.15949	Eps15	1
ExN1	GO:0021604	cranial nerve structural organization	1/44	13/23355	0.0242228	0.15949	Plxna4	1
ExN1	GO:0021683	cerebellar granular layer morphogenesis	1/44	13/23355	0.0242228	0.15949	Prox1	1
ExN1	GO:0030836	positive regulation of actin filament depolymerization	1/44	13/23355	0.0242228	0.15949	Carmil1	1
ExN1	GO:0051639	actin filament network formation	1/44	13/23355	0.0242228	0.15949	Carmil1	1
ExN1	GO:0071380	cellular response to prostaglandin E stimulus	1/44	13/23355	0.0242228	0.15949	Prkce	1
ExN1	GO:0072160	nephron tubule epithelial cell differentiation	1/44	13/23355	0.0242228	0.15949	Fat4	1
ExN1	GO:0099159	regulation of modification of postsynaptic structure	1/44	13/23355	0.0242228	0.15949	Baiap2	1
ExN1	GO:1902285	semaphorin-plexin signaling pathway involved in neuron projection guidance	1/44	13/23355	0.0242228	0.15949	Plxna4	1
ExN1	GO:1903977	positive regulation of glial cell migration	1/44	13/23355	0.0242228	0.15949	Ptprz1	1
ExN1	GO:1904251	regulation of bile acid metabolic process	1/44	13/23355	0.0242228	0.15949	Prox1	1
ExN1	GO:0061387	regulation of extent of cell growth	2/44	129/23355	0.0246196	0.15949	Epha7/Plxna4	2
ExN1	GO:0021700	developmental maturation	3/44	333/23355	0.0247344	0.15949	Sez6l/Fat4/Nfia	3
ExN1	GO:0072001	renal system development	3/44	336/23355	0.0253128	0.15949	Epha7/Fat4/Nfia	3
ExN1	GO:0002756	MyD88-independent toll-like receptor signaling pathway	1/44	14/23355	0.0260621	0.15949	Prkce	1
ExN1	GO:0007175	negative regulation of epidermal growth factor-activated receptor activity	1/44	14/23355	0.0260621	0.15949	Cblb	1
ExN1	GO:0032736	positive regulation of interleukin-13 production	1/44	14/23355	0.0260621	0.15949	Il1rap	1
ExN1	GO:0036376	sodium ion export across plasma membrane	1/44	14/23355	0.0260621	0.15949	Slc4a4	1
ExN1	GO:0043312	neutrophil degranulation	1/44	14/23355	0.0260621	0.15949	Abr	1
ExN1	GO:0044764	multi-organism cellular process	1/44	14/23355	0.0260621	0.15949	Eps15	1
ExN1	GO:0046642	negative regulation of alpha-beta T cell proliferation	1/44	14/23355	0.0260621	0.15949	Cblb	1
ExN1	GO:0048755	branching morphogenesis of a nerve	1/44	14/23355	0.0260621	0.15949	Epha7	1
ExN1	GO:0051284	positive regulation of sequestering of calcium ion	1/44	14/23355	0.0260621	0.15949	Prkce	1
ExN1	GO:0052695	cellular glucuronidation	1/44	14/23355	0.0260621	0.15949	Prkce	1
ExN1	GO:0070255	regulation of mucus secretion	1/44	14/23355	0.0260621	0.15949	Prkce	1
ExN1	GO:0070365	hepatocyte differentiation	1/44	14/23355	0.0260621	0.15949	Prox1	1
ExN1	GO:0099151	regulation of postsynaptic density assembly	1/44	14/23355	0.0260621	0.15949	Il1rap	1
ExN1	GO:1902563	regulation of neutrophil activation	1/44	14/23355	0.0260621	0.15949	Abr	1
ExN1	GO:1905809	negative regulation of synapse organization	1/44	14/23355	0.0260621	0.15949	Epha7	1
ExN1	GO:1902414	protein localization to cell junction	2/44	136/23355	0.0271497	0.15949	Baiap2/Gpc4	2
ExN1	GO:0010565	regulation of cellular ketone metabolic process	2/44	138/23355	0.0278912	0.15949	Prkce/Prox1	2
ExN1	GO:0016079	synaptic vesicle exocytosis	2/44	138/23355	0.0278912	0.15949	Erc2/Prkce	2
ExN1	GO:0035023	regulation of Rho protein signal transduction	2/44	138/23355	0.0278912	0.15949	Abr/Arhgef4	2
ExN1	GO:0006063	uronic acid metabolic process	1/44	15/23355	0.0278981	0.15949	Prkce	1
ExN1	GO:0010523	negative regulation of calcium ion transport into cytosol	1/44	15/23355	0.0278981	0.15949	Prkce	1
ExN1	GO:0010917	negative regulation of mitochondrial membrane potential	1/44	15/23355	0.0278981	0.15949	Prkce	1
ExN1	GO:0019585	glucuronate metabolic process	1/44	15/23355	0.0278981	0.15949	Prkce	1
ExN1	GO:0031987	locomotion involved in locomotory behavior	1/44	15/23355	0.0278981	0.15949	Adgrl3	1
ExN1	GO:0033147	negative regulation of intracellular estrogen receptor signaling pathway	1/44	15/23355	0.0278981	0.15949	Cyp7b1	1
ExN1	GO:0051764	actin crosslink formation	1/44	15/23355	0.0278981	0.15949	Baiap2	1
ExN1	GO:0070307	lens fiber cell development	1/44	15/23355	0.0278981	0.15949	Prox1	1
ExN1	GO:0099558	maintenance of synapse structure	1/44	15/23355	0.0278981	0.15949	Erc2	1
ExN1	GO:0062012	regulation of small molecule metabolic process	3/44	352/23355	0.0285206	0.15949	Prkce/Slc4a4/Prox1	3
ExN1	GO:0097553	calcium ion transmembrane import into cytosol	2/44	140/23355	0.0286408	0.15949	Prkce/Slc8a2	2
ExN1	GO:0046415	urate metabolic process	1/44	16/23355	0.0297307	0.15949	Carmil1	1
ExN1	GO:0055091	phospholipid homeostasis	1/44	16/23355	0.0297307	0.15949	Lyst	1
ExN1	GO:0071379	cellular response to prostaglandin stimulus	1/44	16/23355	0.0297307	0.15949	Prkce	1
ExN1	GO:0098696	regulation of neurotransmitter receptor localization to postsynaptic specialization membrane	1/44	16/23355	0.0297307	0.15949	Gpc4	1
ExN1	GO:0098885	modification of postsynaptic actin cytoskeleton	1/44	16/23355	0.0297307	0.15949	Baiap2	1
ExN1	GO:0035725	sodium ion transmembrane transport	2/44	145/23355	0.0305501	0.15949	Slc4a4/Slc8a2	2
ExN1	GO:0071333	cellular response to glucose stimulus	2/44	145/23355	0.0305501	0.15949	Prkce/Cacna1e	2
ExN1	GO:0072073	kidney epithelium development	2/44	146/23355	0.0309379	0.15949	Epha7/Fat4	2
ExN1	GO:0050900	leukocyte migration	3/44	364/23355	0.0310626	0.15949	Abr/Cyp7b1/Lyst	3
ExN1	GO:0071331	cellular response to hexose stimulus	2/44	147/23355	0.0313277	0.15949	Prkce/Cacna1e	2
ExN1	GO:0001921	positive regulation of receptor recycling	1/44	17/23355	0.0315599	0.15949	Eps15	1
ExN1	GO:0015701	bicarbonate transport	1/44	17/23355	0.0315599	0.15949	Slc4a4	1
ExN1	GO:0021681	cerebellar granular layer development	1/44	17/23355	0.0315599	0.15949	Prox1	1
ExN1	GO:0036120	cellular response to platelet-derived growth factor stimulus	1/44	17/23355	0.0315599	0.15949	Prkce	1
ExN1	GO:0055012	ventricular cardiac muscle cell differentiation	1/44	17/23355	0.0315599	0.15949	Prox1	1
ExN1	GO:0060788	ectodermal placode formation	1/44	17/23355	0.0315599	0.15949	Prox1	1
ExN1	GO:0070254	mucus secretion	1/44	17/23355	0.0315599	0.15949	Prkce	1
ExN1	GO:0071697	ectodermal placode morphogenesis	1/44	17/23355	0.0315599	0.15949	Prox1	1
ExN1	GO:0072234	metanephric nephron tubule development	1/44	17/23355	0.0315599	0.15949	Fat4	1
ExN1	GO:1904889	regulation of excitatory synapse assembly	1/44	17/23355	0.0315599	0.15949	Il1rap	1
ExN1	GO:2000696	regulation of epithelial cell differentiation involved in kidney development	1/44	17/23355	0.0315599	0.15949	Fat4	1
ExN1	GO:0071326	cellular response to monosaccharide stimulus	2/44	148/23355	0.0317194	0.15949	Prkce/Cacna1e	2
ExN1	GO:0046879	hormone secretion	3/44	368/23355	0.0319358	0.15949	Prkce/Slc16a10/Cacna1e	3
ExN1	GO:0048167	regulation of synaptic plasticity	3/44	371/23355	0.0325992	0.15949	Erc2/Baiap2/Slc8a2	3
ExN1	GO:0062013	positive regulation of small molecule metabolic process	2/44	152/23355	0.0333058	0.15949	Prkce/Slc4a4	2
ExN1	GO:0021542	dentate gyrus development	1/44	18/23355	0.0333857	0.15949	Prox1	1
ExN1	GO:0021783	preganglionic parasympathetic fiber development	1/44	18/23355	0.0333857	0.15949	Plxna4	1
ExN1	GO:0032230	positive regulation of synaptic transmission	GABAergic	1/44	18/23355	0.0333857	0.118296	Prkce	1
ExN1	GO:0032674	regulation of interleukin-5 production	1/44	18/23355	0.0333857	0.15949	Il1rap	1
ExN1	GO:0034695	response to prostaglandin E	1/44	18/23355	0.0333857	0.15949	Prkce	1
ExN1	GO:0035641	locomotory exploration behavior	1/44	18/23355	0.0333857	0.15949	Prkce	1
ExN1	GO:0036119	response to platelet-derived growth factor	1/44	18/23355	0.0333857	0.15949	Prkce	1
ExN1	GO:0043278	response to morphine	1/44	18/23355	0.0333857	0.15949	Prkce	1
ExN1	GO:0048268	clathrin coat assembly	1/44	18/23355	0.0333857	0.15949	Eps15	1
ExN1	GO:0060841	venous blood vessel development	1/44	18/23355	0.0333857	0.15949	Prox1	1
ExN1	GO:0071696	ectodermal placode development	1/44	18/23355	0.0333857	0.15949	Prox1	1
ExN1	GO:0072148	epithelial cell fate commitment	1/44	18/23355	0.0333857	0.15949	Prox1	1
ExN1	GO:0099150	regulation of postsynaptic specialization assembly	1/44	18/23355	0.0333857	0.15949	Il1rap	1
ExN1	GO:1901881	positive regulation of protein depolymerization	1/44	18/23355	0.0333857	0.15949	Carmil1	1
ExN1	GO:1905244	regulation of modification of synaptic structure	1/44	18/23355	0.0333857	0.15949	Baiap2	1
ExN1	GO:0009914	hormone transport	3/44	376/23355	0.0337209	0.15949	Prkce/Slc16a10/Cacna1e	3
ExN1	GO:0007613	memory	2/44	154/23355	0.0341105	0.15949	Cyp7b1/Slc8a2	2
ExN1	GO:0008360	regulation of cell shape	2/44	154/23355	0.0341105	0.15949	Baiap2/Plxna4	2
ExN1	GO:0022612	gland morphogenesis	2/44	154/23355	0.0341105	0.15949	Cyp7b1/Prox1	2
ExN1	GO:0010634	positive regulation of epithelial cell migration	2/44	155/23355	0.0345158	0.15949	Prkce/Prox1	2
ExN1	GO:1901214	regulation of neuron death	3/44	380/23355	0.0346327	0.15949	Epha7/Ptprz1/Rras2	3
ExN1	GO:0071322	cellular response to carbohydrate stimulus	2/44	156/23355	0.0349229	0.15949	Prkce/Cacna1e	2
ExN1	GO:0002643	regulation of tolerance induction	1/44	19/23355	0.0352082	0.15949	Cblb	1
ExN1	GO:0006590	thyroid hormone generation	1/44	19/23355	0.0352082	0.15949	Slc16a10	1
ExN1	GO:0014072	response to isoquinoline alkaloid	1/44	19/23355	0.0352082	0.15949	Prkce	1
ExN1	GO:0032438	melanosome organization	1/44	19/23355	0.0352082	0.15949	Lyst	1
ExN1	GO:0032634	interleukin-5 production	1/44	19/23355	0.0352082	0.15949	Il1rap	1
ExN1	GO:0032656	regulation of interleukin-13 production	1/44	19/23355	0.0352082	0.15949	Il1rap	1
ExN1	GO:0045837	negative regulation of membrane potential	1/44	19/23355	0.0352082	0.15949	Prkce	1
ExN1	GO:0055003	cardiac myofibril assembly	1/44	19/23355	0.0352082	0.15949	Prox1	1
ExN1	GO:1905874	regulation of postsynaptic density organization	1/44	19/23355	0.0352082	0.15949	Il1rap	1
ExN1	GO:2000251	positive regulation of actin cytoskeleton reorganization	1/44	19/23355	0.0352082	0.15949	Baiap2	1
ExN1	GO:0055088	lipid homeostasis	2/44	157/23355	0.0353319	0.15949	Cyp7b1/Lyst	2
ExN1	GO:0021543	pallium development	2/44	160/23355	0.0365701	0.159925	Fat4/Prox1	2
ExN1	GO:0006694	steroid biosynthetic process	2/44	161/23355	0.0369866	0.159925	Cyp7b1/Prox1	2
ExN1	GO:0060402	calcium ion transport into cytosol	2/44	161/23355	0.0369866	0.159925	Prkce/Slc8a2	2
ExN1	GO:0002281	macrophage activation involved in immune response	1/44	20/23355	0.0370273	0.159925	Prkce	1
ExN1	GO:0002283	neutrophil activation involved in immune response	1/44	20/23355	0.0370273	0.159925	Abr	1
ExN1	GO:0010763	positive regulation of fibroblast migration	1/44	20/23355	0.0370273	0.159925	Prkce	1
ExN1	GO:0048172	regulation of short-term neuronal synaptic plasticity	1/44	20/23355	0.0370273	0.159925	Slc8a2	1
ExN1	GO:0048753	pigment granule organization	1/44	20/23355	0.0370273	0.159925	Lyst	1
ExN1	GO:0072189	ureter development	1/44	20/23355	0.0370273	0.159925	Nfia	1
ExN1	GO:0072243	metanephric nephron epithelium development	1/44	20/23355	0.0370273	0.159925	Fat4	1
ExN1	GO:0006887	exocytosis	3/44	391/23355	0.0372061	0.159925	Abr/Erc2/Prkce	3
ExN1	GO:0009306	protein secretion	3/44	392/23355	0.0374449	0.159925	Prkce/Lyst/Cacna1e	3
ExN1	GO:0035592	establishment of protein localization to extracellular region	3/44	393/23355	0.0376844	0.159925	Prkce/Lyst/Cacna1e	3
ExN1	GO:0060562	epithelial tube morphogenesis	3/44	393/23355	0.0376844	0.159925	Epha7/Fat4/Cecr2	3
ExN1	GO:0001678	cellular glucose homeostasis	2/44	164/23355	0.038247	0.159925	Prkce/Cacna1e	2
ExN1	GO:0010977	negative regulation of neuron projection development	2/44	164/23355	0.038247	0.159925	Epha7/Ptprz1	2
ExN1	GO:0030900	forebrain development	3/44	397/23355	0.0386505	0.159925	Fat4/Prox1/Plxna4	3
ExN1	GO:0001946	lymphangiogenesis	1/44	21/23355	0.038843	0.159925	Prox1	1
ExN1	GO:0031290	retinal ganglion cell axon guidance	1/44	21/23355	0.038843	0.159925	Epha7	1
ExN1	GO:0034694	response to prostaglandin	1/44	21/23355	0.038843	0.159925	Prkce	1
ExN1	GO:0045821	positive regulation of glycolytic process	1/44	21/23355	0.038843	0.159925	Slc4a4	1
ExN1	GO:0048486	parasympathetic nervous system development	1/44	21/23355	0.038843	0.159925	Plxna4	1
ExN1	GO:0090036	regulation of protein kinase C signaling	1/44	21/23355	0.038843	0.159925	Sez6l	1
ExN1	GO:2001224	positive regulation of neuron migration	1/44	21/23355	0.038843	0.159925	Ptprz1	1
ExN1	GO:0071692	protein localization to extracellular region	3/44	400/23355	0.0393834	0.161558	Prkce/Lyst/Cacna1e	3
ExN1	GO:0048638	regulation of developmental growth	3/44	403/23355	0.0401234	0.162622	Epha7/Prox1/Plxna4	3
ExN1	GO:0051017	actin filament bundle assembly	2/44	169/23355	0.040384	0.162622	Baiap2/Carmil1	2
ExN1	GO:0032616	interleukin-13 production	1/44	22/23355	0.0406555	0.162622	Il1rap	1
ExN1	GO:0048532	anatomical structure arrangement	1/44	22/23355	0.0406555	0.162622	Plxna4	1
ExN1	GO:0072170	metanephric tubule development	1/44	22/23355	0.0406555	0.162622	Fat4	1
ExN1	GO:0097107	postsynaptic density assembly	1/44	22/23355	0.0406555	0.162622	Il1rap	1
ExN1	GO:1903975	regulation of glial cell migration	1/44	22/23355	0.0406555	0.162622	Ptprz1	1
ExN1	GO:0061572	actin filament bundle organization	2/44	172/23355	0.0416876	0.164411	Baiap2/Carmil1	2
ExN1	GO:0006654	phosphatidic acid biosynthetic process	1/44	23/23355	0.0424645	0.164411	Dgkh	1
ExN1	GO:0006907	pinocytosis	1/44	23/23355	0.0424645	0.164411	Carmil1	1
ExN1	GO:0007635	chemosensory behavior	1/44	23/23355	0.0424645	0.164411	Prkce	1
ExN1	GO:0043931	ossification involved in bone maturation	1/44	23/23355	0.0424645	0.164411	Fat4	1
ExN1	GO:0048485	sympathetic nervous system development	1/44	23/23355	0.0424645	0.164411	Plxna4	1
ExN1	GO:0050860	negative regulation of T cell receptor signaling pathway	1/44	23/23355	0.0424645	0.164411	Cblb	1
ExN1	GO:0072202	cell differentiation involved in metanephros development	1/44	23/23355	0.0424645	0.164411	Fat4	1
ExN1	GO:1903306	negative regulation of regulated secretory pathway	1/44	23/23355	0.0424645	0.164411	Abr	1
ExN1	GO:0030902	hindbrain development	2/44	174/23355	0.0425655	0.164411	Sez6l/Prox1	2
ExN1	GO:0036303	lymph vessel morphogenesis	1/44	24/23355	0.0442703	0.166953	Prox1	1
ExN1	GO:0048670	regulation of collateral sprouting	1/44	24/23355	0.0442703	0.166953	Epha7	1
ExN1	GO:0097150	neuronal stem cell population maintenance	1/44	24/23355	0.0442703	0.166953	Prox1	1
ExN1	GO:1902683	regulation of receptor localization to synapse	1/44	24/23355	0.0442703	0.166953	Gpc4	1
ExN1	GO:1903305	regulation of regulated secretory pathway	2/44	178/23355	0.0443421	0.166953	Abr/Prkce	2
ExN1	GO:0070997	neuron death	3/44	422/23355	0.0449747	0.166953	Epha7/Ptprz1/Rras2	3
ExN1	GO:0006816	calcium ion transport	3/44	423/23355	0.0452378	0.166953	Prkce/Slc8a2/Cacna1e	3
ExN1	GO:0007219	Notch signaling pathway	2/44	180/23355	0.0452406	0.166953	Maml2/Fat4	2
ExN1	GO:0007413	axonal fasciculation	1/44	25/23355	0.0460727	0.166953	Ptprz1	1
ExN1	GO:0010640	regulation of platelet-derived growth factor receptor signaling pathway	1/44	25/23355	0.0460727	0.166953	Cblb	1
ExN1	GO:0010894	negative regulation of steroid biosynthetic process	1/44	25/23355	0.0460727	0.166953	Prox1	1
ExN1	GO:0048266	behavioral response to pain	1/44	25/23355	0.0460727	0.166953	Cacna1e	1
ExN1	GO:0070977	bone maturation	1/44	25/23355	0.0460727	0.166953	Fat4	1
ExN1	GO:0072207	metanephric epithelium development	1/44	25/23355	0.0460727	0.166953	Fat4	1
ExN1	GO:0098703	calcium ion import across plasma membrane	1/44	25/23355	0.0460727	0.166953	Slc8a2	1
ExN1	GO:0106030	neuron projection fasciculation	1/44	25/23355	0.0460727	0.166953	Ptprz1	1
ExN1	GO:0007612	learning	2/44	182/23355	0.046146	0.166953	Slc8a2/Cacna1e	2
ExN1	GO:0060401	cytosolic calcium ion transport	2/44	183/23355	0.0466012	0.166953	Prkce/Slc8a2	2
ExN1	GO:0010256	endomembrane system organization	3/44	429/23355	0.046833	0.166953	Baiap2/Lyst/Fat4	3
ExN1	GO:0048813	dendrite morphogenesis	2/44	185/23355	0.0475166	0.166953	Ptprz1/Baiap2	2
ExN1	GO:0007205	protein kinase C-activating G protein-coupled receptor signaling pathway	1/44	26/23355	0.0478718	0.166953	Dgkh	1
ExN1	GO:0016082	synaptic vesicle priming	1/44	26/23355	0.0478718	0.166953	Erc2	1
ExN1	GO:0034104	negative regulation of tissue remodeling	1/44	26/23355	0.0478718	0.166953	Abr	1
ExN1	GO:0045737	positive regulation of cyclin-dependent protein serine/threonine kinase activity	1/44	26/23355	0.0478718	0.166953	Prox1	1
ExN1	GO:0045939	negative regulation of steroid metabolic process	1/44	26/23355	0.0478718	0.166953	Prox1	1
ExN1	GO:0046339	diacylglycerol metabolic process	1/44	26/23355	0.0478718	0.166953	Dgkh	1
ExN1	GO:0070050	neuron cellular homeostasis	1/44	26/23355	0.0478718	0.166953	Slc8a2	1
ExN1	GO:0099010	modification of postsynaptic structure	1/44	26/23355	0.0478718	0.166953	Baiap2	1
ExN1	GO:1902656	calcium ion import into cytosol	1/44	26/23355	0.0478718	0.166953	Slc8a2	1
ExN1	GO:0007269	neurotransmitter secretion	2/44	186/23355	0.0479768	0.166953	Erc2/Prkce	2
ExN1	GO:0050770	regulation of axonogenesis	2/44	186/23355	0.0479768	0.166953	Epha7/Plxna4	2
ExN1	GO:0099643	signal release from synapse	2/44	186/23355	0.0479768	0.166953	Erc2/Prkce	2
ExN1	GO:0009749	response to glucose	2/44	187/23355	0.0484386	0.167523	Prkce/Cacna1e	2
ExN1	GO:0031644	regulation of nervous system process	2/44	187/23355	0.0484386	0.167523	Baiap2/Slc8a2	2
ExN1	GO:0045860	positive regulation of protein kinase activity	3/44	439/23355	0.0495535	0.167655	Prox1/Slc8a2/Nek10	3
ExN1	GO:0007274	neuromuscular synaptic transmission	1/44	27/23355	0.0496676	0.167655	Erc2	1
ExN1	GO:0042059	negative regulation of epidermal growth factor receptor signaling pathway	1/44	27/23355	0.0496676	0.167655	Cblb	1
ExN1	GO:0046473	phosphatidic acid metabolic process	1/44	27/23355	0.0496676	0.167655	Dgkh	1
ExN1	GO:0061003	positive regulation of dendritic spine morphogenesis	1/44	27/23355	0.0496676	0.167655	Baiap2	1
ExN1	GO:0071361	cellular response to ethanol	1/44	27/23355	0.0496676	0.167655	Prkce	1
ExN1	GO:0009746	response to hexose	2/44	190/23355	0.049834	0.167655	Prkce/Cacna1e	2
ExN1	GO:0043254	regulation of protein-containing complex assembly	3/44	441/23355	0.0501068	0.167655	Prkce/Baiap2/Carmil1	3
ExN1	GO:0034284	response to monosaccharide	2/44	191/23355	0.0503023	0.167655	Prkce/Cacna1e	2
ExN1	GO:0050796	regulation of insulin secretion	2/44	191/23355	0.0503023	0.167655	Prkce/Cacna1e	2
ExN1	GO:0045785	positive regulation of cell adhesion	3/44	442/23355	0.0503846	0.167655	Prkce/Carmil1/Plekha2	3
ExN1	GO:0001764	neuron migration	2/44	192/23355	0.0507723	0.167655	Adgrl3/Ptprz1	2
ExN1	GO:0002695	negative regulation of leukocyte activation	2/44	192/23355	0.0507723	0.167655	Abr/Cblb	2
ExN1	GO:0072330	monocarboxylic acid biosynthetic process	2/44	192/23355	0.0507723	0.167655	Cyp7b1/Prox1	2
ExN1	GO:0061351	neural precursor cell proliferation	2/44	193/23355	0.0512439	0.167655	Ptprz1/Prox1	2
ExN1	GO:0002089	lens morphogenesis in camera-type eye	1/44	28/23355	0.05146	0.167655	Prox1	1
ExN1	GO:0048745	smooth muscle tissue development	1/44	28/23355	0.05146	0.167655	Prox1	1
ExN1	GO:0051016	barbed-end actin filament capping	1/44	28/23355	0.05146	0.167655	Carmil1	1
ExN1	GO:0051560	mitochondrial calcium ion homeostasis	1/44	28/23355	0.05146	0.167655	Prkce	1
ExN1	GO:0061099	negative regulation of protein tyrosine kinase activity	1/44	28/23355	0.05146	0.167655	Cblb	1
ExN1	GO:0001919	regulation of receptor recycling	1/44	29/23355	0.0532492	0.169074	Eps15	1
ExN1	GO:0007176	regulation of epidermal growth factor-activated receptor activity	1/44	29/23355	0.0532492	0.169074	Cblb	1
ExN1	GO:0042403	thyroid hormone metabolic process	1/44	29/23355	0.0532492	0.169074	Slc16a10	1
ExN1	GO:0048799	animal organ maturation	1/44	29/23355	0.0532492	0.169074	Fat4	1
ExN1	GO:0060571	morphogenesis of an epithelial fold	1/44	29/23355	0.0532492	0.169074	Cecr2	1
ExN1	GO:0098698	postsynaptic specialization assembly	1/44	29/23355	0.0532492	0.169074	Il1rap	1
ExN1	GO:1901185	negative regulation of ERBB signaling pathway	1/44	29/23355	0.0532492	0.169074	Cblb	1
ExN1	GO:1904031	positive regulation of cyclin-dependent protein kinase activity	1/44	29/23355	0.0532492	0.169074	Prox1	1
ExN1	GO:1904861	excitatory synapse assembly	1/44	29/23355	0.0532492	0.169074	Il1rap	1
ExN1	GO:0006109	regulation of carbohydrate metabolic process	2/44	199/23355	0.0541066	0.170882	Prkce/Slc4a4	2
ExN1	GO:0009896	positive regulation of catabolic process	3/44	457/23355	0.0546427	0.170882	Prkce/Slc4a4/Cblb	3
ExN1	GO:0002507	tolerance induction	1/44	30/23355	0.055035	0.170882	Cblb	1
ExN1	GO:0021602	cranial nerve morphogenesis	1/44	30/23355	0.055035	0.170882	Plxna4	1
ExN1	GO:0021952	central nervous system projection neuron axonogenesis	1/44	30/23355	0.055035	0.170882	Plxna4	1
ExN1	GO:0032816	positive regulation of natural killer cell activation	1/44	30/23355	0.055035	0.170882	Lyst	1
ExN1	GO:0048596	embryonic camera-type eye morphogenesis	1/44	30/23355	0.055035	0.170882	Prox1	1
ExN1	GO:0050858	negative regulation of antigen receptor-mediated signaling pathway	1/44	30/23355	0.055035	0.170882	Cblb	1
ExN1	GO:0001945	lymph vessel development	1/44	31/23355	0.0568176	0.17184	Prox1	1
ExN1	GO:0021533	cell differentiation in hindbrain	1/44	31/23355	0.0568176	0.17184	Prox1	1
ExN1	GO:0045920	negative regulation of exocytosis	1/44	31/23355	0.0568176	0.17184	Abr	1
ExN1	GO:0048714	positive regulation of oligodendrocyte differentiation	1/44	31/23355	0.0568176	0.17184	Ptprz1	1
ExN1	GO:0050996	positive regulation of lipid catabolic process	1/44	31/23355	0.0568176	0.17184	Prkce	1
ExN1	GO:0072574	hepatocyte proliferation	1/44	31/23355	0.0568176	0.17184	Prox1	1
ExN1	GO:0072575	epithelial cell proliferation involved in liver morphogenesis	1/44	31/23355	0.0568176	0.17184	Prox1	1
ExN1	GO:1901889	negative regulation of cell junction assembly	1/44	31/23355	0.0568176	0.17184	Epha7	1
ExN1	GO:1902473	regulation of protein localization to synapse	1/44	31/23355	0.0568176	0.17184	Gpc4	1
ExN1	GO:0009743	response to carbohydrate	2/44	205/23355	0.0570252	0.17184	Prkce/Cacna1e	2
ExN1	GO:0031396	regulation of protein ubiquitination	2/44	205/23355	0.0570252	0.17184	Prkce/Cblb	2
ExN1	GO:0031032	actomyosin structure organization	2/44	208/23355	0.058505	0.175634	Carmil1/Prox1	2
ExN1	GO:0048668	collateral sprouting	1/44	32/23355	0.0585969	0.175634	Epha7	1
ExN1	GO:0031345	negative regulation of cell projection organization	2/44	209/23355	0.0590012	0.176168	Epha7/Ptprz1	2
ExN1	GO:0021697	cerebellar cortex formation	1/44	33/23355	0.0603729	0.176168	Prox1	1
ExN1	GO:0032467	positive regulation of cytokinesis	1/44	33/23355	0.0603729	0.176168	Prkce	1
ExN1	GO:0048841	regulation of axon extension involved in axon guidance	1/44	33/23355	0.0603729	0.176168	Plxna4	1
ExN1	GO:0060740	prostate gland epithelium morphogenesis	1/44	33/23355	0.0603729	0.176168	Cyp7b1	1
ExN1	GO:0072576	liver morphogenesis	1/44	33/23355	0.0603729	0.176168	Prox1	1
ExN1	GO:0098884	postsynaptic neurotransmitter receptor internalization	1/44	33/23355	0.0603729	0.176168	Eps15	1
ExN1	GO:0140239	postsynaptic endocytosis	1/44	33/23355	0.0603729	0.176168	Eps15	1
ExN1	GO:2000272	negative regulation of signaling receptor activity	1/44	33/23355	0.0603729	0.176168	Cblb	1
ExN1	GO:0042180	cellular ketone metabolic process	2/44	212/23355	0.0604988	0.176168	Prkce/Prox1	2
ExN1	GO:0050679	positive regulation of epithelial cell proliferation	2/44	212/23355	0.0604988	0.176168	Cyp7b1/Prox1	2
ExN1	GO:0050866	negative regulation of cell activation	2/44	213/23355	0.061001	0.17684	Abr/Cblb	2
ExN1	GO:0008361	regulation of cell size	2/44	214/23355	0.0615045	0.17684	Epha7/Plxna4	2
ExN1	GO:0032509	endosome transport via multivesicular body sorting pathway	1/44	34/23355	0.0621456	0.17684	Lyst	1
ExN1	GO:0035640	exploration behavior	1/44	34/23355	0.0621456	0.17684	Prkce	1
ExN1	GO:0048013	ephrin receptor signaling pathway	1/44	34/23355	0.0621456	0.17684	Epha7	1
ExN1	GO:0060512	prostate gland morphogenesis	1/44	34/23355	0.0621456	0.17684	Cyp7b1	1
ExN1	GO:0099563	modification of synaptic structure	1/44	34/23355	0.0621456	0.17684	Baiap2	1
ExN1	GO:0099633	protein localization to postsynaptic specialization membrane	1/44	34/23355	0.0621456	0.17684	Gpc4	1
ExN1	GO:0099645	neurotransmitter receptor localization to postsynaptic specialization membrane	1/44	34/23355	0.0621456	0.17684	Gpc4	1
ExN1	GO:0007409	axonogenesis	3/44	483/23355	0.0624219	0.177177	Epha7/Ptprz1/Plxna4	3
ExN1	GO:0007623	circadian rhythm	2/44	218/23355	0.0635333	0.178708	Cyp7b1/Prox1	2
ExN1	GO:0003209	cardiac atrium morphogenesis	1/44	35/23355	0.0639151	0.178708	Prox1	1
ExN1	GO:0042119	neutrophil activation	1/44	35/23355	0.0639151	0.178708	Abr	1
ExN1	GO:0043243	positive regulation of protein-containing complex disassembly	1/44	35/23355	0.0639151	0.178708	Carmil1	1
ExN1	GO:0099068	postsynapse assembly	1/44	35/23355	0.0639151	0.178708	Il1rap	1
ExN1	GO:1901976	regulation of cell cycle checkpoint	1/44	35/23355	0.0639151	0.178708	Prox1	1
ExN1	GO:0030595	leukocyte chemotaxis	2/44	220/23355	0.0645562	0.179625	Cyp7b1/Lyst	2
ExN1	GO:0008045	motor neuron axon guidance	1/44	36/23355	0.0656813	0.179625	Plxna4	1
ExN1	GO:0035329	hippo signaling	1/44	36/23355	0.0656813	0.179625	Fat4	1
ExN1	GO:0042832	defense response to protozoan	1/44	36/23355	0.0656813	0.179625	Lyst	1
ExN1	GO:0048048	embryonic eye morphogenesis	1/44	36/23355	0.0656813	0.179625	Prox1	1
ExN1	GO:0051567	histone H3-K9 methylation	1/44	36/23355	0.0656813	0.179625	Prdm5	1
ExN1	GO:0070306	lens fiber cell differentiation	1/44	36/23355	0.0656813	0.179625	Prox1	1
ExN1	GO:0097106	postsynaptic density organization	1/44	36/23355	0.0656813	0.179625	Il1rap	1
ExN1	GO:1902745	positive regulation of lamellipodium organization	1/44	36/23355	0.0656813	0.179625	Carmil1	1
ExN1	GO:0061138	morphogenesis of a branching epithelium	2/44	225/23355	0.0671378	0.180539	Fat4/Prox1	2
ExN1	GO:0033146	regulation of intracellular estrogen receptor signaling pathway	1/44	37/23355	0.0674442	0.180539	Cyp7b1	1
ExN1	GO:0035909	aorta morphogenesis	1/44	37/23355	0.0674442	0.180539	Prox1	1
ExN1	GO:0048846	axon extension involved in axon guidance	1/44	37/23355	0.0674442	0.180539	Plxna4	1
ExN1	GO:1902284	neuron projection extension involved in neuron projection guidance	1/44	37/23355	0.0674442	0.180539	Plxna4	1
ExN1	GO:1901617	organic hydroxy compound biosynthetic process	2/44	226/23355	0.0676583	0.180539	Cyp7b1/Prox1	2
ExN1	GO:0099504	synaptic vesicle cycle	2/44	228/23355	0.0687034	0.180539	Erc2/Prkce	2
ExN1	GO:0002931	response to ischemia	1/44	38/23355	0.0692039	0.180539	Slc8a2	1
ExN1	GO:0021680	cerebellar Purkinje cell layer development	1/44	38/23355	0.0692039	0.180539	Sez6l	1
ExN1	GO:0033363	secretory granule organization	1/44	38/23355	0.0692039	0.180539	Lyst	1
ExN1	GO:0034142	toll-like receptor 4 signaling pathway	1/44	38/23355	0.0692039	0.180539	Prkce	1
ExN1	GO:0034331	cell junction maintenance	1/44	38/23355	0.0692039	0.180539	Erc2	1
ExN1	GO:0035335	peptidyl-tyrosine dephosphorylation	1/44	38/23355	0.0692039	0.180539	Ptprz1	1
ExN1	GO:0046640	regulation of alpha-beta T cell proliferation	1/44	38/23355	0.0692039	0.180539	Cblb	1
ExN1	GO:0048265	response to pain	1/44	38/23355	0.0692039	0.180539	Cacna1e	1
ExN1	GO:0070528	protein kinase C signaling	1/44	38/23355	0.0692039	0.180539	Sez6l	1
ExN1	GO:0071985	multivesicular body sorting pathway	1/44	38/23355	0.0692039	0.180539	Lyst	1
ExN1	GO:2000249	regulation of actin cytoskeleton reorganization	1/44	38/23355	0.0692039	0.180539	Baiap2	1
ExN1	GO:2000463	positive regulation of excitatory postsynaptic potential	1/44	38/23355	0.0692039	0.180539	Baiap2	1
ExN1	GO:0016197	endosomal transport	2/44	229/23355	0.0692279	0.180539	Lyst/Eps15	2
ExN1	GO:0019058	viral life cycle	2/44	231/23355	0.070281	0.181684	Prox1/Eps15	2
ExN1	GO:0002691	regulation of cellular extravasation	1/44	39/23355	0.0709604	0.181684	Abr	1
ExN1	GO:0032228	regulation of synaptic transmission	GABAergic	1/44	39/23355	0.0709604	0.134757	Prkce	1
ExN1	GO:0033144	negative regulation of intracellular steroid hormone receptor signaling pathway	1/44	39/23355	0.0709604	0.181684	Cyp7b1	1
ExN1	GO:0035850	epithelial cell differentiation involved in kidney development	1/44	39/23355	0.0709604	0.181684	Fat4	1
ExN1	GO:0045981	positive regulation of nucleotide metabolic process	1/44	39/23355	0.0709604	0.181684	Slc4a4	1
ExN1	GO:0106056	regulation of calcineurin-mediated signaling	1/44	39/23355	0.0709604	0.181684	Slc8a2	1
ExN1	GO:1900544	positive regulation of purine nucleotide metabolic process	1/44	39/23355	0.0709604	0.181684	Slc4a4	1
ExN1	GO:0030073	insulin secretion	2/44	234/23355	0.0718707	0.182841	Prkce/Cacna1e	2
ExN1	GO:0090276	regulation of peptide hormone secretion	2/44	235/23355	0.0724032	0.182841	Prkce/Cacna1e	2
ExN1	GO:0001562	response to protozoan	1/44	40/23355	0.0727136	0.182841	Lyst	1
ExN1	GO:0001881	receptor recycling	1/44	40/23355	0.0727136	0.182841	Eps15	1
ExN1	GO:0003230	cardiac atrium development	1/44	40/23355	0.0727136	0.182841	Prox1	1
ExN1	GO:0032633	interleukin-4 production	1/44	40/23355	0.0727136	0.182841	Il1rap	1
ExN1	GO:0099590	neurotransmitter receptor internalization	1/44	40/23355	0.0727136	0.182841	Eps15	1
ExN1	GO:1903580	positive regulation of ATP metabolic process	1/44	40/23355	0.0727136	0.182841	Slc4a4	1
ExN1	GO:0006814	sodium ion transport	2/44	236/23355	0.072937	0.182994	Slc4a4/Slc8a2	2
ExN1	GO:0002274	myeloid leukocyte activation	2/44	238/23355	0.0740085	0.184216	Abr/Prkce	2
ExN1	GO:0036230	granulocyte activation	1/44	41/23355	0.0744635	0.184216	Abr	1
ExN1	GO:0042220	response to cocaine	1/44	41/23355	0.0744635	0.184216	Adgrl3	1
ExN1	GO:0051693	actin filament capping	1/44	41/23355	0.0744635	0.184216	Carmil1	1
ExN1	GO:0021953	central nervous system neuron differentiation	2/44	239/23355	0.0745462	0.184216	Prox1/Plxna4	2
ExN1	GO:0010632	regulation of epithelial cell migration	2/44	240/23355	0.0750852	0.184216	Prkce/Prox1	2
ExN1	GO:0017157	regulation of exocytosis	2/44	240/23355	0.0750852	0.184216	Abr/Prkce	2
ExN1	GO:1903320	regulation of protein modification by small protein conjugation or removal	2/44	240/23355	0.0750852	0.184216	Prkce/Cblb	2
ExN1	GO:0006836	neurotransmitter transport	2/44	242/23355	0.076167	0.184216	Erc2/Prkce	2
ExN1	GO:0046578	regulation of Ras protein signal transduction	2/44	242/23355	0.076167	0.184216	Abr/Arhgef4	2
ExN1	GO:0001709	cell fate determination	1/44	42/23355	0.0762103	0.184216	Prox1	1
ExN1	GO:0002686	negative regulation of leukocyte migration	1/44	42/23355	0.0762103	0.184216	Abr	1
ExN1	GO:0010762	regulation of fibroblast migration	1/44	42/23355	0.0762103	0.184216	Prkce	1
ExN1	GO:0031076	embryonic camera-type eye development	1/44	42/23355	0.0762103	0.184216	Prox1	1
ExN1	GO:0046633	alpha-beta T cell proliferation	1/44	42/23355	0.0762103	0.184216	Cblb	1
ExN1	GO:0099084	postsynaptic specialization organization	1/44	42/23355	0.0762103	0.184216	Il1rap	1
ExN1	GO:1900026	positive regulation of substrate adhesion-dependent cell spreading	1/44	42/23355	0.0762103	0.184216	Carmil1	1
ExN1	GO:0021955	central nervous system neuron axonogenesis	1/44	43/23355	0.0779538	0.186426	Plxna4	1
ExN1	GO:0033059	cellular pigmentation	1/44	43/23355	0.0779538	0.186426	Lyst	1
ExN1	GO:0046636	negative regulation of alpha-beta T cell activation	1/44	43/23355	0.0779538	0.186426	Cblb	1
ExN1	GO:1901381	positive regulation of potassium ion transmembrane transport	1/44	43/23355	0.0779538	0.186426	Rgs7	1
ExN1	GO:1903170	negative regulation of calcium ion transmembrane transport	1/44	43/23355	0.0779538	0.186426	Prkce	1
ExN1	GO:0050919	negative chemotaxis	1/44	44/23355	0.0796941	0.190183	Plxna4	1
ExN1	GO:0007411	axon guidance	2/44	250/23355	0.0805438	0.191803	Epha7/Plxna4	2
ExN1	GO:0097485	neuron projection guidance	2/44	251/23355	0.0810964	0.192692	Epha7/Plxna4	2
ExN1	GO:0043114	regulation of vascular permeability	1/44	45/23355	0.0814312	0.192692	Abr	1
ExN1	GO:0071526	semaphorin-plexin signaling pathway	1/44	45/23355	0.0814312	0.192692	Plxna4	1
ExN1	GO:0021696	cerebellar cortex morphogenesis	1/44	46/23355	0.0831651	0.194295	Prox1	1
ExN1	GO:0031952	regulation of protein autophosphorylation	1/44	46/23355	0.0831651	0.194295	Epha7	1
ExN1	GO:0043044	ATP-dependent chromatin remodeling	1/44	46/23355	0.0831651	0.194295	Cecr2	1
ExN1	GO:0050856	regulation of T cell receptor signaling pathway	1/44	46/23355	0.0831651	0.194295	Cblb	1
ExN1	GO:0060421	positive regulation of heart growth	1/44	46/23355	0.0831651	0.194295	Prox1	1
ExN1	GO:0061647	histone H3-K9 modification	1/44	46/23355	0.0831651	0.194295	Prdm5	1
ExN1	GO:0001505	regulation of neurotransmitter levels	2/44	255/23355	0.0833188	0.194295	Erc2/Prkce	2
ExN1	GO:0031503	protein-containing complex localization	2/44	257/23355	0.0844371	0.196343	Gpc4/Eps15	2
ExN1	GO:0030835	negative regulation of actin filament depolymerization	1/44	47/23355	0.0848958	0.196343	Carmil1	1
ExN1	GO:0032814	regulation of natural killer cell activation	1/44	47/23355	0.0848958	0.196343	Lyst	1
ExN1	GO:0045214	sarcomere organization	1/44	47/23355	0.0848958	0.196343	Prox1	1
ExN1	GO:1902743	regulation of lamellipodium organization	1/44	48/23355	0.0866233	0.199666	Carmil1	1
ExN1	GO:0098657	import into cell	2/44	261/23355	0.0866875	0.199666	Slc8a2/Eps15	2
ExN1	GO:0006110	regulation of glycolytic process	1/44	49/23355	0.0883476	0.202246	Slc4a4	1
ExN1	GO:0007157	heterophilic cell-cell adhesion via plasma membrane cell adhesion molecules	1/44	49/23355	0.0883476	0.202246	Fat4	1
ExN1	GO:0090102	cochlea development	1/44	49/23355	0.0883476	0.202246	Cecr2	1
ExN1	GO:0008333	endosome to lysosome transport	1/44	50/23355	0.0900688	0.204934	Lyst	1
ExN1	GO:0030520	intracellular estrogen receptor signaling pathway	1/44	50/23355	0.0900688	0.204934	Cyp7b1	1
ExN1	GO:0061005	cell differentiation involved in kidney development	1/44	50/23355	0.0900688	0.204934	Fat4	1
ExN1	GO:0048588	developmental cell growth	2/44	269/23355	0.0912428	0.205514	Epha7/Plxna4	2
ExN1	GO:0008038	neuron recognition	1/44	51/23355	0.0917867	0.205514	Ptprz1	1
ExN1	GO:0021545	cranial nerve development	1/44	51/23355	0.0917867	0.205514	Plxna4	1
ExN1	GO:0031663	lipopolysaccharide-mediated signaling pathway	1/44	51/23355	0.0917867	0.205514	Prkce	1
ExN1	GO:0032456	endocytic recycling	1/44	51/23355	0.0917867	0.205514	Eps15	1
ExN1	GO:0032941	secretion by tissue	1/44	51/23355	0.0917867	0.205514	Prkce	1
ExN1	GO:0045071	negative regulation of viral genome replication	1/44	51/23355	0.0917867	0.205514	Prox1	1
ExN1	GO:0060412	ventricular septum morphogenesis	1/44	51/23355	0.0917867	0.205514	Prox1	1
ExN1	GO:0043523	regulation of neuron apoptotic process	2/44	272/23355	0.0929693	0.206982	Epha7/Ptprz1	2
ExN1	GO:0043268	positive regulation of potassium ion transport	1/44	52/23355	0.0935015	0.206982	Rgs7	1
ExN1	GO:0048247	lymphocyte chemotaxis	1/44	52/23355	0.0935015	0.206982	Cyp7b1	1
ExN1	GO:0097720	calcineurin-mediated signaling	1/44	52/23355	0.0935015	0.206982	Slc8a2	1
ExN1	GO:0042593	glucose homeostasis	2/44	273/23355	0.0935469	0.206982	Prkce/Cacna1e	2
ExN1	GO:0046394	carboxylic acid biosynthetic process	2/44	273/23355	0.0935469	0.206982	Cyp7b1/Prox1	2
ExN1	GO:0033500	carbohydrate homeostasis	2/44	274/23355	0.0941256	0.207853	Prkce/Cacna1e	2
ExN1	GO:0001974	blood vessel remodeling	1/44	53/23355	0.0952131	0.208615	Abr	1
ExN1	GO:0030850	prostate gland development	1/44	53/23355	0.0952131	0.208615	Cyp7b1	1
ExN1	GO:0048483	autonomic nervous system development	1/44	53/23355	0.0952131	0.208615	Plxna4	1
ExN1	GO:0055010	ventricular cardiac muscle tissue morphogenesis	1/44	53/23355	0.0952131	0.208615	Prox1	1
ExN1	GO:0060560	developmental growth involved in morphogenesis	2/44	277/23355	0.0958681	0.209641	Epha7/Plxna4	2
ExN1	GO:0001662	behavioral fear response	1/44	54/23355	0.0969216	0.209903	Cacna1e	1
ExN1	GO:0043300	regulation of leukocyte degranulation	1/44	54/23355	0.0969216	0.209903	Abr	1
ExN1	GO:0046834	lipid phosphorylation	1/44	54/23355	0.0969216	0.209903	Dgkh	1
ExN1	GO:0051055	negative regulation of lipid biosynthetic process	1/44	54/23355	0.0969216	0.209903	Prox1	1
ExN1	GO:2001222	regulation of neuron migration	1/44	54/23355	0.0969216	0.209903	Ptprz1	1
ExN1	GO:0003007	heart morphogenesis	2/44	280/23355	0.0976199	0.210354	Fat4/Prox1	2
ExN1	GO:0016053	organic acid biosynthetic process	2/44	280/23355	0.0976199	0.210354	Cyp7b1/Prox1	2
ExN1	GO:0002209	behavioral defense response	1/44	55/23355	0.0986269	0.210354	Cacna1e	1
ExN1	GO:0045687	positive regulation of glial cell differentiation	1/44	55/23355	0.0986269	0.210354	Ptprz1	1
ExN1	GO:0048713	regulation of oligodendrocyte differentiation	1/44	55/23355	0.0986269	0.210354	Ptprz1	1
ExN1	GO:0050775	positive regulation of dendrite morphogenesis	1/44	55/23355	0.0986269	0.210354	Baiap2	1
ExN1	GO:0051155	positive regulation of striated muscle cell differentiation	1/44	55/23355	0.0986269	0.210354	Prox1	1
ExN1	GO:0061001	regulation of dendritic spine morphogenesis	1/44	55/23355	0.0986269	0.210354	Baiap2	1
ExN1	GO:0030834	regulation of actin filament depolymerization	1/44	56/23355	0.100329	0.211973	Carmil1	1
ExN1	GO:0031529	ruffle organization	1/44	56/23355	0.100329	0.211973	Carmil1	1
ExN1	GO:0050732	negative regulation of peptidyl-tyrosine phosphorylation	1/44	56/23355	0.100329	0.211973	Cblb	1
ExN1	GO:0051496	positive regulation of stress fiber assembly	1/44	56/23355	0.100329	0.211973	Carmil1	1
ExN1	GO:0090303	positive regulation of wound healing	1/44	56/23355	0.100329	0.211973	Prkce	1
ExN1	GO:0010463	mesenchymal cell proliferation	1/44	57/23355	0.102028	0.214756	Fat4	1
ExN1	GO:0021587	cerebellum morphogenesis	1/44	57/23355	0.102028	0.214756	Prox1	1
ExN1	GO:0002704	negative regulation of leukocyte mediated immunity	1/44	58/23355	0.103724	0.216702	Abr	1
ExN1	GO:0010761	fibroblast migration	1/44	58/23355	0.103724	0.216702	Prkce	1
ExN1	GO:0051932	synaptic transmission	GABAergic	1/44	58/23355	0.103724	0.160731	Prkce	1
ExN1	GO:1900024	regulation of substrate adhesion-dependent cell spreading	1/44	58/23355	0.103724	0.216702	Carmil1	1
ExN1	GO:0001954	positive regulation of cell-matrix adhesion	1/44	59/23355	0.105417	0.21781	Plekha2	1
ExN1	GO:0042596	fear response	1/44	59/23355	0.105417	0.21781	Cacna1e	1
ExN1	GO:0043470	regulation of carbohydrate catabolic process	1/44	59/23355	0.105417	0.21781	Slc4a4	1
ExN1	GO:0046622	positive regulation of organ growth	1/44	59/23355	0.105417	0.21781	Prox1	1
ExN1	GO:0098900	regulation of action potential	1/44	59/23355	0.105417	0.21781	Slc8a2	1
ExN1	GO:1903539	protein localization to postsynaptic membrane	1/44	59/23355	0.105417	0.21781	Gpc4	1
ExN1	GO:0030042	actin filament depolymerization	1/44	60/23355	0.107106	0.22049	Carmil1	1
ExN1	GO:0042267	natural killer cell mediated cytotoxicity	1/44	60/23355	0.107106	0.22049	Lyst	1
ExN1	GO:0002366	leukocyte activation involved in immune response	2/44	298/23355	0.10832	0.222196	Abr/Prkce	2
ExN1	GO:0002067	glandular epithelial cell differentiation	1/44	61/23355	0.108793	0.222196	Prox1	1
ExN1	GO:0010676	positive regulation of cellular carbohydrate metabolic process	1/44	61/23355	0.108793	0.222196	Prkce	1
ExN1	GO:0021575	hindbrain morphogenesis	1/44	61/23355	0.108793	0.222196	Prox1	1
ExN1	GO:0050708	regulation of protein secretion	2/44	299/23355	0.108924	0.222196	Prkce/Cacna1e	2
ExN1	GO:0001736	establishment of planar polarity	1/44	62/23355	0.110476	0.223067	Fat4	1
ExN1	GO:0002228	natural killer cell mediated immunity	1/44	62/23355	0.110476	0.223067	Lyst	1
ExN1	GO:0003229	ventricular cardiac muscle tissue development	1/44	62/23355	0.110476	0.223067	Prox1	1
ExN1	GO:0010812	negative regulation of cell-substrate adhesion	1/44	62/23355	0.110476	0.223067	Ptprz1	1
ExN1	GO:0031641	regulation of myelination	1/44	62/23355	0.110476	0.223067	Ptprz1	1
ExN1	GO:0002263	cell activation involved in immune response	2/44	302/23355	0.11074	0.223067	Abr/Prkce	2
ExN1	GO:0048511	rhythmic process	2/44	302/23355	0.11074	0.223067	Cyp7b1/Prox1	2
ExN1	GO:0046883	regulation of hormone secretion	2/44	303/23355	0.111347	0.223122	Prkce/Cacna1e	2
ExN1	GO:0051402	neuron apoptotic process	2/44	303/23355	0.111347	0.223122	Epha7/Ptprz1	2
ExN1	GO:0010631	epithelial cell migration	2/44	304/23355	0.111955	0.223122	Prkce/Prox1	2
ExN1	GO:0060326	cell chemotaxis	2/44	304/23355	0.111955	0.223122	Cyp7b1/Lyst	2
ExN1	GO:0007164	establishment of tissue polarity	1/44	63/23355	0.112157	0.223122	Fat4	1
ExN1	GO:0050854	regulation of antigen receptor-mediated signaling pathway	1/44	63/23355	0.112157	0.223122	Cblb	1
ExN1	GO:0060999	positive regulation of dendritic spine development	1/44	63/23355	0.112157	0.223122	Baiap2	1
ExN1	GO:0090132	epithelium migration	2/44	306/23355	0.113174	0.224749	Prkce/Prox1	2
ExN1	GO:0001658	branching involved in ureteric bud morphogenesis	1/44	64/23355	0.113834	0.224867	Fat4	1
ExN1	GO:0008347	glial cell migration	1/44	64/23355	0.113834	0.224867	Ptprz1	1
ExN1	GO:0048008	platelet-derived growth factor receptor signaling pathway	1/44	64/23355	0.113834	0.224867	Cblb	1
ExN1	GO:0090130	tissue migration	2/44	308/23355	0.114397	0.225582	Prkce/Prox1	2
ExN1	GO:0035904	aorta development	1/44	65/23355	0.115508	0.225793	Prox1	1
ExN1	GO:0050994	regulation of lipid catabolic process	1/44	65/23355	0.115508	0.225793	Prkce	1
ExN1	GO:0051926	negative regulation of calcium ion transport	1/44	65/23355	0.115508	0.225793	Prkce	1
ExN1	GO:0062237	protein localization to postsynapse	1/44	65/23355	0.115508	0.225793	Gpc4	1
ExN1	GO:0099637	neurotransmitter receptor transport	1/44	65/23355	0.115508	0.225793	Eps15	1
ExN1	GO:0032233	positive regulation of actin filament bundle assembly	1/44	66/23355	0.117179	0.228661	Carmil1	1
ExN1	GO:0090596	sensory organ morphogenesis	2/44	315/23355	0.118703	0.230715	Abr/Prox1	2
ExN1	GO:0030239	myofibril assembly	1/44	67/23355	0.118847	0.230715	Prox1	1
ExN1	GO:0032623	interleukin-2 production	1/44	67/23355	0.118847	0.230715	Il1rap	1
ExN1	GO:0030837	negative regulation of actin filament polymerization	1/44	68/23355	0.120512	0.232436	Carmil1	1
ExN1	GO:0048168	regulation of neuronal synaptic plasticity	1/44	68/23355	0.120512	0.232436	Slc8a2	1
ExN1	GO:0097194	execution phase of apoptosis	1/44	68/23355	0.120512	0.232436	Cecr2	1
ExN1	GO:0019932	second-messenger-mediated signaling	2/44	318/23355	0.120561	0.232436	Pde7b/Slc8a2	2
ExN1	GO:0008202	steroid metabolic process	2/44	319/23355	0.121182	0.233233	Cyp7b1/Prox1	2
ExN1	GO:0042058	regulation of epidermal growth factor receptor signaling pathway	1/44	69/23355	0.122173	0.233542	Cblb	1
ExN1	GO:0046847	filopodium assembly	1/44	69/23355	0.122173	0.233542	Arhgef4	1
ExN1	GO:0048146	positive regulation of fibroblast proliferation	1/44	69/23355	0.122173	0.233542	Ptprz1	1
ExN1	GO:0050771	negative regulation of axonogenesis	1/44	69/23355	0.122173	0.233542	Epha7	1
ExN1	GO:0001822	kidney development	2/44	321/23355	0.122426	0.233628	Epha7/Fat4	2
ExN1	GO:0016032	viral process	2/44	322/23355	0.123049	0.23442	Prox1/Eps15	2
ExN1	GO:0050885	neuromuscular process controlling balance	1/44	70/23355	0.123832	0.234717	Abr	1
ExN1	GO:0055008	cardiac muscle tissue morphogenesis	1/44	70/23355	0.123832	0.234717	Prox1	1
ExN1	GO:2000179	positive regulation of neural precursor cell proliferation	1/44	70/23355	0.123832	0.234717	Prox1	1
ExN1	GO:0060675	ureteric bud morphogenesis	1/44	71/23355	0.125488	0.237455	Fat4	1
ExN1	GO:0008542	visual learning	1/44	72/23355	0.12714	0.238973	Cacna1e	1
ExN1	GO:0051149	positive regulation of muscle cell differentiation	1/44	72/23355	0.12714	0.238973	Prox1	1
ExN1	GO:0072171	mesonephric tubule morphogenesis	1/44	72/23355	0.12714	0.238973	Fat4	1
ExN1	GO:0097120	receptor localization to synapse	1/44	72/23355	0.12714	0.238973	Gpc4	1
ExN1	GO:0048562	embryonic organ morphogenesis	2/44	329/23355	0.127436	0.239128	Abr/Prox1	2
ExN1	GO:0002886	regulation of myeloid leukocyte mediated immunity	1/44	73/23355	0.12879	0.240345	Abr	1
ExN1	GO:0051453	regulation of intracellular pH	1/44	73/23355	0.12879	0.240345	Slc4a4	1
ExN1	GO:0050806	positive regulation of synaptic transmission	2/44	332/23355	0.129327	0.240345	Prkce/Slc8a2	2
ExN1	GO:0007204	positive regulation of cytosolic calcium ion concentration	2/44	333/23355	0.129959	0.240345	Prkce/Slc8a2	2
ExN1	GO:0007422	peripheral nervous system development	1/44	74/23355	0.130436	0.240345	Plxna4	1
ExN1	GO:0021879	forebrain neuron differentiation	1/44	74/23355	0.130436	0.240345	Prox1	1
ExN1	GO:0042130	negative regulation of T cell proliferation	1/44	74/23355	0.130436	0.240345	Cblb	1
ExN1	GO:0060997	dendritic spine morphogenesis	1/44	74/23355	0.130436	0.240345	Baiap2	1
ExN1	GO:1901184	regulation of ERBB signaling pathway	1/44	74/23355	0.130436	0.240345	Cblb	1
ExN1	GO:1901264	carbohydrate derivative transport	1/44	74/23355	0.130436	0.240345	Prkce	1
ExN1	GO:1903036	positive regulation of response to wounding	1/44	74/23355	0.130436	0.240345	Prkce	1
ExN1	GO:0007040	lysosome organization	1/44	75/23355	0.13208	0.241788	Lyst	1
ExN1	GO:0021766	hippocampus development	1/44	75/23355	0.13208	0.241788	Prox1	1
ExN1	GO:0045123	cellular extravasation	1/44	75/23355	0.13208	0.241788	Abr	1
ExN1	GO:0080171	lytic vacuole organization	1/44	75/23355	0.13208	0.241788	Lyst	1
ExN1	GO:0002791	regulation of peptide secretion	2/44	338/23355	0.13313	0.242422	Prkce/Cacna1e	2
ExN1	GO:0007632	visual behavior	1/44	76/23355	0.13372	0.242422	Cacna1e	1
ExN1	GO:0008543	fibroblast growth factor receptor signaling pathway	1/44	76/23355	0.13372	0.242422	Fat4	1
ExN1	GO:0043299	leukocyte degranulation	1/44	76/23355	0.13372	0.242422	Abr	1
ExN1	GO:0043954	cellular component maintenance	1/44	76/23355	0.13372	0.242422	Erc2	1
ExN1	GO:0050810	regulation of steroid biosynthetic process	1/44	76/23355	0.13372	0.242422	Prox1	1
ExN1	GO:0016575	histone deacetylation	1/44	77/23355	0.135357	0.244601	Prdm5	1
ExN1	GO:0061097	regulation of protein tyrosine kinase activity	1/44	77/23355	0.135357	0.244601	Cblb	1
ExN1	GO:0019933	cAMP-mediated signaling	1/44	78/23355	0.136992	0.246366	Pde7b	1
ExN1	GO:0033143	regulation of intracellular steroid hormone receptor signaling pathway	1/44	78/23355	0.136992	0.246366	Cyp7b1	1
ExN1	GO:0048844	artery morphogenesis	1/44	78/23355	0.136992	0.246366	Prox1	1
ExN1	GO:0003208	cardiac ventricle morphogenesis	1/44	79/23355	0.138623	0.248109	Prox1	1
ExN1	GO:0045471	response to ethanol	1/44	79/23355	0.138623	0.248109	Prkce	1
ExN1	GO:0051781	positive regulation of cell division	1/44	79/23355	0.138623	0.248109	Prkce	1
ExN1	GO:0031397	negative regulation of protein ubiquitination	1/44	80/23355	0.140251	0.249171	Prkce	1
ExN1	GO:0032465	regulation of cytokinesis	1/44	80/23355	0.140251	0.249171	Prkce	1
ExN1	GO:0072078	nephron tubule morphogenesis	1/44	80/23355	0.140251	0.249171	Fat4	1
ExN1	GO:0014015	positive regulation of gliogenesis	1/44	81/23355	0.141877	0.249171	Ptprz1	1
ExN1	GO:0030641	regulation of cellular pH	1/44	81/23355	0.141877	0.249171	Slc4a4	1
ExN1	GO:0043525	positive regulation of neuron apoptotic process	1/44	81/23355	0.141877	0.249171	Epha7	1
ExN1	GO:0050848	regulation of calcium-mediated signaling	1/44	81/23355	0.141877	0.249171	Slc8a2	1
ExN1	GO:0051279	regulation of release of sequestered calcium ion into cytosol	1/44	81/23355	0.141877	0.249171	Prkce	1
ExN1	GO:0051881	regulation of mitochondrial membrane potential	1/44	81/23355	0.141877	0.249171	Prkce	1
ExN1	GO:0060042	retina morphogenesis in camera-type eye	1/44	81/23355	0.141877	0.249171	Prox1	1
ExN1	GO:1900542	regulation of purine nucleotide metabolic process	1/44	81/23355	0.141877	0.249171	Slc4a4	1
ExN1	GO:1901880	negative regulation of protein depolymerization	1/44	81/23355	0.141877	0.249171	Carmil1	1
ExN1	GO:0006644	phospholipid metabolic process	2/44	353/23355	0.142749	0.249679	Lyst/Dgkh	2
ExN1	GO:0006140	regulation of nucleotide metabolic process	1/44	82/23355	0.143499	0.249679	Slc4a4	1
ExN1	GO:0021675	nerve development	1/44	82/23355	0.143499	0.249679	Plxna4	1
ExN1	GO:0034103	regulation of tissue remodeling	1/44	82/23355	0.143499	0.249679	Abr	1
ExN1	GO:0060998	regulation of dendritic spine development	1/44	82/23355	0.143499	0.249679	Baiap2	1
ExN1	GO:0072088	nephron epithelium morphogenesis	1/44	82/23355	0.143499	0.249679	Fat4	1
ExN1	GO:0032272	negative regulation of protein polymerization	1/44	83/23355	0.145118	0.251713	Carmil1	1
ExN1	GO:0045069	regulation of viral genome replication	1/44	83/23355	0.145118	0.251713	Prox1	1
ExN1	GO:0042060	wound healing	2/44	357/23355	0.14534	0.251713	Prkce/Lyst	2
ExN1	GO:0019216	regulation of lipid metabolic process	2/44	359/23355	0.146639	0.251801	Prkce/Prox1	2
ExN1	GO:0021872	forebrain generation of neurons	1/44	84/23355	0.146735	0.251801	Prox1	1
ExN1	GO:0050766	positive regulation of phagocytosis	1/44	84/23355	0.146735	0.251801	Abr	1
ExN1	GO:0060415	muscle tissue morphogenesis	1/44	84/23355	0.146735	0.251801	Prox1	1
ExN1	GO:0072028	nephron morphogenesis	1/44	84/23355	0.146735	0.251801	Fat4	1
ExN1	GO:2000300	regulation of synaptic vesicle exocytosis	1/44	84/23355	0.146735	0.251801	Prkce	1
ExN1	GO:0050878	regulation of body fluid levels	2/44	360/23355	0.147289	0.252368	Prkce/Lyst	2
ExN1	GO:0006909	phagocytosis	2/44	361/23355	0.14794	0.253097	Abr/Lyst	2
ExN1	GO:0003281	ventricular septum development	1/44	86/23355	0.149958	0.254997	Prox1	1
ExN1	GO:0046718	viral entry into host cell	1/44	86/23355	0.149958	0.254997	Eps15	1
ExN1	GO:0060411	cardiac septum morphogenesis	1/44	86/23355	0.149958	0.254997	Prox1	1
ExN1	GO:0061333	renal tubule morphogenesis	1/44	86/23355	0.149958	0.254997	Fat4	1
ExN1	GO:0045787	positive regulation of cell cycle	2/44	365/23355	0.150551	0.255618	Prkce/Prox1	2
ExN1	GO:0001738	morphogenesis of a polarized epithelium	1/44	87/23355	0.151566	0.256566	Fat4	1
ExN1	GO:1901379	regulation of potassium ion transmembrane transport	1/44	87/23355	0.151566	0.256566	Rgs7	1
ExN1	GO:0042632	cholesterol homeostasis	1/44	88/23355	0.15317	0.258503	Cyp7b1	1
ExN1	GO:0060420	regulation of heart growth	1/44	88/23355	0.15317	0.258503	Prox1	1
ExN1	GO:1904062	regulation of cation transmembrane transport	2/44	370/23355	0.153827	0.259223	Rgs7/Prkce	2
ExN1	GO:0019226	transmission of nerve impulse	1/44	89/23355	0.154772	0.259647	Cacna1e	1
ExN1	GO:0050672	negative regulation of lymphocyte proliferation	1/44	89/23355	0.154772	0.259647	Cblb	1
ExN1	GO:0055092	sterol homeostasis	1/44	89/23355	0.154772	0.259647	Cyp7b1	1
ExN1	GO:0032496	response to lipopolysaccharide	2/44	372/23355	0.155142	0.25988	Abr/Prkce	2
ExN1	GO:0032024	positive regulation of insulin secretion	1/44	90/23355	0.15637	0.260771	Prkce	1
ExN1	GO:0032945	negative regulation of mononuclear cell proliferation	1/44	90/23355	0.15637	0.260771	Cblb	1
ExN1	GO:0044409	entry into host	1/44	90/23355	0.15637	0.260771	Eps15	1
ExN1	GO:0001656	metanephros development	1/44	91/23355	0.157966	0.261878	Fat4	1
ExN1	GO:0043242	negative regulation of protein-containing complex disassembly	1/44	91/23355	0.157966	0.261878	Carmil1	1
ExN1	GO:0048525	negative regulation of viral process	1/44	91/23355	0.157966	0.261878	Prox1	1
ExN1	GO:1903321	negative regulation of protein modification by small protein conjugation or removal	1/44	91/23355	0.157966	0.261878	Prkce	1
ExN1	GO:0050678	regulation of epithelial cell proliferation	2/44	377/23355	0.158439	0.26189	Cyp7b1/Prox1	2
ExN1	GO:0051480	regulation of cytosolic calcium ion concentration	2/44	377/23355	0.158439	0.26189	Prkce/Slc8a2	2
ExN1	GO:0044344	cellular response to fibroblast growth factor stimulus	1/44	92/23355	0.159558	0.262582	Fat4	1
ExN1	GO:0048644	muscle organ morphogenesis	1/44	92/23355	0.159558	0.262582	Prox1	1
ExN1	GO:1903578	regulation of ATP metabolic process	1/44	92/23355	0.159558	0.262582	Slc4a4	1
ExN1	GO:0001938	positive regulation of endothelial cell proliferation	1/44	93/23355	0.161148	0.264038	Prox1	1
ExN1	GO:0002088	lens development in camera-type eye	1/44	93/23355	0.161148	0.264038	Prox1	1
ExN1	GO:0006096	glycolytic process	1/44	93/23355	0.161148	0.264038	Slc4a4	1
ExN1	GO:0006757	ATP generation from ADP	1/44	94/23355	0.162734	0.265092	Slc4a4	1
ExN1	GO:0045685	regulation of glial cell differentiation	1/44	94/23355	0.162734	0.265092	Ptprz1	1
ExN1	GO:0071774	response to fibroblast growth factor	1/44	94/23355	0.162734	0.265092	Fat4	1
ExN1	GO:1904063	negative regulation of cation transmembrane transport	1/44	94/23355	0.162734	0.265092	Prkce	1
ExN1	GO:0070664	negative regulation of leukocyte proliferation	1/44	95/23355	0.164318	0.266898	Cblb	1
ExN1	GO:1901879	regulation of protein depolymerization	1/44	95/23355	0.164318	0.266898	Carmil1	1
ExN1	GO:0051492	regulation of stress fiber assembly	1/44	96/23355	0.165899	0.269077	Carmil1	1
ExN2	GO:0006816	calcium ion transport	8/47	423/23355	1.8364e-06	0.00174275	Atp2b1/Prkcb/Ppp3ca/Camk2a/Ryr3/Itpr1/Grin1/Tspan13	8
ExN2	GO:1903539	protein localization to postsynaptic membrane	4/47	59/23355	6.04025e-06	0.00211304	Zdhhc2/Camk2a/Grin1/Iqsec2	4
ExN2	GO:1902414	protein localization to cell junction	5/47	136/23355	7.83781e-06	0.00211304	Zdhhc2/Camk2a/Vcl/Grin1/Iqsec2	5
ExN2	GO:0062237	protein localization to postsynapse	4/47	65/23355	8.9064e-06	0.00211304	Zdhhc2/Camk2a/Grin1/Iqsec2	4
ExN2	GO:0035418	protein localization to synapse	4/47	103/23355	5.49994e-05	0.0104389	Zdhhc2/Camk2a/Grin1/Iqsec2	4
ExN2	GO:1990778	protein localization to cell periphery	6/47	367/23355	9.0099e-05	0.0142507	Zdhhc2/Camk2a/Scn3b/Rab8b/Grin1/Iqsec2	6
ExN2	GO:0006904	vesicle docking involved in exocytosis	3/47	46/23355	0.000109114	0.0147928	Exoc6b/Camk2a/Rab8b	3
ExN2	GO:0051928	positive regulation of calcium ion transport	4/47	139/23355	0.000175702	0.0208426	Atp2b1/Camk2a/Itpr1/Grin1	4
ExN2	GO:0031346	positive regulation of cell projection organization	6/47	436/23355	0.000229762	0.022937	Gpm6a/Itpr1/Rab8b/Grin1/Bcl11a/Arpc2	6
ExN2	GO:0051924	regulation of calcium ion transport	5/47	280/23355	0.000242847	0.022937	Atp2b1/Camk2a/Itpr1/Grin1/Tspan13	5
ExN2	GO:0070588	calcium ion transmembrane transport	5/47	289/23355	0.000280977	0.022937	Atp2b1/Ryr3/Itpr1/Grin1/Tspan13	5
ExN2	GO:0010959	regulation of metal ion transport	5/47	291/23355	0.000290036	0.022937	Atp2b1/Camk2a/Itpr1/Grin1/Tspan13	5
ExN2	GO:0048278	vesicle docking	3/47	66/23355	0.00031978	0.023344	Exoc6b/Camk2a/Rab8b	3
ExN2	GO:0048168	regulation of neuronal synaptic plasticity	3/47	68/23355	0.000349236	0.0236732	Zdhhc2/Camk2a/Grin1	3
ExN2	GO:0035235	ionotropic glutamate receptor signaling pathway	2/47	16/23355	0.000467183	0.0277098	Camk2a/Grin1	2
ExN2	GO:0098696	regulation of neurotransmitter receptor localization to postsynaptic specialization membrane	2/47	16/23355	0.000467183	0.0277098	Camk2a/Iqsec2	2
ExN2	GO:0060401	cytosolic calcium ion transport	4/47	183/23355	0.000500091	0.0279168	Atp2b1/Ryr3/Itpr1/Grin1	4
ExN2	GO:0140056	organelle localization by membrane tethering	3/47	80/23355	0.000562943	0.0296796	Exoc6b/Camk2a/Rab8b	3
ExN2	GO:1905475	regulation of protein localization to membrane	4/47	195/23355	0.000634786	0.0317059	Zdhhc2/Camk2a/Iqsec2/Arpc2	4
ExN2	GO:0022406	membrane docking	3/47	85/23355	0.000672006	0.0318867	Exoc6b/Camk2a/Rab8b	3
ExN2	GO:0051481	negative regulation of cytosolic calcium ion concentration	2/47	21/23355	0.000812342	0.0367101	Atp2b1/Ryr3	2
ExN2	GO:0140029	exocytic process	3/47	98/23355	0.00101607	0.0438298	Exoc6b/Camk2a/Rab8b	3
ExN2	GO:1902683	regulation of receptor localization to synapse	2/47	24/23355	0.00106355	0.043883	Camk2a/Iqsec2	2
ExN2	GO:0071375	cellular response to peptide hormone stimulus	4/47	257/23355	0.00176213	0.0624254	Atp2b1/Prkcb/Camk2a/Rab8b	4
ExN2	GO:1902473	regulation of protein localization to synapse	2/47	31/23355	0.00177585	0.0624254	Camk2a/Iqsec2	2
ExN2	GO:0006612	protein targeting to membrane	3/47	119/23355	0.00177606	0.0624254	Zdhhc2/Rab8b/Arpc2	3
ExN2	GO:0018107	peptidyl-threonine phosphorylation	3/47	119/23355	0.00177606	0.0624254	Prkcb/Camk2a/Prkag2	3
ExN2	GO:0051491	positive regulation of filopodium assembly	2/47	33/23355	0.0020113	0.0648072	Gpm6a/Arpc2	2
ExN2	GO:0042391	regulation of membrane potential	5/47	451/23355	0.00206704	0.0648072	Kcnh7/Ppp3ca/Kcnd2/Scn3b/Grin1	5
ExN2	GO:0099633	protein localization to postsynaptic specialization membrane	2/47	34/23355	0.00213427	0.0648072	Camk2a/Iqsec2	2
ExN2	GO:0099645	neurotransmitter receptor localization to postsynaptic specialization membrane	2/47	34/23355	0.00213427	0.0648072	Camk2a/Iqsec2	2
ExN2	GO:0018210	peptidyl-threonine modification	3/47	128/23355	0.00218646	0.0648072	Prkcb/Camk2a/Prkag2	3
ExN2	GO:0006605	protein targeting	4/47	275/23355	0.00225357	0.0648072	Zdhhc2/Man1a/Rab8b/Arpc2	4
ExN2	GO:0050773	regulation of dendrite development	3/47	133/23355	0.00243786	0.0680449	Ppp3ca/Grin1/Bcl11a	3
ExN2	GO:0034314	Arp2/3 complex-mediated actin nucleation	2/47	38/23355	0.00266083	0.0685918	Iqgap2/Arpc2	2
ExN2	GO:2000249	regulation of actin cytoskeleton reorganization	2/47	38/23355	0.00266083	0.0685918	Iqgap2/Arpc2	2
ExN2	GO:0006874	cellular calcium ion homeostasis	5/47	480/23355	0.00270681	0.0685918	Atp2b1/Prkcb/Ryr3/Itpr1/Grin1	5
ExN2	GO:1904375	regulation of protein localization to cell periphery	3/47	139/23355	0.00276231	0.0685918	Zdhhc2/Camk2a/Iqsec2	3
ExN2	GO:0097553	calcium ion transmembrane import into cytosol	3/47	140/23355	0.00281884	0.0685918	Ryr3/Itpr1/Grin1	3
ExN2	GO:0072659	protein localization to plasma membrane	4/47	296/23355	0.002938	0.0697042	Zdhhc2/Camk2a/Scn3b/Rab8b	4
ExN2	GO:0055074	calcium ion homeostasis	5/47	496/23355	0.00311592	0.0715552	Atp2b1/Prkcb/Ryr3/Itpr1/Grin1	5
ExN2	GO:1901653	cellular response to peptide	4/47	303/23355	0.00319462	0.0715552	Atp2b1/Prkcb/Camk2a/Rab8b	4
ExN2	GO:0030501	positive regulation of bone mineralization	2/47	42/23355	0.00324223	0.0715552	Atp2b1/Fbn2	2
ExN2	GO:0016358	dendrite development	4/47	309/23355	0.00342645	0.0739023	Ppp3ca/Camk2a/Grin1/Bcl11a	4
ExN2	GO:0019932	second-messenger-mediated signaling	4/47	318/23355	0.00379534	0.079996	Ksr1/Ppp3ca/Itpr1/Gucy1a2	4
ExN2	GO:0007215	glutamate receptor signaling pathway	2/47	46/23355	0.00387757	0.079996	Camk2a/Grin1	2
ExN2	GO:0060402	calcium ion transport into cytosol	3/47	161/23355	0.0041746	0.0842913	Ryr3/Itpr1/Grin1	3
ExN2	GO:0070169	positive regulation of biomineral tissue development	2/47	50/23355	0.004566	0.0899697	Atp2b1/Fbn2	2
ExN2	GO:0110151	positive regulation of biomineralization	2/47	51/23355	0.0047463	0.0899697	Atp2b1/Fbn2	2
ExN2	GO:0043434	response to peptide hormone	4/47	342/23355	0.00490922	0.0899697	Atp2b1/Prkcb/Camk2a/Rab8b	4
ExN2	GO:0045010	actin nucleation	2/47	52/23355	0.00492985	0.0899697	Iqgap2/Arpc2	2
ExN2	GO:0051489	regulation of filopodium assembly	2/47	52/23355	0.00492985	0.0899697	Gpm6a/Arpc2	2
ExN2	GO:0086001	cardiac muscle cell action potential	2/47	56/23355	0.0056963	0.101996	Kcnd2/Scn3b	2
ExN2	GO:0045778	positive regulation of ossification	2/47	58/23355	0.00609868	0.105934	Atp2b1/Fbn2	2
ExN2	GO:0048813	dendrite morphogenesis	3/47	185/23355	0.00613948	0.105934	Ppp3ca/Camk2a/Grin1	3
ExN2	GO:0048167	regulation of synaptic plasticity	4/47	371/23355	0.00652587	0.11059	Zdhhc2/Camk2a/Grin1/Iqsec2	4
ExN2	GO:0051480	regulation of cytosolic calcium ion concentration	4/47	377/23355	0.00689959	0.114872	Atp2b1/Ryr3/Itpr1/Grin1	4
ExN2	GO:1990138	neuron projection extension	3/47	200/23355	0.0076057	0.124445	Slit3/Vcl/Bcl11a	3
ExN2	GO:0006887	exocytosis	4/47	391/23355	0.00782631	0.125884	Prkcb/Exoc6b/Camk2a/Rab8b	4
ExN2	GO:0032869	cellular response to insulin stimulus	3/47	205/23355	0.00813653	0.128693	Atp2b1/Prkcb/Rab8b	3
ExN2	GO:0046847	filopodium assembly	2/47	69/23355	0.00853492	0.132781	Gpm6a/Arpc2	2
ExN2	GO:0001666	response to hypoxia	3/47	210/23355	0.00868876	0.132994	Prkcb/Kcnd2/Itpr1	3
ExN2	GO:1901652	response to peptide	4/47	406/23355	0.00890672	0.133714	Atp2b1/Prkcb/Camk2a/Rab8b	4
ExN2	GO:0030032	lamellipodium assembly	2/47	71/23355	0.0090176	0.133714	Vcl/Arpc2	2
ExN2	GO:0097120	receptor localization to synapse	2/47	72/23355	0.00926344	0.134656	Camk2a/Iqsec2	2
ExN2	GO:0003012	muscle system process	4/47	412/23355	0.00936493	0.134656	Atp2b1/Ppp3ca/Ryr3/Scn3b	4
ExN2	GO:1900076	regulation of cellular response to insulin stimulus	2/47	79/23355	0.0110671	0.156756	Atp2b1/Prkcb	2
ExN2	GO:0030500	regulation of bone mineralization	2/47	82/23355	0.0118837	0.163099	Atp2b1/Fbn2	2
ExN2	GO:0036293	response to decreased oxygen levels	3/47	237/23355	0.0120479	0.163099	Prkcb/Kcnd2/Itpr1	3
ExN2	GO:0032868	response to insulin	3/47	241/23355	0.0126006	0.163099	Atp2b1/Prkcb/Rab8b	3
ExN2	GO:0006836	neurotransmitter transport	3/47	242/23355	0.012741	0.163099	Prkcb/Sv2b/Camk2a	3
ExN2	GO:0090150	establishment of protein localization to membrane	3/47	247/23355	0.0134566	0.163099	Zdhhc2/Rab8b/Arpc2	3
ExN2	GO:0060079	excitatory postsynaptic potential	2/47	89/23355	0.0138887	0.163099	Ppp3ca/Grin1	2
ExN2	GO:0097581	lamellipodium organization	2/47	89/23355	0.0138887	0.163099	Vcl/Arpc2	2
ExN2	GO:0048814	regulation of dendrite morphogenesis	2/47	91/23355	0.0144867	0.163099	Ppp3ca/Grin1	2
ExN2	GO:0051091	positive regulation of DNA-binding transcription factor activity	3/47	260/23355	0.0154233	0.163099	Prkcb/Ppp3ca/Camk2a	3
ExN2	GO:0007409	axonogenesis	4/47	483/23355	0.0159894	0.163099	Slit3/Vcl/Grin1/Bcl11a	4
ExN2	GO:0030838	positive regulation of actin filament polymerization	2/47	97/23355	0.0163462	0.163099	Iqgap2/Arpc2	2
ExN2	GO:0051668	localization within membrane	2/47	97/23355	0.0163462	0.163099	Zdhhc2/Camk2a	2
ExN2	GO:0099072	regulation of postsynaptic membrane neurotransmitter receptor levels	2/47	97/23355	0.0163462	0.163099	Camk2a/Iqsec2	2
ExN2	GO:0098876	vesicle-mediated transport to the plasma membrane	2/47	98/23355	0.0166656	0.163099	Zdhhc2/Exoc6b	2
ExN2	GO:0048588	developmental cell growth	3/47	269/23355	0.0168753	0.163099	Slit3/Vcl/Bcl11a	3
ExN2	GO:0070167	regulation of biomineral tissue development	2/47	99/23355	0.0169877	0.163099	Atp2b1/Fbn2	2
ExN2	GO:0099565	chemical synaptic transmission	postsynaptic	2/47	99/23355	0.0169877	0.126998	Ppp3ca/Grin1	2
ExN2	GO:0150115	cell-substrate junction organization	2/47	99/23355	0.0169877	0.163099	Vcl/Rab8b	2
ExN2	GO:0110149	regulation of biomineralization	2/47	101/23355	0.0176397	0.163099	Atp2b1/Fbn2	2
ExN2	GO:0060560	developmental growth involved in morphogenesis	3/47	277/23355	0.0182284	0.163099	Slit3/Vcl/Bcl11a	3
ExN2	GO:0044264	cellular polysaccharide metabolic process	2/47	104/23355	0.0186375	0.163099	Prkag2/Ndst3	2
ExN2	GO:0031532	actin cytoskeleton reorganization	2/47	107/23355	0.0196587	0.163099	Iqgap2/Arpc2	2
ExN2	GO:0000185	activation of MAPKKK activity	1/47	10/23355	0.0199467	0.163099	Ksr1	1
ExN2	GO:0010612	regulation of cardiac muscle adaptation	1/47	10/23355	0.0199467	0.163099	Ppp3ca	1
ExN2	GO:0014883	transition between fast and slow fiber	1/47	10/23355	0.0199467	0.163099	Ppp3ca	1
ExN2	GO:0035562	negative regulation of chromatin binding	1/47	10/23355	0.0199467	0.163099	Ppp3ca	1
ExN2	GO:0035581	sequestering of extracellular ligand from receptor	1/47	10/23355	0.0199467	0.163099	Fbn2	1
ExN2	GO:0042045	epithelial fluid transport	1/47	10/23355	0.0199467	0.163099	Itpr1	1
ExN2	GO:0045472	response to ether	1/47	10/23355	0.0199467	0.163099	Arpc2	1
ExN2	GO:0048671	negative regulation of collateral sprouting	1/47	10/23355	0.0199467	0.163099	Bcl11a	1
ExN2	GO:0086015	SA node cell action potential	1/47	10/23355	0.0199467	0.163099	Scn3b	1
ExN2	GO:0086018	SA node cell to atrial cardiac muscle cell signaling	1/47	10/23355	0.0199467	0.163099	Scn3b	1
ExN2	GO:0086070	SA node cell to atrial cardiac muscle cell communication	1/47	10/23355	0.0199467	0.163099	Scn3b	1
ExN2	GO:0098953	receptor diffusion trapping	1/47	10/23355	0.0199467	0.163099	Camk2a	1
ExN2	GO:0098970	postsynaptic neurotransmitter receptor diffusion trapping	1/47	10/23355	0.0199467	0.163099	Camk2a	1
ExN2	GO:0099004	calmodulin dependent kinase signaling pathway	1/47	10/23355	0.0199467	0.163099	Camk2a	1
ExN2	GO:0099628	neurotransmitter receptor diffusion trapping	1/47	10/23355	0.0199467	0.163099	Camk2a	1
ExN2	GO:1900454	positive regulation of long-term synaptic depression	1/47	10/23355	0.0199467	0.163099	Iqsec2	1
ExN2	GO:2000171	negative regulation of dendrite development	1/47	10/23355	0.0199467	0.163099	Bcl11a	1
ExN2	GO:0034446	substrate adhesion-dependent cell spreading	2/47	108/23355	0.0200043	0.163099	Itga8/Arpc2	2
ExN2	GO:1905477	positive regulation of protein localization to membrane	2/47	109/23355	0.0203524	0.163099	Zdhhc2/Arpc2	2
ExN2	GO:0090287	regulation of cellular response to growth factor stimulus	3/47	289/23355	0.0203688	0.163099	Prkcb/Fbn2/Itga8	3
ExN2	GO:0070482	response to oxygen levels	3/47	291/23355	0.0207385	0.163099	Prkcb/Kcnd2/Itpr1	3
ExN2	GO:0035249	synaptic transmission	glutamatergic	2/47	111/23355	0.0210562	0.126998	Grin1/Iqsec2	2
ExN2	GO:0051209	release of sequestered calcium ion into cytosol	2/47	111/23355	0.0210562	0.163099	Ryr3/Itpr1	2
ExN2	GO:0051283	negative regulation of sequestering of calcium ion	2/47	112/23355	0.0214119	0.163099	Ryr3/Itpr1	2
ExN2	GO:0120034	positive regulation of plasma membrane bounded cell projection assembly	2/47	112/23355	0.0214119	0.163099	Gpm6a/Arpc2	2
ExN2	GO:1903076	regulation of protein localization to plasma membrane	2/47	113/23355	0.0217701	0.163099	Zdhhc2/Camk2a	2
ExN2	GO:0003056	regulation of vascular associated smooth muscle contraction	1/47	11/23355	0.0219198	0.163099	Atp2b1	1
ExN2	GO:0006517	protein deglycosylation	1/47	11/23355	0.0219198	0.163099	Man1a	1
ExN2	GO:0050774	negative regulation of dendrite morphogenesis	1/47	11/23355	0.0219198	0.163099	Ppp3ca	1
ExN2	GO:0051458	corticotropin secretion	1/47	11/23355	0.0219198	0.163099	Rab8b	1
ExN2	GO:0060346	bone trabecula formation	1/47	11/23355	0.0219198	0.163099	Fbn2	1
ExN2	GO:0070493	thrombin-activated receptor signaling pathway	1/47	11/23355	0.0219198	0.163099	Iqgap2	1
ExN2	GO:0099171	presynaptic modulation of chemical synaptic transmission	1/47	11/23355	0.0219198	0.163099	Prkcb	1
ExN2	GO:1900115	extracellular regulation of signal transduction	1/47	11/23355	0.0219198	0.163099	Fbn2	1
ExN2	GO:1900116	extracellular negative regulation of signal transduction	1/47	11/23355	0.0219198	0.163099	Fbn2	1
ExN2	GO:1901660	calcium ion export	1/47	11/23355	0.0219198	0.163099	Atp2b1	1
ExN2	GO:1903911	positive regulation of receptor clustering	1/47	11/23355	0.0219198	0.163099	Zdhhc2	1
ExN2	GO:0017015	regulation of transforming growth factor beta receptor signaling pathway	2/47	114/23355	0.0221308	0.163099	Fbn2/Itga8	2
ExN2	GO:0051282	regulation of sequestering of calcium ion	2/47	114/23355	0.0221308	0.163099	Ryr3/Itpr1	2
ExN2	GO:0005976	polysaccharide metabolic process	2/47	115/23355	0.022494	0.163099	Prkag2/Ndst3	2
ExN2	GO:0060078	regulation of postsynaptic membrane potential	2/47	115/23355	0.022494	0.163099	Ppp3ca/Grin1	2
ExN2	GO:0051208	sequestering of calcium ion	2/47	116/23355	0.0228596	0.163099	Ryr3/Itpr1	2
ExN2	GO:0006936	muscle contraction	3/47	303/23355	0.0230345	0.163099	Atp2b1/Ryr3/Scn3b	3
ExN2	GO:1903844	regulation of cellular response to transforming growth factor beta stimulus	2/47	117/23355	0.0232278	0.163099	Fbn2/Itga8	2
ExN2	GO:0010749	regulation of nitric oxide mediated signal transduction	1/47	12/23355	0.0238891	0.163099	Gucy1a2	1
ExN2	GO:0016188	synaptic vesicle maturation	1/47	12/23355	0.0238891	0.163099	Zdhhc2	1
ExN2	GO:0030949	positive regulation of vascular endothelial growth factor receptor signaling pathway	1/47	12/23355	0.0238891	0.163099	Prkcb	1
ExN2	GO:0034333	adherens junction assembly	1/47	12/23355	0.0238891	0.163099	Vcl	1
ExN2	GO:0097113	AMPA glutamate receptor clustering	1/47	12/23355	0.0238891	0.163099	Zdhhc2	1
ExN2	GO:0097709	connective tissue replacement	1/47	12/23355	0.0238891	0.163099	Ppp3ca	1
ExN2	GO:0030282	bone mineralization	2/47	121/23355	0.0247247	0.165783	Atp2b1/Fbn2	2
ExN2	GO:0046928	regulation of neurotransmitter secretion	2/47	123/23355	0.0254877	0.165783	Prkcb/Camk2a	2
ExN2	GO:0021548	pons development	1/47	13/23355	0.0258544	0.165783	Grin1	1
ExN2	GO:0038166	angiotensin-activated signaling pathway	1/47	13/23355	0.0258544	0.165783	Camk2a	1
ExN2	GO:0060179	male mating behavior	1/47	13/23355	0.0258544	0.165783	Grin1	1
ExN2	GO:0097421	liver regeneration	1/47	13/23355	0.0258544	0.165783	Itpr1	1
ExN2	GO:0097688	glutamate receptor clustering	1/47	13/23355	0.0258544	0.165783	Zdhhc2	1
ExN2	GO:1903430	negative regulation of cell maturation	1/47	13/23355	0.0258544	0.165783	Bcl11a	1
ExN2	GO:1903977	positive regulation of glial cell migration	1/47	13/23355	0.0258544	0.165783	Grin1	1
ExN2	GO:0043087	regulation of GTPase activity	3/47	318/23355	0.0260924	0.166186	Tbc1d1/Iqgap2/Arhgap12	3
ExN2	GO:0051235	maintenance of location	3/47	324/23355	0.0273739	0.168136	Fbn2/Ryr3/Itpr1	3
ExN2	GO:0016081	synaptic vesicle docking	1/47	14/23355	0.0278159	0.168136	Camk2a	1
ExN2	GO:0048672	positive regulation of collateral sprouting	1/47	14/23355	0.0278159	0.168136	Bcl11a	1
ExN2	GO:0048755	branching morphogenesis of a nerve	1/47	14/23355	0.0278159	0.168136	Bcl11a	1
ExN2	GO:0051290	protein heterotetramerization	1/47	14/23355	0.0278159	0.168136	Grin1	1
ExN2	GO:0071803	positive regulation of podosome assembly	1/47	14/23355	0.0278159	0.168136	Arpc2	1
ExN2	GO:1902950	regulation of dendritic spine maintenance	1/47	14/23355	0.0278159	0.168136	Grin1	1
ExN2	GO:2000347	positive regulation of hepatocyte proliferation	1/47	14/23355	0.0278159	0.168136	Itpr1	1
ExN2	GO:0032273	positive regulation of protein polymerization	2/47	130/23355	0.0282329	0.169192	Iqgap2/Arpc2	2
ExN2	GO:0030278	regulation of ossification	2/47	132/23355	0.0290383	0.169192	Atp2b1/Fbn2	2
ExN2	GO:0007204	positive regulation of cytosolic calcium ion concentration	3/47	333/23355	0.0293587	0.169192	Ryr3/Itpr1/Grin1	3
ExN2	GO:0021700	developmental maturation	3/47	333/23355	0.0293587	0.169192	Zdhhc2/Grin1/Bcl11a	3
ExN2	GO:0042048	olfactory behavior	1/47	15/23355	0.0297735	0.169192	Grin1	1
ExN2	GO:0061430	bone trabecula morphogenesis	1/47	15/23355	0.0297735	0.169192	Fbn2	1
ExN2	GO:0086014	atrial cardiac muscle cell action potential	1/47	15/23355	0.0297735	0.169192	Scn3b	1
ExN2	GO:0086026	atrial cardiac muscle cell to AV node cell signaling	1/47	15/23355	0.0297735	0.169192	Scn3b	1
ExN2	GO:0086066	atrial cardiac muscle cell to AV node cell communication	1/47	15/23355	0.0297735	0.169192	Scn3b	1
ExN2	GO:1903799	negative regulation of production of miRNAs involved in gene silencing by miRNA	1/47	15/23355	0.0297735	0.169192	Ppp3ca	1
ExN2	GO:0001508	action potential	2/47	138/23355	0.031509	0.171606	Kcnd2/Scn3b	2
ExN2	GO:0016079	synaptic vesicle exocytosis	2/47	138/23355	0.031509	0.171606	Prkcb/Camk2a	2
ExN2	GO:0014733	regulation of skeletal muscle adaptation	1/47	16/23355	0.0317273	0.171606	Ppp3ca	1
ExN2	GO:0016322	neuron remodeling	1/47	16/23355	0.0317273	0.171606	Bcl11a	1
ExN2	GO:0090136	epithelial cell-cell adhesion	1/47	16/23355	0.0317273	0.171606	Vcl	1
ExN2	GO:0048675	axon extension	2/47	139/23355	0.0319286	0.171606	Slit3/Vcl	2
ExN2	GO:0051588	regulation of neurotransmitter transport	2/47	140/23355	0.0323505	0.171606	Prkcb/Camk2a	2
ExN2	GO:0090316	positive regulation of intracellular protein transport	2/47	142/23355	0.0332009	0.171606	Zdhhc2/Arpc2	2
ExN2	GO:0001967	suckling behavior	1/47	17/23355	0.0336772	0.171606	Grin1	1
ExN2	GO:0006491	N-glycan processing	1/47	17/23355	0.0336772	0.171606	Man1a	1
ExN2	GO:0036120	cellular response to platelet-derived growth factor stimulus	1/47	17/23355	0.0336772	0.171606	Arpc2	1
ExN2	GO:0060134	prepulse inhibition	1/47	17/23355	0.0336772	0.171606	Grin1	1
ExN2	GO:0070262	peptidyl-serine dephosphorylation	1/47	17/23355	0.0336772	0.171606	Ppp3ca	1
ExN2	GO:0086012	membrane depolarization during cardiac muscle cell action potential	1/47	17/23355	0.0336772	0.171606	Scn3b	1
ExN2	GO:1900452	regulation of long-term synaptic depression	1/47	17/23355	0.0336772	0.171606	Iqsec2	1
ExN2	GO:0031589	cell-substrate adhesion	3/47	358/23355	0.0352639	0.171606	Vcl/Itga8/Arpc2	3
ExN2	GO:0035637	multicellular organismal signaling	2/47	147/23355	0.035365	0.171606	Kcnd2/Scn3b	2
ExN2	GO:0051092	positive regulation of NF-kappaB transcription factor activity	2/47	147/23355	0.035365	0.171606	Prkcb/Camk2a	2
ExN2	GO:0006625	protein targeting to peroxisome	1/47	18/23355	0.0356232	0.171606	Rab8b	1
ExN2	GO:0014041	regulation of neuron maturation	1/47	18/23355	0.0356232	0.171606	Bcl11a	1
ExN2	GO:0036119	response to platelet-derived growth factor	1/47	18/23355	0.0356232	0.171606	Arpc2	1
ExN2	GO:0043278	response to morphine	1/47	18/23355	0.0356232	0.171606	Grin1	1
ExN2	GO:0050855	regulation of B cell receptor signaling pathway	1/47	18/23355	0.0356232	0.171606	Prkcb	1
ExN2	GO:0071801	regulation of podosome assembly	1/47	18/23355	0.0356232	0.171606	Arpc2	1
ExN2	GO:0072662	protein localization to peroxisome	1/47	18/23355	0.0356232	0.171606	Rab8b	1
ExN2	GO:0072663	establishment of protein localization to peroxisome	1/47	18/23355	0.0356232	0.171606	Rab8b	1
ExN2	GO:0099638	endosome to plasma membrane protein transport	1/47	18/23355	0.0356232	0.171606	Zdhhc2	1
ExN2	GO:1901550	regulation of endothelial cell development	1/47	18/23355	0.0356232	0.171606	Vcl	1
ExN2	GO:1903140	regulation of establishment of endothelial barrier	1/47	18/23355	0.0356232	0.171606	Vcl	1
ExN2	GO:1904385	cellular response to angiotensin	1/47	18/23355	0.0356232	0.171606	Camk2a	1
ExN2	GO:0019233	sensory perception of pain	2/47	148/23355	0.0358043	0.171608	Kcnd2/Grin1	2
ExN2	GO:0014072	response to isoquinoline alkaloid	1/47	19/23355	0.0375655	0.173901	Grin1	1
ExN2	GO:0015919	peroxisomal membrane transport	1/47	19/23355	0.0375655	0.173901	Rab8b	1
ExN2	GO:0032011	ARF protein signal transduction	1/47	19/23355	0.0375655	0.173901	Iqsec2	1
ExN2	GO:0032012	regulation of ARF protein signal transduction	1/47	19/23355	0.0375655	0.173901	Iqsec2	1
ExN2	GO:0060965	negative regulation of gene silencing by miRNA	1/47	19/23355	0.0375655	0.173901	Ppp3ca	1
ExN2	GO:0072578	neurotransmitter-gated ion channel clustering	1/47	19/23355	0.0375655	0.173901	Zdhhc2	1
ExN2	GO:2000251	positive regulation of actin cytoskeleton reorganization	1/47	19/23355	0.0375655	0.173901	Arpc2	1
ExN2	GO:0007613	memory	2/47	154/23355	0.0384845	0.17729	Itga8/Grin1	2
ExN2	GO:0071322	cellular response to carbohydrate stimulus	2/47	156/23355	0.0393945	0.177674	Prkcb/Ppp3ca	2
ExN2	GO:0001975	response to amphetamine	1/47	20/23355	0.0395039	0.177674	Grin1	1
ExN2	GO:0003180	aortic valve morphogenesis	1/47	20/23355	0.0395039	0.177674	Slit3	1
ExN2	GO:1903909	regulation of receptor clustering	1/47	20/23355	0.0395039	0.177674	Zdhhc2	1
ExN2	GO:1990776	response to angiotensin	1/47	20/23355	0.0395039	0.177674	Camk2a	1
ExN2	GO:0050768	negative regulation of neurogenesis	2/47	160/23355	0.0412392	0.18206	Ppp3ca/Bcl11a	2
ExN2	GO:0045475	locomotor rhythm	1/47	21/23355	0.0414384	0.18206	Kcnd2	1
ExN2	GO:0050849	negative regulation of calcium-mediated signaling	1/47	21/23355	0.0414384	0.18206	Itpr1	1
ExN2	GO:0060149	negative regulation of posttranscriptional gene silencing	1/47	21/23355	0.0414384	0.18206	Ppp3ca	1
ExN2	GO:0060967	negative regulation of gene silencing by RNA	1/47	21/23355	0.0414384	0.18206	Ppp3ca	1
ExN2	GO:0031214	biomineral tissue development	2/47	164/23355	0.043116	0.182922	Atp2b1/Fbn2	2
ExN2	GO:0051961	negative regulation of nervous system development	2/47	164/23355	0.043116	0.182922	Ppp3ca/Bcl11a	2
ExN2	GO:0010666	positive regulation of cardiac muscle cell apoptotic process	1/47	22/23355	0.0433692	0.182922	Camk2a	1
ExN2	GO:0014075	response to amine	1/47	22/23355	0.0433692	0.182922	Grin1	1
ExN2	GO:0015012	heparan sulfate proteoglycan biosynthetic process	1/47	22/23355	0.0433692	0.182922	Ndst3	1
ExN2	GO:0043574	peroxisomal transport	1/47	22/23355	0.0433692	0.182922	Rab8b	1
ExN2	GO:0071800	podosome assembly	1/47	22/23355	0.0433692	0.182922	Arpc2	1
ExN2	GO:0099170	postsynaptic modulation of chemical synaptic transmission	1/47	22/23355	0.0433692	0.182922	Ppp3ca	1
ExN2	GO:1903975	regulation of glial cell migration	1/47	22/23355	0.0433692	0.182922	Grin1	1
ExN2	GO:0110148	biomineralization	2/47	166/23355	0.0440664	0.183652	Atp2b1/Fbn2	2
ExN2	GO:0006941	striated muscle contraction	2/47	167/23355	0.0445445	0.183652	Ryr3/Scn3b	2
ExN2	GO:0051100	negative regulation of binding	2/47	168/23355	0.0450245	0.183652	Ppp3ca/Zfp462	2
ExN2	GO:0007635	chemosensory behavior	1/47	23/23355	0.0452961	0.183652	Grin1	1
ExN2	GO:0010663	positive regulation of striated muscle cell apoptotic process	1/47	23/23355	0.0452961	0.183652	Camk2a	1
ExN2	GO:0043501	skeletal muscle adaptation	1/47	23/23355	0.0452961	0.183652	Ppp3ca	1
ExN2	GO:0043576	regulation of respiratory gaseous exchange	1/47	23/23355	0.0452961	0.183652	Grin1	1
ExN2	GO:0050857	positive regulation of antigen receptor-mediated signaling pathway	1/47	23/23355	0.0452961	0.183652	Prkcb	1
ExN2	GO:2000345	regulation of hepatocyte proliferation	1/47	23/23355	0.0452961	0.183652	Itpr1	1
ExN2	GO:0071692	protein localization to extracellular region	3/47	400/23355	0.0464637	0.183652	Ppp3ca/Fbn2/Rab8b	3
ExN2	GO:0030833	regulation of actin filament polymerization	2/47	172/23355	0.046964	0.183652	Iqgap2/Arpc2	2
ExN2	GO:0003181	atrioventricular valve morphogenesis	1/47	24/23355	0.0472193	0.183652	Slit3	1
ExN2	GO:0006516	glycoprotein catabolic process	1/47	24/23355	0.0472193	0.183652	Man1a	1
ExN2	GO:0018230	peptidyl-L-cysteine S-palmitoylation	1/47	24/23355	0.0472193	0.183652	Zdhhc2	1
ExN2	GO:0018231	peptidyl-S-diacylglycerol-L-cysteine biosynthetic process from peptidyl-cysteine	1/47	24/23355	0.0472193	0.183652	Zdhhc2	1
ExN2	GO:0048670	regulation of collateral sprouting	1/47	24/23355	0.0472193	0.183652	Bcl11a	1
ExN2	GO:0051291	protein heterooligomerization	1/47	24/23355	0.0472193	0.183652	Grin1	1
ExN2	GO:0097062	dendritic spine maintenance	1/47	24/23355	0.0472193	0.183652	Grin1	1
ExN2	GO:0150105	protein localization to cell-cell junction	1/47	24/23355	0.0472193	0.183652	Vcl	1
ExN2	GO:0003176	aortic valve development	1/47	25/23355	0.0491387	0.189563	Slit3	1
ExN2	GO:1903798	regulation of production of miRNAs involved in gene silencing by miRNA	1/47	25/23355	0.0491387	0.189563	Ppp3ca	1
ExN2	GO:0007179	transforming growth factor beta receptor signaling pathway	2/47	178/23355	0.04993	0.189959	Fbn2/Itga8	2
ExN2	GO:0051090	regulation of DNA-binding transcription factor activity	3/47	415/23355	0.0508442	0.189959	Prkcb/Ppp3ca/Camk2a	3
ExN2	GO:0003299	muscle hypertrophy in response to stress	1/47	26/23355	0.0510542	0.189959	Ppp3ca	1
ExN2	GO:0007263	nitric oxide mediated signal transduction	1/47	26/23355	0.0510542	0.189959	Gucy1a2	1
ExN2	GO:0010829	negative regulation of glucose transmembrane transport	1/47	26/23355	0.0510542	0.189959	Prkcb	1
ExN2	GO:0014898	cardiac muscle hypertrophy in response to stress	1/47	26/23355	0.0510542	0.189959	Ppp3ca	1
ExN2	GO:0035561	regulation of chromatin binding	1/47	26/23355	0.0510542	0.189959	Ppp3ca	1
ExN2	GO:0070920	regulation of production of small RNA involved in gene silencing by RNA	1/47	26/23355	0.0510542	0.189959	Ppp3ca	1
ExN2	GO:0086019	cell-cell signaling involved in cardiac conduction	1/47	26/23355	0.0510542	0.189959	Scn3b	1
ExN2	GO:0032388	positive regulation of intracellular transport	2/47	181/23355	0.051438	0.189959	Zdhhc2/Arpc2	2
ExN2	GO:0032535	regulation of cellular component size	3/47	417/23355	0.0514431	0.189959	Iqgap2/Bcl11a/Arpc2	3
ExN2	GO:0000082	G1/S transition of mitotic cell cycle	2/47	184/23355	0.0529624	0.190398	Ppp3ca/Camk2a	2
ExN2	GO:0003171	atrioventricular valve development	1/47	27/23355	0.052966	0.190398	Slit3	1
ExN2	GO:0014887	cardiac muscle adaptation	1/47	27/23355	0.052966	0.190398	Ppp3ca	1
ExN2	GO:0030201	heparan sulfate proteoglycan metabolic process	1/47	27/23355	0.052966	0.190398	Ndst3	1
ExN2	GO:0031100	animal organ regeneration	1/47	27/23355	0.052966	0.190398	Itpr1	1
ExN2	GO:0060343	trabecula formation	1/47	27/23355	0.052966	0.190398	Fbn2	1
ExN2	GO:0007269	neurotransmitter secretion	2/47	186/23355	0.0539877	0.190398	Prkcb/Camk2a	2
ExN2	GO:0050770	regulation of axonogenesis	2/47	186/23355	0.0539877	0.190398	Grin1/Bcl11a	2
ExN2	GO:0099643	signal release from synapse	2/47	186/23355	0.0539877	0.190398	Prkcb/Camk2a	2
ExN2	GO:0010460	positive regulation of heart rate	1/47	28/23355	0.0548741	0.190398	Scn3b	1
ExN2	GO:0032469	endoplasmic reticulum calcium ion homeostasis	1/47	28/23355	0.0548741	0.190398	Itpr1	1
ExN2	GO:0042044	fluid transport	1/47	28/23355	0.0548741	0.190398	Itpr1	1
ExN2	GO:0048745	smooth muscle tissue development	1/47	28/23355	0.0548741	0.190398	Itga8	1
ExN2	GO:0051016	barbed-end actin filament capping	1/47	28/23355	0.0548741	0.190398	Arpc2	1
ExN2	GO:0086005	ventricular cardiac muscle cell action potential	1/47	28/23355	0.0548741	0.190398	Scn3b	1
ExN2	GO:0030041	actin filament polymerization	2/47	188/23355	0.05502	0.190398	Iqgap2/Arpc2	2
ExN2	GO:0034329	cell junction assembly	3/47	432/23355	0.056045	0.190398	Vcl/Gpm6a/Grin1	3
ExN2	GO:0008064	regulation of actin polymerization or depolymerization	2/47	190/23355	0.0560593	0.190398	Iqgap2/Arpc2	2
ExN2	GO:0072594	establishment of protein localization to organelle	3/47	433/23355	0.0563586	0.190398	Ppp3ca/Man1a/Rab8b	3
ExN2	GO:0010592	positive regulation of lamellipodium assembly	1/47	29/23355	0.0567784	0.190398	Arpc2	1
ExN2	GO:0010800	positive regulation of peptidyl-threonine phosphorylation	1/47	29/23355	0.0567784	0.190398	Prkag2	1
ExN2	GO:0014829	vascular associated smooth muscle contraction	1/47	29/23355	0.0567784	0.190398	Atp2b1	1
ExN2	GO:0030511	positive regulation of transforming growth factor beta receptor signaling pathway	1/47	29/23355	0.0567784	0.190398	Itga8	1
ExN2	GO:0090314	positive regulation of protein targeting to membrane	1/47	29/23355	0.0567784	0.190398	Arpc2	1
ExN2	GO:1900273	positive regulation of long-term synaptic potentiation	1/47	29/23355	0.0567784	0.190398	Zdhhc2	1
ExN2	GO:1903846	positive regulation of cellular response to transforming growth factor beta stimulus	1/47	29/23355	0.0567784	0.190398	Itga8	1
ExN2	GO:0001764	neuron migration	2/47	192/23355	0.0571056	0.190565	Camk2a/Gpm6a	2
ExN2	GO:0007416	synapse assembly	2/47	193/23355	0.0576314	0.190565	Gpm6a/Grin1	2
ExN2	GO:0019722	calcium-mediated signaling	2/47	193/23355	0.0576314	0.190565	Ppp3ca/Itpr1	2
ExN2	GO:0030832	regulation of actin filament length	2/47	193/23355	0.0576314	0.190565	Iqgap2/Arpc2	2
ExN2	GO:0007264	small GTPase mediated signal transduction	3/47	439/23355	0.0582583	0.191969	Ksr1/Iqsec2/Arhgap12	3
ExN2	GO:0030947	regulation of vascular endothelial growth factor receptor signaling pathway	1/47	30/23355	0.0586789	0.192022	Prkcb	1
ExN2	GO:0070633	transepithelial transport	1/47	30/23355	0.0586789	0.192022	Itpr1	1
ExN2	GO:0120032	regulation of plasma membrane bounded cell projection assembly	2/47	196/23355	0.0592188	0.193123	Gpm6a/Arpc2	2
ExN2	GO:0007015	actin filament organization	3/47	445/23355	0.0601883	0.193556	Iqgap2/Arhgap12/Arpc2	3
ExN2	GO:0060491	regulation of cell projection assembly	2/47	198/23355	0.0602855	0.193556	Gpm6a/Arpc2	2
ExN2	GO:0072574	hepatocyte proliferation	1/47	31/23355	0.0605756	0.193556	Itpr1	1
ExN2	GO:0072575	epithelial cell proliferation involved in liver morphogenesis	1/47	31/23355	0.0605756	0.193556	Itpr1	1
ExN2	GO:0086010	membrane depolarization during action potential	1/47	31/23355	0.0605756	0.193556	Scn3b	1
ExN2	GO:1990126	retrograde transport	endosome to plasma membrane	1/47	31/23355	0.0605756	0.150714	Zdhhc2	1
ExN2	GO:0030308	negative regulation of cell growth	2/47	200/23355	0.0613589	0.195401	Slit3/Bcl11a	2
ExN2	GO:0071805	potassium ion transmembrane transport	2/47	201/23355	0.0618981	0.195755	Kcnh7/Kcnd2	2
ExN2	GO:0048668	collateral sprouting	1/47	32/23355	0.0624687	0.195755	Bcl11a	1
ExN2	GO:1903859	regulation of dendrite extension	1/47	32/23355	0.0624687	0.195755	Bcl11a	1
ExN2	GO:0010721	negative regulation of cell development	2/47	203/23355	0.0629814	0.195755	Ppp3ca/Bcl11a	2
ExN2	GO:0044843	cell cycle G1/S phase transition	2/47	203/23355	0.0629814	0.195755	Ppp3ca/Camk2a	2
ExN2	GO:0099173	postsynapse organization	2/47	203/23355	0.0629814	0.195755	Zdhhc2/Grin1	2
ExN2	GO:1902905	positive regulation of supramolecular fiber organization	2/47	203/23355	0.0629814	0.195755	Iqgap2/Arpc2	2
ExN2	GO:0009743	response to carbohydrate	2/47	205/23355	0.0640712	0.195755	Prkcb/Ppp3ca	2
ExN2	GO:0007617	mating behavior	1/47	33/23355	0.064358	0.195755	Grin1	1
ExN2	GO:0018345	protein palmitoylation	1/47	33/23355	0.064358	0.195755	Zdhhc2	1
ExN2	GO:0060969	negative regulation of gene silencing	1/47	33/23355	0.064358	0.195755	Ppp3ca	1
ExN2	GO:0072576	liver morphogenesis	1/47	33/23355	0.064358	0.195755	Itpr1	1
ExN2	GO:1903429	regulation of cell maturation	1/47	33/23355	0.064358	0.195755	Bcl11a	1
ExN2	GO:1905314	semi-lunar valve development	1/47	33/23355	0.064358	0.195755	Slit3	1
ExN2	GO:0031345	negative regulation of cell projection organization	2/47	209/23355	0.06627	0.200927	Ppp3ca/Bcl11a	2
ExN2	GO:0048169	regulation of long-term neuronal synaptic plasticity	1/47	35/23355	0.0681254	0.203452	Grin1	1
ExN2	GO:0008154	actin polymerization or depolymerization	2/47	215/23355	0.0696154	0.203452	Iqgap2/Arpc2	2
ExN2	GO:0001964	startle response	1/47	36/23355	0.0700035	0.203452	Grin1	1
ExN2	GO:0007031	peroxisome organization	1/47	36/23355	0.0700035	0.203452	Rab8b	1
ExN2	GO:0060292	long-term synaptic depression	1/47	36/23355	0.0700035	0.203452	Iqsec2	1
ExN2	GO:0071320	cellular response to cAMP	1/47	36/23355	0.0700035	0.203452	Itpr1	1
ExN2	GO:0086091	regulation of heart rate by cardiac conduction	1/47	36/23355	0.0700035	0.203452	Scn3b	1
ExN2	GO:0090313	regulation of protein targeting to membrane	1/47	36/23355	0.0700035	0.203452	Arpc2	1
ExN2	GO:1902745	positive regulation of lamellipodium organization	1/47	36/23355	0.0700035	0.203452	Arpc2	1
ExN2	GO:0051651	maintenance of location in cell	2/47	216/23355	0.0701783	0.203452	Ryr3/Itpr1	2
ExN2	GO:0097305	response to alcohol	2/47	216/23355	0.0701783	0.203452	Grin1/Arpc2	2
ExN2	GO:1901888	regulation of cell junction assembly	2/47	216/23355	0.0701783	0.203452	Vcl/Grin1	2
ExN2	GO:0007160	cell-matrix adhesion	2/47	218/23355	0.0713088	0.203452	Vcl/Itga8	2
ExN2	GO:0071560	cellular response to transforming growth factor beta stimulus	2/47	218/23355	0.0713088	0.203452	Fbn2/Itga8	2
ExN2	GO:0016572	histone phosphorylation	1/47	37/23355	0.0718779	0.203452	Prkcb	1
ExN2	GO:0048846	axon extension involved in axon guidance	1/47	37/23355	0.0718779	0.203452	Slit3	1
ExN2	GO:1902284	neuron projection extension involved in neuron projection guidance	1/47	37/23355	0.0718779	0.203452	Slit3	1
ExN2	GO:0010976	positive regulation of neuron projection development	2/47	220/23355	0.0724452	0.203452	Itpr1/Bcl11a	2
ExN2	GO:0017038	protein import	2/47	220/23355	0.0724452	0.203452	Ppp3ca/Rab8b	2
ExN2	GO:0033157	regulation of intracellular protein transport	2/47	220/23355	0.0724452	0.203452	Zdhhc2/Arpc2	2
ExN2	GO:0010810	regulation of cell-substrate adhesion	2/47	221/23355	0.0730157	0.203452	Vcl/Arpc2	2
ExN2	GO:0051495	positive regulation of cytoskeleton organization	2/47	221/23355	0.0730157	0.203452	Iqgap2/Arpc2	2
ExN2	GO:0051259	protein complex oligomerization	2/47	222/23355	0.0735876	0.203452	Kcnd2/Grin1	2
ExN2	GO:0071559	response to transforming growth factor beta	2/47	222/23355	0.0735876	0.203452	Fbn2/Itga8	2
ExN2	GO:0002931	response to ischemia	1/47	38/23355	0.0737487	0.203452	Camk2a	1
ExN2	GO:0010591	regulation of lamellipodium assembly	1/47	38/23355	0.0737487	0.203452	Arpc2	1
ExN2	GO:0010661	positive regulation of muscle cell apoptotic process	1/47	38/23355	0.0737487	0.203452	Camk2a	1
ExN2	GO:0045047	protein targeting to ER	1/47	38/23355	0.0737487	0.203452	Man1a	1
ExN2	GO:0051968	positive regulation of synaptic transmission	glutamatergic	1/47	38/23355	0.0737487	0.15842	Iqsec2	1
ExN2	GO:0070528	protein kinase C signaling	1/47	38/23355	0.0737487	0.203452	Arpc2	1
ExN2	GO:2000463	positive regulation of excitatory postsynaptic potential	1/47	38/23355	0.0737487	0.203452	Grin1	1
ExN2	GO:0050808	synapse organization	3/47	486/23355	0.0741701	0.204021	Zdhhc2/Gpm6a/Grin1	3
ExN2	GO:0010613	positive regulation of cardiac muscle hypertrophy	1/47	39/23355	0.0756157	0.206799	Ppp3ca	1
ExN2	GO:0086065	cell communication involved in cardiac conduction	1/47	39/23355	0.0756157	0.206799	Scn3b	1
ExN2	GO:0032271	regulation of protein polymerization	2/47	228/23355	0.0770499	0.208294	Iqgap2/Arpc2	2
ExN2	GO:0099504	synaptic vesicle cycle	2/47	228/23355	0.0770499	0.208294	Prkcb/Camk2a	2
ExN2	GO:0007616	long-term memory	1/47	40/23355	0.0774791	0.208294	Grin1	1
ExN2	GO:0014742	positive regulation of muscle hypertrophy	1/47	40/23355	0.0774791	0.208294	Ppp3ca	1
ExN2	GO:0045601	regulation of endothelial cell differentiation	1/47	40/23355	0.0774791	0.208294	Vcl	1
ExN2	GO:1902108	regulation of mitochondrial membrane permeability involved in apoptotic process	1/47	40/23355	0.0774791	0.208294	Camk2a	1
ExN2	GO:0014046	dopamine secretion	1/47	41/23355	0.0793387	0.210314	Prkcb	1
ExN2	GO:0014059	regulation of dopamine secretion	1/47	41/23355	0.0793387	0.210314	Prkcb	1
ExN2	GO:0045823	positive regulation of heart contraction	1/47	41/23355	0.0793387	0.210314	Scn3b	1
ExN2	GO:0051693	actin filament capping	1/47	41/23355	0.0793387	0.210314	Arpc2	1
ExN2	GO:0071364	cellular response to epidermal growth factor stimulus	1/47	41/23355	0.0793387	0.210314	Arpc2	1
ExN2	GO:0090276	regulation of peptide hormone secretion	2/47	235/23355	0.0811538	0.212269	Ppp3ca/Rab8b	2
ExN2	GO:0046627	negative regulation of insulin receptor signaling pathway	1/47	42/23355	0.0811948	0.212269	Prkcb	1
ExN2	GO:0048741	skeletal muscle fiber development	1/47	42/23355	0.0811948	0.212269	Ppp3ca	1
ExN2	GO:0072599	establishment of protein localization to endoplasmic reticulum	1/47	42/23355	0.0811948	0.212269	Man1a	1
ExN2	GO:1900026	positive regulation of substrate adhesion-dependent cell spreading	1/47	42/23355	0.0811948	0.212269	Arpc2	1
ExN2	GO:0010765	positive regulation of sodium ion transport	1/47	43/23355	0.0830471	0.215333	Scn3b	1
ExN2	GO:0016925	protein sumoylation	1/47	43/23355	0.0830471	0.215333	Bcl11a	1
ExN2	GO:0097484	dendrite extension	1/47	43/23355	0.0830471	0.215333	Bcl11a	1
ExN2	GO:0031334	positive regulation of protein-containing complex assembly	2/47	239/23355	0.0835291	0.215417	Iqgap2/Arpc2	2
ExN2	GO:0017157	regulation of exocytosis	2/47	240/23355	0.0841263	0.215417	Prkcb/Rab8b	2
ExN2	GO:0006813	potassium ion transport	2/47	241/23355	0.0847249	0.215417	Kcnh7/Kcnd2	2
ExN2	GO:0050919	negative chemotaxis	1/47	44/23355	0.0848958	0.215417	Slit3	1
ExN2	GO:0070849	response to epidermal growth factor	1/47	44/23355	0.0848958	0.215417	Arpc2	1
ExN2	GO:0086002	cardiac muscle cell action potential involved in contraction	1/47	44/23355	0.0848958	0.215417	Scn3b	1
ExN2	GO:1903524	positive regulation of blood circulation	1/47	44/23355	0.0848958	0.215417	Scn3b	1
ExN2	GO:1903960	negative regulation of anion transmembrane transport	1/47	44/23355	0.0848958	0.215417	Prkcb	1
ExN2	GO:0090257	regulation of muscle system process	2/47	244/23355	0.0865284	0.218348	Atp2b1/Ppp3ca	2
ExN2	GO:0019228	neuronal action potential	1/47	45/23355	0.0867409	0.218348	Kcnd2	1
ExN2	GO:0042149	cellular response to glucose starvation	1/47	45/23355	0.0867409	0.218348	Prkag2	1
ExN2	GO:0003254	regulation of membrane depolarization	1/47	46/23355	0.0885823	0.221223	Scn3b	1
ExN2	GO:0014904	myotube cell development	1/47	46/23355	0.0885823	0.221223	Ppp3ca	1
ExN2	GO:1900077	negative regulation of cellular response to insulin stimulus	1/47	46/23355	0.0885823	0.221223	Prkcb	1
ExN2	GO:1903522	regulation of blood circulation	2/47	249/23355	0.0895603	0.222302	Atp2b1/Scn3b	2
ExN2	GO:1903792	negative regulation of anion transport	2/47	249/23355	0.0895603	0.222302	Prkcb/Ppp3ca	2
ExN2	GO:0090092	regulation of transmembrane receptor protein serine/threonine kinase signaling pathway	2/47	250/23355	0.0901704	0.222302	Fbn2/Itga8	2
ExN2	GO:0001941	postsynaptic membrane organization	1/47	47/23355	0.09042	0.222302	Zdhhc2	1
ExN2	GO:0010799	regulation of peptidyl-threonine phosphorylation	1/47	47/23355	0.09042	0.222302	Prkag2	1
ExN2	GO:0030835	negative regulation of actin filament depolymerization	1/47	47/23355	0.09042	0.222302	Arpc2	1
ExN2	GO:0003179	heart valve morphogenesis	1/47	48/23355	0.0922542	0.223664	Slit3	1
ExN2	GO:0033173	calcineurin-NFAT signaling cascade	1/47	48/23355	0.0922542	0.223664	Ppp3ca	1
ExN2	GO:0048010	vascular endothelial growth factor receptor signaling pathway	1/47	48/23355	0.0922542	0.223664	Prkcb	1
ExN2	GO:0070839	metal ion export	1/47	48/23355	0.0922542	0.223664	Atp2b1	1
ExN2	GO:1902743	regulation of lamellipodium organization	1/47	48/23355	0.0922542	0.223664	Arpc2	1
ExN2	GO:0034976	response to endoplasmic reticulum stress	2/47	254/23355	0.0926237	0.223664	Man1a/Itpr1	2
ExN2	GO:1901215	negative regulation of neuron death	2/47	254/23355	0.0926237	0.223664	Itpr1/Grin1	2
ExN2	GO:0001505	regulation of neurotransmitter levels	2/47	255/23355	0.0932401	0.224146	Prkcb/Camk2a	2
ExN2	GO:0006110	regulation of glycolytic process	1/47	49/23355	0.0940847	0.224146	Prkag2	1
ExN2	GO:0014888	striated muscle adaptation	1/47	49/23355	0.0940847	0.224146	Ppp3ca	1
ExN2	GO:0018198	peptidyl-cysteine modification	1/47	49/23355	0.0940847	0.224146	Zdhhc2	1
ExN2	GO:0019098	reproductive behavior	1/47	49/23355	0.0940847	0.224146	Grin1	1
ExN2	GO:0031503	protein-containing complex localization	2/47	257/23355	0.0944766	0.224146	Camk2a/Iqsec2	2
ExN2	GO:0099003	vesicle-mediated transport in synapse	2/47	257/23355	0.0944766	0.224146	Prkcb/Camk2a	2
ExN2	GO:0035196	production of miRNAs involved in gene silencing by miRNA	1/47	50/23355	0.0959116	0.225297	Ppp3ca	1
ExN2	GO:0043392	negative regulation of DNA binding	1/47	50/23355	0.0959116	0.225297	Zfp462	1
ExN2	GO:0044060	regulation of endocrine process	1/47	50/23355	0.0959116	0.225297	Rab8b	1
ExN2	GO:0060964	regulation of gene silencing by miRNA	1/47	50/23355	0.0959116	0.225297	Ppp3ca	1
ExN2	GO:0050807	regulation of synapse organization	2/47	261/23355	0.0969639	0.227207	Gpm6a/Grin1	2
ExN2	GO:0034332	adherens junction organization	1/47	51/23355	0.0977349	0.227656	Vcl	1
ExN2	GO:0060412	ventricular septum morphogenesis	1/47	51/23355	0.0977349	0.227656	Slit3	1
ExN2	GO:0007626	locomotory behavior	2/47	263/23355	0.0982147	0.227656	Kcnd2/Grin1	2
ExN2	GO:0045055	regulated exocytosis	2/47	263/23355	0.0982147	0.227656	Prkcb/Camk2a	2
ExN2	GO:0045926	negative regulation of growth	2/47	264/23355	0.0988418	0.227656	Slit3/Bcl11a	2
ExN2	GO:0030166	proteoglycan biosynthetic process	1/47	52/23355	0.0995546	0.227656	Ndst3	1
ExN2	GO:0031050	dsRNA processing	1/47	52/23355	0.0995546	0.227656	Ppp3ca	1
ExN2	GO:0061028	establishment of endothelial barrier	1/47	52/23355	0.0995546	0.227656	Vcl	1
ExN2	GO:0070918	production of small RNA involved in gene silencing by RNA	1/47	52/23355	0.0995546	0.227656	Ppp3ca	1
ExN2	GO:0097720	calcineurin-mediated signaling	1/47	52/23355	0.0995546	0.227656	Ppp3ca	1
ExN2	GO:0001960	negative regulation of cytokine-mediated signaling pathway	1/47	53/23355	0.101371	0.229596	Slit3	1
ExN2	GO:0046676	negative regulation of insulin secretion	1/47	53/23355	0.101371	0.229596	Ppp3ca	1
ExN2	GO:0060147	regulation of posttranscriptional gene silencing	1/47	53/23355	0.101371	0.229596	Ppp3ca	1
ExN2	GO:0061383	trabecula morphogenesis	1/47	53/23355	0.101371	0.229596	Fbn2	1
ExN2	GO:0048193	Golgi vesicle transport	2/47	269/23355	0.101995	0.23046	Exoc6b/Rab8b	2
ExN2	GO:0046902	regulation of mitochondrial membrane permeability	1/47	54/23355	0.103183	0.231492	Camk2a	1
ExN2	GO:0060966	regulation of gene silencing by RNA	1/47	54/23355	0.103183	0.231492	Ppp3ca	1
ExN2	GO:2001222	regulation of neuron migration	1/47	54/23355	0.103183	0.231492	Camk2a	1
ExN2	GO:1903829	positive regulation of cellular protein localization	2/47	272/23355	0.1039	0.231516	Zdhhc2/Arpc2	2
ExN2	GO:0050803	regulation of synapse structure or activity	2/47	273/23355	0.104537	0.231516	Gpm6a/Grin1	2
ExN2	GO:0051056	regulation of small GTPase mediated signal transduction	2/47	273/23355	0.104537	0.231516	Iqsec2/Arhgap12	2
ExN2	GO:0010665	regulation of cardiac muscle cell apoptotic process	1/47	55/23355	0.104992	0.231516	Camk2a	1
ExN2	GO:0048016	inositol phosphate-mediated signaling	1/47	55/23355	0.104992	0.231516	Ppp3ca	1
ExN2	GO:1900271	regulation of long-term synaptic potentiation	1/47	55/23355	0.104992	0.231516	Zdhhc2	1
ExN2	GO:2000649	regulation of sodium ion transmembrane transporter activity	1/47	55/23355	0.104992	0.231516	Scn3b	1
ExN2	GO:0110053	regulation of actin filament organization	2/47	276/23355	0.106456	0.231516	Iqgap2/Arpc2	2
ExN2	GO:0007618	mating	1/47	56/23355	0.106798	0.231516	Grin1	1
ExN2	GO:0030834	regulation of actin filament depolymerization	1/47	56/23355	0.106798	0.231516	Arpc2	1
ExN2	GO:0035176	social behavior	1/47	56/23355	0.106798	0.231516	Grin1	1
ExN2	GO:0098815	modulation of excitatory postsynaptic potential	1/47	56/23355	0.106798	0.231516	Grin1	1
ExN2	GO:1903533	regulation of protein targeting	1/47	56/23355	0.106798	0.231516	Arpc2	1
ExN2	GO:0000375	RNA splicing	via transesterification reactions	2/47	277/23355	0.107097	0.180272	Khdrbs2/Cdc40	2
ExN2	GO:0000377	RNA splicing	via transesterification reactions with bulged adenosine as nucleophile	2/47	277/23355	0.107097	0.180272	Khdrbs2/Cdc40	2
ExN2	GO:0000398	mRNA splicing	via spliceosome	2/47	277/23355	0.107097	0.180272	Khdrbs2/Cdc40	2
ExN2	GO:0016050	vesicle organization	2/47	279/23355	0.108384	0.231597	Zdhhc2/Rab8b	2
ExN2	GO:0071695	anatomical structure maturation	2/47	279/23355	0.108384	0.231597	Grin1/Bcl11a	2
ExN2	GO:0000381	regulation of alternative mRNA splicing	via spliceosome	1/47	57/23355	0.108599	0.180335	Khdrbs2	1
ExN2	GO:0015872	dopamine transport	1/47	57/23355	0.108599	0.231597	Prkcb	1
ExN2	GO:0060761	negative regulation of response to cytokine stimulus	1/47	57/23355	0.108599	0.231597	Slit3	1
ExN2	GO:0140115	export across plasma membrane	1/47	57/23355	0.108599	0.231597	Atp2b1	1
ExN2	GO:0003170	heart valve development	1/47	58/23355	0.110398	0.2323	Slit3	1
ExN2	GO:0010662	regulation of striated muscle cell apoptotic process	1/47	58/23355	0.110398	0.2323	Camk2a	1
ExN2	GO:0050879	multicellular organismal movement	1/47	58/23355	0.110398	0.2323	Itpr1	1
ExN2	GO:0050881	musculoskeletal movement	1/47	58/23355	0.110398	0.2323	Itpr1	1
ExN2	GO:0051591	response to cAMP	1/47	58/23355	0.110398	0.2323	Itpr1	1
ExN2	GO:1900024	regulation of substrate adhesion-dependent cell spreading	1/47	58/23355	0.110398	0.2323	Arpc2	1
ExN2	GO:0010659	cardiac muscle cell apoptotic process	1/47	59/23355	0.112192	0.234001	Camk2a	1
ExN2	GO:0042551	neuron maturation	1/47	59/23355	0.112192	0.234001	Bcl11a	1
ExN2	GO:0043470	regulation of carbohydrate catabolic process	1/47	59/23355	0.112192	0.234001	Prkag2	1
ExN2	GO:0051703	biological process involved in intraspecies interaction between organisms	1/47	59/23355	0.112192	0.234001	Grin1	1
ExN2	GO:0030042	actin filament depolymerization	1/47	60/23355	0.113984	0.237216	Arpc2	1
ExN2	GO:0030072	peptide hormone secretion	2/47	289/23355	0.114879	0.238323	Ppp3ca/Rab8b	2
ExN2	GO:0002011	morphogenesis of an epithelial sheet	1/47	61/23355	0.115771	0.238323	Arhgap12	1
ExN2	GO:0006893	Golgi to plasma membrane transport	1/47	61/23355	0.115771	0.238323	Exoc6b	1
ExN2	GO:0060986	endocrine hormone secretion	1/47	61/23355	0.115771	0.238323	Rab8b	1
ExN2	GO:0070098	chemokine-mediated signaling pathway	1/47	61/23355	0.115771	0.238323	Slit3	1
ExN2	GO:0010658	striated muscle cell apoptotic process	1/47	62/23355	0.117555	0.239221	Camk2a	1
ExN2	GO:0014911	positive regulation of smooth muscle cell migration	1/47	62/23355	0.117555	0.239221	Arpc2	1
ExN2	GO:0051058	negative regulation of small GTPase mediated signal transduction	1/47	62/23355	0.117555	0.239221	Arhgap12	1
ExN2	GO:1903078	positive regulation of protein localization to plasma membrane	1/47	62/23355	0.117555	0.239221	Zdhhc2	1
ExN2	GO:0051258	protein polymerization	2/47	295/23355	0.118824	0.239221	Iqgap2/Arpc2	2
ExN2	GO:0006661	phosphatidylinositol biosynthetic process	1/47	63/23355	0.119336	0.239221	Pip5k1b	1
ExN2	GO:0010524	positive regulation of calcium ion transport into cytosol	1/47	63/23355	0.119336	0.239221	Grin1	1
ExN2	GO:0048512	circadian behavior	1/47	63/23355	0.119336	0.239221	Kcnd2	1
ExN2	GO:0050854	regulation of antigen receptor-mediated signaling pathway	1/47	63/23355	0.119336	0.239221	Prkcb	1
ExN2	GO:0051893	regulation of focal adhesion assembly	1/47	63/23355	0.119336	0.239221	Vcl	1
ExN2	GO:0090109	regulation of cell-substrate junction assembly	1/47	63/23355	0.119336	0.239221	Vcl	1
ExN2	GO:1903428	positive regulation of reactive oxygen species biosynthetic process	1/47	63/23355	0.119336	0.239221	Grin1	1
ExN2	GO:0044262	cellular carbohydrate metabolic process	2/47	296/23355	0.119485	0.239221	Prkag2/Ndst3	2
ExN2	GO:0007585	respiratory gaseous exchange by respiratory system	1/47	64/23355	0.121113	0.23995	Grin1	1
ExN2	GO:0008347	glial cell migration	1/47	64/23355	0.121113	0.23995	Grin1	1
ExN2	GO:0061337	cardiac conduction	1/47	64/23355	0.121113	0.23995	Scn3b	1
ExN2	GO:0070059	intrinsic apoptotic signaling pathway in response to endoplasmic reticulum stress	1/47	64/23355	0.121113	0.23995	Itpr1	1
ExN2	GO:0090278	negative regulation of peptide hormone secretion	1/47	64/23355	0.121113	0.23995	Ppp3ca	1
ExN2	GO:0007622	rhythmic behavior	1/47	65/23355	0.122886	0.241949	Kcnd2	1
ExN2	GO:0061951	establishment of protein localization to plasma membrane	1/47	65/23355	0.122886	0.241949	Zdhhc2	1
ExN2	GO:1902305	regulation of sodium ion transmembrane transport	1/47	65/23355	0.122886	0.241949	Scn3b	1
ExN2	GO:0048511	rhythmic process	2/47	302/23355	0.123469	0.242593	Kcnd2/Grin1	2
ExN2	GO:0046883	regulation of hormone secretion	2/47	303/23355	0.124137	0.2434	Ppp3ca/Rab8b	2
ExN2	GO:0060688	regulation of morphogenesis of a branching structure	1/47	66/23355	0.124656	0.243915	Bcl11a	1
ExN2	GO:0050433	regulation of catecholamine secretion	1/47	67/23355	0.126423	0.246356	Prkcb	1
ExN2	GO:0070972	protein localization to endoplasmic reticulum	1/47	67/23355	0.126423	0.246356	Man1a	1
ExN2	GO:0007611	learning or memory	2/47	308/23355	0.127487	0.247131	Itga8/Grin1	2
ExN2	GO:0051222	positive regulation of protein transport	2/47	309/23355	0.128159	0.247131	Zdhhc2/Arpc2	2
ExN2	GO:0030837	negative regulation of actin filament polymerization	1/47	68/23355	0.128186	0.247131	Arpc2	1
ExN2	GO:0150116	regulation of cell-substrate junction organization	1/47	68/23355	0.128186	0.247131	Vcl	1
ExN2	GO:0006940	regulation of smooth muscle contraction	1/47	69/23355	0.129946	0.247131	Atp2b1	1
ExN2	GO:0033692	cellular polysaccharide biosynthetic process	1/47	69/23355	0.129946	0.247131	Ndst3	1
ExN2	GO:0034394	protein localization to cell surface	1/47	69/23355	0.129946	0.247131	Vcl	1
ExN2	GO:0050432	catecholamine secretion	1/47	69/23355	0.129946	0.247131	Prkcb	1
ExN2	GO:0050771	negative regulation of axonogenesis	1/47	69/23355	0.129946	0.247131	Bcl11a	1
ExN2	GO:0086003	cardiac muscle cell contraction	1/47	69/23355	0.129946	0.247131	Scn3b	1
ExN2	GO:0090559	regulation of membrane permeability	1/47	69/23355	0.129946	0.247131	Camk2a	1
ExN2	GO:1904377	positive regulation of protein localization to cell periphery	1/47	69/23355	0.129946	0.247131	Zdhhc2	1
ExN2	GO:0010611	regulation of cardiac muscle hypertrophy	1/47	71/23355	0.133454	0.251286	Ppp3ca	1
ExN2	GO:0030512	negative regulation of transforming growth factor beta receptor signaling pathway	1/47	71/23355	0.133454	0.251286	Fbn2	1
ExN2	GO:0043113	receptor clustering	1/47	71/23355	0.133454	0.251286	Zdhhc2	1
ExN2	GO:1990868	response to chemokine	1/47	71/23355	0.133454	0.251286	Slit3	1
ExN2	GO:1990869	cellular response to chemokine	1/47	71/23355	0.133454	0.251286	Slit3	1
ExN2	GO:0008542	visual learning	1/47	72/23355	0.135204	0.254076	Grin1	1
ExN2	GO:0000380	alternative mRNA splicing	via spliceosome	1/47	73/23355	0.136949	0.199997	Khdrbs2	1
ExN3	GO:0099504	synaptic vesicle cycle	7/44	228/23355	2.17227e-07	0.000240905	Stxbp5l/Magi2/Cacna1a/Nr3c2/Dnajc6/Amph/Syt1	7
ExN3	GO:0099003	vesicle-mediated transport in synapse	7/44	257/23355	4.87483e-07	0.000270309	Stxbp5l/Magi2/Cacna1a/Nr3c2/Dnajc6/Amph/Syt1	7
ExN3	GO:0051588	regulation of neurotransmitter transport	5/44	140/23355	6.48277e-06	0.00239646	Stxbp5l/Cacna1a/Nr3c2/Gpm6b/Syt1	5
ExN3	GO:0019935	cyclic-nucleotide-mediated signaling	4/44	106/23355	4.73175e-05	0.0131188	Pde4d/Prkg1/Epha5/Rapgef2	4
ExN3	GO:0046928	regulation of neurotransmitter secretion	4/44	123/23355	8.44868e-05	0.0165437	Stxbp5l/Cacna1a/Nr3c2/Syt1	4
ExN3	GO:0006836	neurotransmitter transport	5/44	242/23355	8.95059e-05	0.0165437	Stxbp5l/Cacna1a/Nr3c2/Gpm6b/Syt1	5
ExN3	GO:0001505	regulation of neurotransmitter levels	5/44	255/23355	0.000114432	0.0181293	Stxbp5l/Cacna1a/Nr3c2/Gpm6b/Syt1	5
ExN3	GO:0016079	synaptic vesicle exocytosis	4/44	138/23355	0.000131863	0.0182795	Stxbp5l/Cacna1a/Nr3c2/Syt1	4
ExN3	GO:0038180	nerve growth factor signaling pathway	2/44	11/23355	0.000188736	0.0232565	Magi2/Rapgef2	2
ExN3	GO:0016358	dendrite development	5/44	309/23355	0.000279275	0.0263584	Prkg1/Epha5/Cacna1a/Camk1d/Rapgef2	5
ExN3	GO:0048488	synaptic vesicle endocytosis	3/44	70/23355	0.000312694	0.0263584	Dnajc6/Amph/Syt1	3
ExN3	GO:0140238	presynaptic endocytosis	3/44	70/23355	0.000312694	0.0263584	Dnajc6/Amph/Syt1	3
ExN3	GO:0019932	second-messenger-mediated signaling	5/44	318/23355	0.000318671	0.0263584	Pde4d/Prkg1/Epha5/Mapt/Rapgef2	5
ExN3	GO:1903305	regulation of regulated secretory pathway	4/44	178/23355	0.000349026	0.0263584	Stxbp5l/Cacna1a/Nr3c2/Syt1	4
ExN3	GO:2001257	regulation of cation channel activity	4/44	179/23355	0.000356516	0.0263584	Pde4d/Prkg1/Cacna1a/Asph	4
ExN3	GO:0007269	neurotransmitter secretion	4/44	186/23355	0.000412214	0.0264948	Stxbp5l/Cacna1a/Nr3c2/Syt1	4
ExN3	GO:0099643	signal release from synapse	4/44	186/23355	0.000412214	0.0264948	Stxbp5l/Cacna1a/Nr3c2/Syt1	4
ExN3	GO:0019933	cAMP-mediated signaling	3/44	78/23355	0.000430033	0.0264948	Pde4d/Epha5/Rapgef2	3
ExN3	GO:0036465	synaptic vesicle recycling	3/44	80/23355	0.000463207	0.0270366	Dnajc6/Amph/Syt1	3
ExN3	GO:0032793	positive regulation of CREB transcription factor activity	2/44	18/23355	0.000520646	0.0282207	Epha5/Camk1d	2
ExN3	GO:2000300	regulation of synaptic vesicle exocytosis	3/44	84/23355	0.000534386	0.0282207	Stxbp5l/Nr3c2/Syt1	3
ExN3	GO:1901019	regulation of calcium ion transmembrane transporter activity	3/44	86/23355	0.000572455	0.0288569	Pde4d/Cacna1a/Asph	3
ExN3	GO:0045986	negative regulation of smooth muscle contraction	2/44	20/23355	0.000645007	0.0311006	Prkg1/Dock4	2
ExN3	GO:0048791	calcium ion-regulated exocytosis of neurotransmitter	2/44	21/23355	0.00071205	0.0329026	Cacna1a/Syt1	2
ExN3	GO:0010976	positive regulation of neuron projection development	4/44	220/23355	0.000774104	0.0343393	Magi2/Mapt/Camk1d/Rapgef2	4
ExN3	GO:0055013	cardiac muscle cell development	3/44	98/23355	0.000837491	0.0357222	Prkg1/Nebl/Akap13	3
ExN3	GO:0055006	cardiac cell development	3/44	104/23355	0.000994871	0.0388243	Prkg1/Nebl/Akap13	3
ExN3	GO:0071880	adenylate cyclase-activating adrenergic receptor signaling pathway	2/44	25/23355	0.00101236	0.0388243	Akap13/Rapgef2	2
ExN3	GO:0017157	regulation of exocytosis	4/44	240/23355	0.00106931	0.0388243	Stxbp5l/Cacna1a/Nr3c2/Syt1	4
ExN3	GO:0035249	synaptic transmission	glutamatergic	3/44	111/23355	0.00120076	0.0274171	Cacna1a/Grik4/Syt1	3
ExN3	GO:0034329	cell junction assembly	5/44	432/23355	0.001269	0.0388243	Magi2/Cacna1a/Mapt/Gpm6b/Rapgef2	5
ExN3	GO:0006939	smooth muscle contraction	3/44	115/23355	0.0013296	0.0388243	Pde4d/Prkg1/Dock4	3
ExN3	GO:0031116	positive regulation of microtubule polymerization	2/44	29/23355	0.00136352	0.0388243	Nav3/Mapt	2
ExN3	GO:0045822	negative regulation of heart contraction	2/44	29/23355	0.00136352	0.0388243	Pde4d/Prkg1	2
ExN3	GO:0071875	adrenergic receptor signaling pathway	2/44	29/23355	0.00136352	0.0388243	Akap13/Rapgef2	2
ExN3	GO:1904752	regulation of vascular associated smooth muscle cell migration	2/44	29/23355	0.00136352	0.0388243	Prkg1/Dock4	2
ExN3	GO:0051952	regulation of amine transport	3/44	117/23355	0.00139715	0.0388243	Prkg1/Cacna1a/Syt1	3
ExN3	GO:0007214	gamma-aminobutyric acid signaling pathway	2/44	30/23355	0.00145916	0.0388243	Cacna1a/Gabrb1	2
ExN3	GO:0045932	negative regulation of muscle contraction	2/44	30/23355	0.00145916	0.0388243	Prkg1/Dock4	2
ExN3	GO:0045055	regulated exocytosis	4/44	263/23355	0.00149771	0.0388243	Stxbp5l/Cacna1a/Nr3c2/Syt1	4
ExN3	GO:0032412	regulation of ion transmembrane transporter activity	4/44	265/23355	0.00153985	0.0388243	Pde4d/Prkg1/Cacna1a/Asph	4
ExN3	GO:1902473	regulation of protein localization to synapse	2/44	31/23355	0.00155793	0.0388243	Magi2/Mapt	2
ExN3	GO:1903523	negative regulation of blood circulation	2/44	31/23355	0.00155793	0.0388243	Pde4d/Prkg1	2
ExN3	GO:1904738	vascular associated smooth muscle cell migration	2/44	31/23355	0.00155793	0.0388243	Prkg1/Dock4	2
ExN3	GO:0015837	amine transport	3/44	122/23355	0.00157538	0.0388243	Prkg1/Cacna1a/Syt1	3
ExN3	GO:0048588	developmental cell growth	4/44	269/23355	0.00162662	0.0388491	Prkg1/Mapt/Akap13/Syt1	4
ExN3	GO:0051261	protein depolymerization	3/44	124/23355	0.00165047	0.0388491	Nav3/Asph/Dnajc6	3
ExN3	GO:0042593	glucose homeostasis	4/44	273/23355	0.00171674	0.0388491	Stxbp5l/Epha5/Zbtb20/Cacna1a	4
ExN3	GO:0033500	carbohydrate homeostasis	4/44	274/23355	0.0017398	0.0388491	Stxbp5l/Epha5/Zbtb20/Cacna1a	4
ExN3	GO:0031112	positive regulation of microtubule polymerization or depolymerization	2/44	33/23355	0.00176478	0.0388491	Nav3/Mapt	2
ExN3	GO:0022898	regulation of transmembrane transporter activity	4/44	276/23355	0.00178657	0.0388491	Pde4d/Prkg1/Cacna1a/Asph	4
ExN3	GO:1990089	response to nerve growth factor	2/44	35/23355	0.00198397	0.0415137	Magi2/Rapgef2	2
ExN3	GO:1990090	cellular response to nerve growth factor stimulus	2/44	35/23355	0.00198397	0.0415137	Magi2/Rapgef2	2
ExN3	GO:0032409	regulation of transporter activity	4/44	287/23355	0.00205954	0.0417963	Pde4d/Prkg1/Cacna1a/Asph	4
ExN3	GO:0090075	relaxation of muscle	2/44	36/23355	0.00209817	0.0417963	Pde4d/Prkg1	2
ExN3	GO:0050808	synapse organization	5/44	486/23355	0.0021271	0.0417963	Magi2/Epha5/Cacna1a/Mapt/Dgkb	5
ExN3	GO:1902414	protein localization to cell junction	3/44	136/23355	0.00214823	0.0417963	Magi2/Mapt/Nectin3	3
ExN3	GO:0055007	cardiac muscle cell differentiation	3/44	143/23355	0.00247726	0.0473669	Prkg1/Nebl/Akap13	3
ExN3	GO:0043624	cellular protein complex disassembly	3/44	145/23355	0.00257667	0.0484327	Nav3/Asph/Dnajc6	3
ExN3	GO:0038179	neurotrophin signaling pathway	2/44	41/23355	0.00271469	0.0501764	Magi2/Rapgef2	2
ExN3	GO:0043087	regulation of GTPase activity	4/44	318/23355	0.00298209	0.0516783	Prkg1/Epha5/Rabgap1l/Rapgef2	4
ExN3	GO:0003298	physiological muscle hypertrophy	2/44	43/23355	0.00298233	0.0516783	Prkg1/Akap13	2
ExN3	GO:0003301	physiological cardiac muscle hypertrophy	2/44	43/23355	0.00298233	0.0516783	Prkg1/Akap13	2
ExN3	GO:0061049	cell growth involved in cardiac muscle cell development	2/44	43/23355	0.00298233	0.0516783	Prkg1/Akap13	2
ExN3	GO:0006937	regulation of muscle contraction	3/44	157/23355	0.00322507	0.0548093	Pde4d/Prkg1/Dock4	3
ExN3	GO:0017158	regulation of calcium ion-dependent exocytosis	2/44	45/23355	0.00326187	0.0548093	Cacna1a/Syt1	2
ExN3	GO:0007204	positive regulation of cytosolic calcium ion concentration	4/44	333/23355	0.00351642	0.0579487	Pde4d/Prkg1/Cacna1a/Asph	4
ExN3	GO:0007628	adult walking behavior	2/44	47/23355	0.00355321	0.0579487	Cacna1a/Mapt	2
ExN3	GO:0090659	walking behavior	2/44	49/23355	0.00385626	0.0619796	Cacna1a/Mapt	2
ExN3	GO:1903169	regulation of calcium ion transmembrane transport	3/44	171/23355	0.00409804	0.0649246	Pde4d/Cacna1a/Asph	3
ExN3	GO:0031113	regulation of microtubule polymerization	2/44	53/23355	0.00449713	0.070244	Nav3/Mapt	2
ExN3	GO:0035051	cardiocyte differentiation	3/44	179/23355	0.0046554	0.0717062	Prkg1/Nebl/Akap13	3
ExN3	GO:0043949	regulation of cAMP-mediated signaling	2/44	55/23355	0.00483479	0.073449	Pde4d/Rapgef2	2
ExN3	GO:0048813	dendrite morphogenesis	3/44	185/23355	0.00510215	0.0755008	Epha5/Cacna1a/Rapgef2	3
ExN3	GO:1904062	regulation of cation transmembrane transport	4/44	370/23355	0.005106	0.0755008	Pde4d/Prkg1/Cacna1a/Asph	4
ExN3	GO:0000381	regulation of alternative mRNA splicing	via spliceosome	2/44	57/23355	0.0051838	0.0534176	Rbfox1/Khdrbs3	2
ExN3	GO:0051480	regulation of cytosolic calcium ion concentration	4/44	377/23355	0.00545309	0.0785387	Pde4d/Prkg1/Cacna1a/Asph	4
ExN3	GO:0001764	neuron migration	3/44	192/23355	0.00565506	0.0804034	Prkg1/Mapt/Rapgef2	3
ExN3	GO:0007416	synapse assembly	3/44	193/23355	0.00573687	0.080534	Magi2/Cacna1a/Mapt	3
ExN3	GO:0006887	exocytosis	4/44	391/23355	0.00619411	0.0858659	Stxbp5l/Cacna1a/Nr3c2/Syt1	4
ExN3	GO:0099173	postsynapse organization	3/44	203/23355	0.00659429	0.0902848	Magi2/Epha5/Dgkb	3
ExN3	GO:0030239	myofibril assembly	2/44	67/23355	0.00709629	0.0957522	Nebl/Akap13	2
ExN3	GO:0055001	muscle cell development	3/44	210/23355	0.0072376	0.0957522	Prkg1/Nebl/Akap13	3
ExN3	GO:0017156	calcium-ion regulated exocytosis	2/44	68/23355	0.00730263	0.0957522	Cacna1a/Syt1	2
ExN3	GO:0032970	regulation of actin filament-based process	4/44	411/23355	0.00736513	0.0957522	Pde4d/Epha5/Akap13/Gpm6b	4
ExN3	GO:0003012	muscle system process	4/44	412/23355	0.00742725	0.0957522	Pde4d/Prkg1/Dock4/Akap13	4
ExN3	GO:0006940	regulation of smooth muscle contraction	2/44	69/23355	0.00751167	0.0957522	Prkg1/Dock4	2
ExN3	GO:0032984	protein-containing complex disassembly	3/44	215/23355	0.00771917	0.0962388	Nav3/Asph/Dnajc6	3
ExN3	GO:0050885	neuromuscular process controlling balance	2/44	70/23355	0.00772341	0.0962388	Cacna1a/Rbfox1	2
ExN3	GO:0043113	receptor clustering	2/44	71/23355	0.00793782	0.0978116	Magi2/Cacna1a	2
ExN3	GO:0000380	alternative mRNA splicing	via spliceosome	2/44	73/23355	0.00837466	0.0720734	Rbfox1/Khdrbs3	2
ExN3	GO:0031346	positive regulation of cell projection organization	4/44	436/23355	0.0090241	0.10878	Magi2/Mapt/Camk1d/Rapgef2	4
ExN3	GO:0071277	cellular response to calcium ion	2/44	78/23355	0.00951294	0.113439	Asph/Syt1	2
ExN3	GO:0046785	microtubule polymerization	2/44	79/23355	0.00974843	0.115011	Nav3/Mapt	2
ExN3	GO:0003015	heart process	3/44	236/23355	0.00994654	0.115178	Pde4d/Prkg1/Akap13	3
ExN3	GO:0042391	regulation of membrane potential	4/44	451/23355	0.0101283	0.115178	Cacna1a/Mapt/Nr3c2/Gabrb1	4
ExN3	GO:0016485	protein processing	3/44	238/23355	0.0101762	0.115178	Asph/Ccbe1/Pcsk2	3
ExN3	GO:0051279	regulation of release of sequestered calcium ion into cytosol	2/44	81/23355	0.0102272	0.115178	Pde4d/Asph	2
ExN3	GO:0014706	striated muscle tissue development	4/44	453/23355	0.0102819	0.115178	Prkg1/Nebl/Rbfox1/Akap13	4
ExN3	GO:2001259	positive regulation of cation channel activity	2/44	82/23355	0.0104704	0.116117	Prkg1/Asph	2
ExN3	GO:0090257	regulation of muscle system process	3/44	244/23355	0.0108836	0.119504	Pde4d/Prkg1/Dock4	3
ExN3	GO:1903522	regulation of blood circulation	3/44	249/23355	0.0114945	0.123761	Pde4d/Prkg1/Dock4	3
ExN3	GO:1903792	negative regulation of anion transport	3/44	249/23355	0.0114945	0.123761	Stxbp5l/Prkg1/Gpm6b	3
ExN3	GO:0046683	response to organophosphorus	2/44	89/23355	0.0122441	0.128434	Asph/Rapgef2	2
ExN3	GO:0060537	muscle tissue development	4/44	477/23355	0.0122443	0.128434	Prkg1/Nebl/Rbfox1/Akap13	4
ExN3	GO:0006874	cellular calcium ion homeostasis	4/44	480/23355	0.0125053	0.128434	Pde4d/Prkg1/Cacna1a/Asph	4
ExN3	GO:0014910	regulation of smooth muscle cell migration	2/44	90/23355	0.0125075	0.128434	Prkg1/Dock4	2
ExN3	GO:0031110	regulation of microtubule polymerization or depolymerization	2/44	90/23355	0.0125075	0.128434	Nav3/Mapt	2
ExN3	GO:0048738	cardiac muscle tissue development	3/44	261/23355	0.0130403	0.132676	Prkg1/Nebl/Akap13	3
ExN3	GO:0051051	negative regulation of transport	4/44	492/23355	0.0135854	0.133953	Stxbp5l/Prkg1/Mapt/Gpm6b	4
ExN3	GO:1901879	regulation of protein depolymerization	2/44	95/23355	0.0138616	0.133953	Nav3/Asph	2
ExN3	GO:0055074	calcium ion homeostasis	4/44	496/23355	0.0139583	0.133953	Pde4d/Prkg1/Cacna1a/Asph	4
ExN3	GO:0051668	localization within membrane	2/44	97/23355	0.0144203	0.133953	Magi2/Cacna1a	2
ExN3	GO:0014909	smooth muscle cell migration	2/44	99/23355	0.0149886	0.133953	Prkg1/Dock4	2
ExN3	GO:0000375	RNA splicing	via transesterification reactions	3/44	277/23355	0.0152786	0.0945956	Rbfox1/Khdrbs3/Raver2	3
ExN3	GO:0000377	RNA splicing	via transesterification reactions with bulged adenosine as nucleophile	3/44	277/23355	0.0152786	0.0945956	Rbfox1/Khdrbs3/Raver2	3
ExN3	GO:0000398	mRNA splicing	via spliceosome	3/44	277/23355	0.0152786	0.0945956	Rbfox1/Khdrbs3/Raver2	3
ExN3	GO:0030593	neutrophil chemotaxis	2/44	101/23355	0.0155666	0.133953	Pde4d/Camk1d	2
ExN3	GO:0051924	regulation of calcium ion transport	3/44	280/23355	0.015721	0.133953	Pde4d/Cacna1a/Asph	3
ExN3	GO:0010038	response to metal ion	3/44	281/23355	0.0158701	0.133953	Asph/Mapt/Syt1	3
ExN3	GO:0003300	cardiac muscle hypertrophy	2/44	103/23355	0.016154	0.133953	Prkg1/Akap13	2
ExN3	GO:0033555	multicellular organismal response to stress	2/44	103/23355	0.016154	0.133953	Cacna1a/Brinp1	2
ExN3	GO:0035418	protein localization to synapse	2/44	103/23355	0.016154	0.133953	Magi2/Mapt	2
ExN3	GO:0030336	negative regulation of cell migration	3/44	284/23355	0.0163221	0.133953	Nav3/Prkg1/Magi2	3
ExN3	GO:0014074	response to purine-containing compound	2/44	105/23355	0.0167508	0.133953	Asph/Rapgef2	2
ExN3	GO:0015844	monoamine transport	2/44	105/23355	0.0167508	0.133953	Gpm6b/Syt1	2
ExN3	GO:0070588	calcium ion transmembrane transport	3/44	289/23355	0.0170915	0.133953	Pde4d/Cacna1a/Asph	3
ExN3	GO:0006165	nucleoside diphosphate phosphorylation	2/44	107/23355	0.0173569	0.133953	Zbtb20/Ak5	2
ExN3	GO:0010522	regulation of calcium ion transport into cytosol	2/44	107/23355	0.0173569	0.133953	Pde4d/Asph	2
ExN3	GO:0014897	striated muscle hypertrophy	2/44	107/23355	0.0173569	0.133953	Prkg1/Akap13	2
ExN3	GO:0048024	regulation of mRNA splicing	via spliceosome	2/44	107/23355	0.0173569	0.0945956	Rbfox1/Khdrbs3	2
ExN3	GO:0010959	regulation of metal ion transport	3/44	291/23355	0.0174049	0.133953	Pde4d/Cacna1a/Asph	3
ExN3	GO:0030004	cellular monovalent inorganic cation homeostasis	2/44	108/23355	0.0176635	0.133953	Nr3c2/Atp6v0a1	2
ExN3	GO:0014896	muscle hypertrophy	2/44	109/23355	0.0179724	0.133953	Prkg1/Akap13	2
ExN3	GO:0055017	cardiac muscle tissue growth	2/44	109/23355	0.0179724	0.133953	Prkg1/Akap13	2
ExN3	GO:0008344	adult locomotory behavior	2/44	110/23355	0.0182835	0.133953	Cacna1a/Mapt	2
ExN3	GO:0046939	nucleotide phosphorylation	2/44	110/23355	0.0182835	0.133953	Zbtb20/Ak5	2
ExN3	GO:2000146	negative regulation of cell motility	3/44	297/23355	0.0183645	0.133953	Nav3/Prkg1/Magi2	3
ExN3	GO:0051209	release of sequestered calcium ion into cytosol	2/44	111/23355	0.018597	0.133953	Pde4d/Asph	2
ExN3	GO:0007270	neuron-neuron synaptic transmission	1/44	10/23355	0.0186843	0.133953	Cacna1a	1
ExN3	GO:0010288	response to lead ion	1/44	10/23355	0.0186843	0.133953	Mapt	1
ExN3	GO:0032354	response to follicle-stimulating hormone	1/44	10/23355	0.0186843	0.133953	Epha5	1
ExN3	GO:0033603	positive regulation of dopamine secretion	1/44	10/23355	0.0186843	0.133953	Syt1	1
ExN3	GO:0060297	regulation of sarcomere organization	1/44	10/23355	0.0186843	0.133953	Akap13	1
ExN3	GO:1900454	positive regulation of long-term synaptic depression	1/44	10/23355	0.0186843	0.133953	Mapt	1
ExN3	GO:1904753	negative regulation of vascular associated smooth muscle cell migration	1/44	10/23355	0.0186843	0.133953	Prkg1	1
ExN3	GO:2000807	regulation of synaptic vesicle clustering	1/44	10/23355	0.0186843	0.133953	Magi2	1
ExN3	GO:0051283	negative regulation of sequestering of calcium ion	2/44	112/23355	0.0189127	0.133953	Pde4d/Asph	2
ExN3	GO:0014812	muscle cell migration	2/44	113/23355	0.0192307	0.133953	Prkg1/Dock4	2
ExN3	GO:0006936	muscle contraction	3/44	303/23355	0.0193532	0.133953	Pde4d/Prkg1/Dock4	3
ExN3	GO:0051604	protein maturation	3/44	303/23355	0.0193532	0.133953	Asph/Ccbe1/Pcsk2	3
ExN3	GO:0060326	cell chemotaxis	3/44	304/23355	0.0195208	0.133953	Pde4d/Dock4/Camk1d	3
ExN3	GO:0051282	regulation of sequestering of calcium ion	2/44	114/23355	0.0195509	0.133953	Pde4d/Asph	2
ExN3	GO:0051271	negative regulation of cellular component movement	3/44	306/23355	0.0198584	0.133953	Nav3/Prkg1/Magi2	3
ExN3	GO:0010927	cellular component assembly involved in morphogenesis	2/44	115/23355	0.0198734	0.133953	Nebl/Akap13	2
ExN3	GO:0043401	steroid hormone mediated signaling pathway	2/44	115/23355	0.0198734	0.133953	Nr3c2/Akap13	2
ExN3	GO:0051208	sequestering of calcium ion	2/44	116/23355	0.0201982	0.133953	Pde4d/Asph	2
ExN3	GO:0007611	learning or memory	3/44	308/23355	0.0201993	0.133953	Mapt/Brinp1/Amph	3
ExN3	GO:1903828	negative regulation of cellular protein localization	2/44	117/23355	0.0205251	0.133953	Mapt/Gpm6b	2
ExN3	GO:0003056	regulation of vascular associated smooth muscle contraction	1/44	11/23355	0.0205339	0.133953	Dock4	1
ExN3	GO:0031630	regulation of synaptic vesicle fusion to presynaptic active zone membrane	1/44	11/23355	0.0205339	0.133953	Syt1	1
ExN3	GO:0032353	negative regulation of hormone biosynthetic process	1/44	11/23355	0.0205339	0.133953	Cacna1a	1
ExN3	GO:0042762	regulation of sulfur metabolic process	1/44	11/23355	0.0205339	0.133953	Cacna1a	1
ExN3	GO:0050774	negative regulation of dendrite morphogenesis	1/44	11/23355	0.0205339	0.133953	Rapgef2	1
ExN3	GO:0061669	spontaneous neurotransmitter secretion	1/44	11/23355	0.0205339	0.133953	Syt1	1
ExN3	GO:0086103	G protein-coupled receptor signaling pathway involved in heart process	1/44	11/23355	0.0205339	0.133953	Akap13	1
ExN3	GO:0097104	postsynaptic membrane assembly	1/44	11/23355	0.0205339	0.133953	Magi2	1
ExN3	GO:1901339	regulation of store-operated calcium channel activity	1/44	11/23355	0.0205339	0.133953	Asph	1
ExN3	GO:2000009	negative regulation of protein localization to cell surface	1/44	11/23355	0.0205339	0.133953	Gpm6b	1
ExN3	GO:2001214	positive regulation of vasculogenesis	1/44	11/23355	0.0205339	0.133953	Rapgef2	1
ExN3	GO:0060419	heart growth	2/44	119/23355	0.0211857	0.137124	Prkg1/Akap13	2
ExN3	GO:0032414	positive regulation of ion transmembrane transporter activity	2/44	120/23355	0.0215194	0.137124	Prkg1/Asph	2
ExN3	GO:0048259	regulation of receptor-mediated endocytosis	2/44	120/23355	0.0215194	0.137124	Magi2/Dnajc6	2
ExN3	GO:0031109	microtubule polymerization or depolymerization	2/44	122/23355	0.0221932	0.137124	Nav3/Mapt	2
ExN3	GO:0030644	cellular chloride ion homeostasis	1/44	12/23355	0.02238	0.137124	Cacna1a	1
ExN3	GO:0032351	negative regulation of hormone metabolic process	1/44	12/23355	0.02238	0.137124	Cacna1a	1
ExN3	GO:0034776	response to histamine	1/44	12/23355	0.02238	0.137124	Gabrb1	1
ExN3	GO:0048312	intracellular distribution of mitochondria	1/44	12/23355	0.02238	0.137124	Mapt	1
ExN3	GO:0051610	serotonin uptake	1/44	12/23355	0.02238	0.137124	Gpm6b	1
ExN3	GO:0090043	regulation of tubulin deacetylation	1/44	12/23355	0.02238	0.137124	Mapt	1
ExN3	GO:1901142	insulin metabolic process	1/44	12/23355	0.02238	0.137124	Pcsk2	1
ExN3	GO:0051146	striated muscle cell differentiation	3/44	322/23355	0.0226764	0.137202	Prkg1/Nebl/Akap13	3
ExN3	GO:0071621	granulocyte chemotaxis	2/44	126/23355	0.0235668	0.137202	Pde4d/Camk1d	2
ExN3	GO:1990266	neutrophil migration	2/44	126/23355	0.0235668	0.137202	Pde4d/Camk1d	2
ExN3	GO:0009132	nucleoside diphosphate metabolic process	2/44	127/23355	0.0239156	0.137202	Zbtb20/Ak5	2
ExN3	GO:0021548	pons development	1/44	13/23355	0.0242228	0.137202	Cacna1a	1
ExN3	GO:0030320	cellular monovalent inorganic anion homeostasis	1/44	13/23355	0.0242228	0.137202	Cacna1a	1
ExN3	GO:0032486	Rap protein signal transduction	1/44	13/23355	0.0242228	0.137202	Rapgef2	1
ExN3	GO:0032926	negative regulation of activin receptor signaling pathway	1/44	13/23355	0.0242228	0.137202	Magi2	1
ExN3	GO:0043455	regulation of secondary metabolic process	1/44	13/23355	0.0242228	0.137202	Rapgef2	1
ExN3	GO:0044557	relaxation of smooth muscle	1/44	13/23355	0.0242228	0.137202	Prkg1	1
ExN3	GO:0045906	negative regulation of vasoconstriction	1/44	13/23355	0.0242228	0.137202	Dock4	1
ExN3	GO:0048021	regulation of melanin biosynthetic process	1/44	13/23355	0.0242228	0.137202	Rapgef2	1
ExN3	GO:0090557	establishment of endothelial intestinal barrier	1/44	13/23355	0.0242228	0.137202	Rapgef2	1
ExN3	GO:1900376	regulation of secondary metabolite biosynthetic process	1/44	13/23355	0.0242228	0.137202	Rapgef2	1
ExN3	GO:0032411	positive regulation of transporter activity	2/44	128/23355	0.0242666	0.137202	Prkg1/Asph	2
ExN3	GO:0040013	negative regulation of locomotion	3/44	332/23355	0.0245433	0.137202	Nav3/Prkg1/Magi2	3
ExN3	GO:0043244	regulation of protein-containing complex disassembly	2/44	129/23355	0.0246196	0.137202	Nav3/Asph	2
ExN3	GO:0051592	response to calcium ion	2/44	129/23355	0.0246196	0.137202	Asph/Syt1	2
ExN3	GO:0032273	positive regulation of protein polymerization	2/44	130/23355	0.0249748	0.138291	Nav3/Mapt	2
ExN3	GO:0050773	regulation of dendrite development	2/44	133/23355	0.0260529	0.138291	Camk1d/Rapgef2	2
ExN3	GO:0010644	cell communication by electrical coupling	1/44	14/23355	0.0260621	0.138291	Pde4d	1
ExN3	GO:0046058	cAMP metabolic process	1/44	14/23355	0.0260621	0.138291	Pde4d	1
ExN3	GO:0060263	regulation of respiratory burst	1/44	14/23355	0.0260621	0.138291	Camk1d	1
ExN3	GO:0071371	cellular response to gonadotropin stimulus	1/44	14/23355	0.0260621	0.138291	Epha5	1
ExN3	GO:0071850	mitotic cell cycle arrest	1/44	14/23355	0.0260621	0.138291	Magi2	1
ExN3	GO:0090331	negative regulation of platelet aggregation	1/44	14/23355	0.0260621	0.138291	Prkg1	1
ExN3	GO:0097202	activation of cysteine-type endopeptidase activity	1/44	14/23355	0.0260621	0.138291	Asph	1
ExN3	GO:1902931	negative regulation of alcohol biosynthetic process	1/44	14/23355	0.0260621	0.138291	Prkg1	1
ExN3	GO:0055002	striated muscle cell development	2/44	134/23355	0.0264164	0.139504	Nebl/Akap13	2
ExN3	GO:0050890	cognition	3/44	345/23355	0.0270916	0.141922	Mapt/Brinp1/Amph	3
ExN3	GO:0007050	cell cycle arrest	2/44	138/23355	0.0278912	0.141922	Magi2/Brinp1	2
ExN3	GO:0010917	negative regulation of mitochondrial membrane potential	1/44	15/23355	0.0278981	0.141922	Mapt	1
ExN3	GO:0031340	positive regulation of vesicle fusion	1/44	15/23355	0.0278981	0.141922	Syt1	1
ExN3	GO:0032222	regulation of synaptic transmission	cholinergic	1/44	15/23355	0.0278981	0.100223	Cacna1a	1
ExN3	GO:0034698	response to gonadotropin	1/44	15/23355	0.0278981	0.141922	Epha5	1
ExN3	GO:0055119	relaxation of cardiac muscle	1/44	15/23355	0.0278981	0.141922	Pde4d	1
ExN3	GO:0090042	tubulin deacetylation	1/44	15/23355	0.0278981	0.141922	Mapt	1
ExN3	GO:0062012	regulation of small molecule metabolic process	3/44	352/23355	0.0285206	0.143722	Prkg1/Zbtb20/Cacna1a	3
ExN3	GO:0007189	adenylate cyclase-activating G protein-coupled receptor signaling pathway	2/44	140/23355	0.0286408	0.143722	Akap13/Rapgef2	2
ExN3	GO:0097553	calcium ion transmembrane import into cytosol	2/44	140/23355	0.0286408	0.143722	Pde4d/Asph	2
ExN3	GO:0098696	regulation of neurotransmitter receptor localization to postsynaptic specialization membrane	1/44	16/23355	0.0297307	0.144553	Magi2	1
ExN3	GO:2001212	regulation of vasculogenesis	1/44	16/23355	0.0297307	0.144553	Rapgef2	1
ExN3	GO:0050905	neuromuscular process	2/44	143/23355	0.0297804	0.144553	Cacna1a/Rbfox1	2
ExN3	GO:0043271	negative regulation of ion transport	3/44	359/23355	0.0299893	0.144553	Stxbp5l/Prkg1/Gpm6b	3
ExN3	GO:0050684	regulation of mRNA processing	2/44	145/23355	0.0305501	0.144553	Rbfox1/Khdrbs3	2
ExN3	GO:0071333	cellular response to glucose stimulus	2/44	145/23355	0.0305501	0.144553	Epha5/Zbtb20	2
ExN3	GO:1904950	negative regulation of establishment of protein localization	2/44	146/23355	0.0309379	0.144553	Stxbp5l/Mapt	2
ExN3	GO:0032956	regulation of actin cytoskeleton organization	3/44	364/23355	0.0310626	0.144553	Epha5/Akap13/Gpm6b	3
ExN3	GO:0035637	multicellular organismal signaling	2/44	147/23355	0.0313277	0.144553	Pde4d/Cacna1a	2
ExN3	GO:0071331	cellular response to hexose stimulus	2/44	147/23355	0.0313277	0.144553	Epha5/Zbtb20	2
ExN3	GO:0007614	short-term memory	1/44	17/23355	0.0315599	0.144553	Brinp1	1
ExN3	GO:0032516	positive regulation of phosphoprotein phosphatase activity	1/44	17/23355	0.0315599	0.144553	Magi2	1
ExN3	GO:0035269	protein O-linked mannosylation	1/44	17/23355	0.0315599	0.144553	Large1	1
ExN3	GO:0051589	negative regulation of neurotransmitter transport	1/44	17/23355	0.0315599	0.144553	Gpm6b	1
ExN3	GO:0098814	spontaneous synaptic transmission	1/44	17/23355	0.0315599	0.144553	Syt1	1
ExN3	GO:1900452	regulation of long-term synaptic depression	1/44	17/23355	0.0315599	0.144553	Mapt	1
ExN3	GO:1901077	regulation of relaxation of muscle	1/44	17/23355	0.0315599	0.144553	Pde4d	1
ExN3	GO:2000479	regulation of cAMP-dependent protein kinase activity	1/44	17/23355	0.0315599	0.144553	Rapgef2	1
ExN3	GO:1990778	protein localization to cell periphery	3/44	367/23355	0.0317163	0.144553	Magi2/Nectin3/Rapgef2	3
ExN3	GO:0071326	cellular response to monosaccharide stimulus	2/44	148/23355	0.0317194	0.144553	Epha5/Zbtb20	2
ExN3	GO:0043484	regulation of RNA splicing	2/44	151/23355	0.0329063	0.144553	Rbfox1/Khdrbs3	2
ExN3	GO:0000083	regulation of transcription involved in G1/S transition of mitotic cell cycle	1/44	18/23355	0.0333857	0.144553	Cdk14	1
ExN3	GO:0010919	regulation of inositol phosphate biosynthetic process	1/44	18/23355	0.0333857	0.144553	Prkg1	1
ExN3	GO:0021702	cerebellar Purkinje cell differentiation	1/44	18/23355	0.0333857	0.144553	Cacna1a	1
ExN3	GO:0030033	microvillus assembly	1/44	18/23355	0.0333857	0.144553	Rapgef2	1
ExN3	GO:0042711	maternal behavior	1/44	18/23355	0.0333857	0.144553	Brinp1	1
ExN3	GO:0051580	regulation of neurotransmitter uptake	1/44	18/23355	0.0333857	0.144553	Gpm6b	1
ExN3	GO:0060314	regulation of ryanodine-sensitive calcium-release channel activity	1/44	18/23355	0.0333857	0.144553	Pde4d	1
ExN3	GO:0097091	synaptic vesicle clustering	1/44	18/23355	0.0333857	0.144553	Magi2	1
ExN3	GO:2000369	regulation of clathrin-dependent endocytosis	1/44	18/23355	0.0333857	0.144553	Dnajc6	1
ExN3	GO:0070507	regulation of microtubule cytoskeleton organization	2/44	153/23355	0.0337072	0.144553	Nav3/Mapt	2
ExN3	GO:0007613	memory	2/44	154/23355	0.0341105	0.144553	Mapt/Brinp1	2
ExN3	GO:0097530	granulocyte migration	2/44	155/23355	0.0345158	0.144553	Pde4d/Camk1d	2
ExN3	GO:1902903	regulation of supramolecular fiber organization	3/44	380/23355	0.0346327	0.144553	Nav3/Mapt/Akap13	3
ExN3	GO:0072521	purine-containing compound metabolic process	3/44	381/23355	0.0348626	0.144553	Pde4d/Zbtb20/Macrod2	3
ExN3	GO:0071322	cellular response to carbohydrate stimulus	2/44	156/23355	0.0349229	0.144553	Epha5/Zbtb20	2
ExN3	GO:0010544	negative regulation of platelet activation	1/44	19/23355	0.0352082	0.144553	Prkg1	1
ExN3	GO:0010566	regulation of ketone biosynthetic process	1/44	19/23355	0.0352082	0.144553	Prkg1	1
ExN3	GO:0010880	regulation of release of sequestered calcium ion into cytosol by sarcoplasmic reticulum	1/44	19/23355	0.0352082	0.144553	Pde4d	1
ExN3	GO:0014051	gamma-aminobutyric acid secretion	1/44	19/23355	0.0352082	0.144553	Cacna1a	1
ExN3	GO:0016486	peptide hormone processing	1/44	19/23355	0.0352082	0.144553	Pcsk2	1
ExN3	GO:0033605	positive regulation of catecholamine secretion	1/44	19/23355	0.0352082	0.144553	Syt1	1
ExN3	GO:0034111	negative regulation of homotypic cell-cell adhesion	1/44	19/23355	0.0352082	0.144553	Prkg1	1
ExN3	GO:0043951	negative regulation of cAMP-mediated signaling	1/44	19/23355	0.0352082	0.144553	Pde4d	1
ExN3	GO:0045837	negative regulation of membrane potential	1/44	19/23355	0.0352082	0.144553	Mapt	1
ExN3	GO:0045956	positive regulation of calcium ion-dependent exocytosis	1/44	19/23355	0.0352082	0.144553	Syt1	1
ExN3	GO:0055003	cardiac myofibril assembly	1/44	19/23355	0.0352082	0.144553	Nebl	1
ExN3	GO:0060746	parental behavior	1/44	19/23355	0.0352082	0.144553	Brinp1	1
ExN3	GO:1904754	positive regulation of vascular associated smooth muscle cell migration	1/44	19/23355	0.0352082	0.144553	Dock4	1
ExN3	GO:0022411	cellular component disassembly	3/44	385/23355	0.0357904	0.144553	Nav3/Asph/Dnajc6	3
ExN3	GO:0050768	negative regulation of neurogenesis	2/44	160/23355	0.0365701	0.144553	Brinp1/Rapgef2	2
ExN3	GO:0060402	calcium ion transport into cytosol	2/44	161/23355	0.0369866	0.144553	Pde4d/Asph	2
ExN3	GO:0001956	positive regulation of neurotransmitter secretion	1/44	20/23355	0.0370273	0.144553	Syt1	1
ExN3	GO:0021694	cerebellar Purkinje cell layer formation	1/44	20/23355	0.0370273	0.144553	Cacna1a	1
ExN3	GO:0035855	megakaryocyte development	1/44	20/23355	0.0370273	0.144553	Rabgap1l	1
ExN3	GO:0048311	mitochondrion distribution	1/44	20/23355	0.0370273	0.144553	Mapt	1
ExN3	GO:0071625	vocalization behavior	1/44	20/23355	0.0370273	0.144553	Brinp1	1
ExN3	GO:0009755	hormone-mediated signaling pathway	2/44	162/23355	0.0374049	0.144553	Nr3c2/Akap13	2
ExN3	GO:0035296	regulation of tube diameter	2/44	162/23355	0.0374049	0.144553	Prkg1/Dock4	2
ExN3	GO:0071248	cellular response to metal ion	2/44	162/23355	0.0374049	0.144553	Asph/Syt1	2
ExN3	GO:0097746	blood vessel diameter maintenance	2/44	162/23355	0.0374049	0.144553	Prkg1/Dock4	2
ExN3	GO:0008380	RNA splicing	3/44	393/23355	0.0376844	0.144553	Rbfox1/Khdrbs3/Raver2	3
ExN3	GO:0035150	regulation of tube size	2/44	163/23355	0.037825	0.144553	Prkg1/Dock4	2
ExN3	GO:0055067	monovalent inorganic cation homeostasis	2/44	163/23355	0.037825	0.144553	Nr3c2/Atp6v0a1	2
ExN3	GO:0071383	cellular response to steroid hormone stimulus	2/44	163/23355	0.037825	0.144553	Nr3c2/Akap13	2
ExN3	GO:0001678	cellular glucose homeostasis	2/44	164/23355	0.038247	0.144553	Epha5/Zbtb20	2
ExN3	GO:0006865	amino acid transport	2/44	164/23355	0.038247	0.144553	Prkg1/Cacna1a	2
ExN3	GO:0051961	negative regulation of nervous system development	2/44	164/23355	0.038247	0.144553	Brinp1/Rapgef2	2
ExN3	GO:0030900	forebrain development	3/44	397/23355	0.0386505	0.144553	Prkg1/Epha5/Rapgef2	3
ExN3	GO:0001946	lymphangiogenesis	1/44	21/23355	0.038843	0.144553	Ccbe1	1
ExN3	GO:0014808	release of sequestered calcium ion into cytosol by sarcoplasmic reticulum	1/44	21/23355	0.038843	0.144553	Pde4d	1
ExN3	GO:0016540	protein autoprocessing	1/44	21/23355	0.038843	0.144553	Pcsk2	1
ExN3	GO:0045821	positive regulation of glycolytic process	1/44	21/23355	0.038843	0.144553	Zbtb20	1
ExN3	GO:0046716	muscle cell cellular homeostasis	1/44	21/23355	0.038843	0.144553	Large1	1
ExN3	GO:0051956	negative regulation of amino acid transport	1/44	21/23355	0.038843	0.144553	Prkg1	1
ExN3	GO:1900746	regulation of vascular endothelial growth factor signaling pathway	1/44	21/23355	0.038843	0.144553	Ccbe1	1
ExN3	GO:2001224	positive regulation of neuron migration	1/44	21/23355	0.038843	0.144553	Rapgef2	1
ExN3	GO:1904064	positive regulation of cation transmembrane transport	2/44	168/23355	0.039953	0.145912	Prkg1/Asph	2
ExN3	GO:0007035	vacuolar acidification	1/44	22/23355	0.0406555	0.145912	Atp6v0a1	1
ExN3	GO:0030002	cellular anion homeostasis	1/44	22/23355	0.0406555	0.145912	Cacna1a	1
ExN3	GO:0034643	establishment of mitochondrion localization	microtubule-mediated	1/44	22/23355	0.0406555	0.103041	Mapt	1
ExN3	GO:0035268	protein mannosylation	1/44	22/23355	0.0406555	0.145912	Large1	1
ExN3	GO:0047497	mitochondrion transport along microtubule	1/44	22/23355	0.0406555	0.145912	Mapt	1
ExN3	GO:0048857	neural nucleus development	1/44	22/23355	0.0406555	0.145912	Cacna1a	1
ExN3	GO:0055064	chloride ion homeostasis	1/44	22/23355	0.0406555	0.145912	Cacna1a	1
ExN3	GO:0140448	signaling receptor ligand precursor processing	1/44	22/23355	0.0406555	0.145912	Pcsk2	1
ExN3	GO:1903514	release of sequestered calcium ion into cytosol by endoplasmic reticulum	1/44	22/23355	0.0406555	0.145912	Pde4d	1
ExN3	GO:2000192	negative regulation of fatty acid transport	1/44	22/23355	0.0406555	0.145912	Prkg1	1
ExN3	GO:0042692	muscle cell differentiation	3/44	410/23355	0.0418778	0.148092	Prkg1/Nebl/Akap13	3
ExN3	GO:1903531	negative regulation of secretion by cell	2/44	173/23355	0.0421257	0.148092	Stxbp5l/Prkg1	2
ExN3	GO:0006654	phosphatidic acid biosynthetic process	1/44	23/23355	0.0424645	0.148092	Dgkb	1
ExN3	GO:0015812	gamma-aminobutyric acid transport	1/44	23/23355	0.0424645	0.148092	Cacna1a	1
ExN3	GO:0032930	positive regulation of superoxide anion generation	1/44	23/23355	0.0424645	0.148092	Mapt	1
ExN3	GO:0042438	melanin biosynthetic process	1/44	23/23355	0.0424645	0.148092	Rapgef2	1
ExN3	GO:0055083	monovalent inorganic anion homeostasis	1/44	23/23355	0.0424645	0.148092	Cacna1a	1
ExN3	GO:0097502	mannosylation	1/44	23/23355	0.0424645	0.148092	Large1	1
ExN3	GO:1902547	regulation of cellular response to vascular endothelial growth factor stimulus	1/44	23/23355	0.0424645	0.148092	Ccbe1	1
ExN3	GO:0006883	cellular sodium ion homeostasis	1/44	24/23355	0.0442703	0.15014	Nr3c2	1
ExN3	GO:0021692	cerebellar Purkinje cell layer morphogenesis	1/44	24/23355	0.0442703	0.15014	Cacna1a	1
ExN3	GO:0031629	synaptic vesicle fusion to presynaptic active zone membrane	1/44	24/23355	0.0442703	0.15014	Syt1	1
ExN3	GO:0036303	lymph vessel morphogenesis	1/44	24/23355	0.0442703	0.15014	Ccbe1	1
ExN3	GO:0051291	protein heterooligomerization	1/44	24/23355	0.0442703	0.15014	Syt1	1
ExN3	GO:0090330	regulation of platelet aggregation	1/44	24/23355	0.0442703	0.15014	Prkg1	1
ExN3	GO:1902683	regulation of receptor localization to synapse	1/44	24/23355	0.0442703	0.15014	Magi2	1
ExN3	GO:1904706	negative regulation of vascular associated smooth muscle cell proliferation	1/44	24/23355	0.0442703	0.15014	Prkg1	1
ExN3	GO:1990000	amyloid fibril formation	1/44	24/23355	0.0442703	0.15014	Mapt	1
ExN3	GO:0006816	calcium ion transport	3/44	423/23355	0.0452378	0.151413	Pde4d/Cacna1a/Asph	3
ExN3	GO:0006582	melanin metabolic process	1/44	25/23355	0.0460727	0.151413	Rapgef2	1
ExN3	GO:0010954	positive regulation of protein processing	1/44	25/23355	0.0460727	0.151413	Ccbe1	1
ExN3	GO:0044550	secondary metabolite biosynthetic process	1/44	25/23355	0.0460727	0.151413	Rapgef2	1
ExN3	GO:0048266	behavioral response to pain	1/44	25/23355	0.0460727	0.151413	Cacna1a	1
ExN3	GO:0051590	positive regulation of neurotransmitter transport	1/44	25/23355	0.0460727	0.151413	Syt1	1
ExN3	GO:0051654	establishment of mitochondrion localization	1/44	25/23355	0.0460727	0.151413	Mapt	1
ExN3	GO:0099500	vesicle fusion to plasma membrane	1/44	25/23355	0.0460727	0.151413	Syt1	1
ExN3	GO:0120255	olefinic compound biosynthetic process	1/44	25/23355	0.0460727	0.151413	Prkg1	1
ExN3	GO:1903747	regulation of establishment of protein localization to mitochondrion	1/44	25/23355	0.0460727	0.151413	Mapt	1
ExN3	GO:0060401	cytosolic calcium ion transport	2/44	183/23355	0.0466012	0.151413	Pde4d/Asph	2
ExN3	GO:0008016	regulation of heart contraction	2/44	185/23355	0.0475166	0.151413	Pde4d/Prkg1	2
ExN3	GO:0007205	protein kinase C-activating G protein-coupled receptor signaling pathway	1/44	26/23355	0.0478718	0.151413	Dgkb	1
ExN3	GO:0010575	positive regulation of vascular endothelial growth factor production	1/44	26/23355	0.0478718	0.151413	Ccbe1	1
ExN3	GO:0014048	regulation of glutamate secretion	1/44	26/23355	0.0478718	0.151413	Prkg1	1
ExN3	GO:0032703	negative regulation of interleukin-2 production	1/44	26/23355	0.0478718	0.151413	Nav3	1
ExN3	GO:0043171	peptide catabolic process	1/44	26/23355	0.0478718	0.151413	Trhde	1
ExN3	GO:0046339	diacylglycerol metabolic process	1/44	26/23355	0.0478718	0.151413	Dgkb	1
ExN3	GO:0060004	reflex	1/44	26/23355	0.0478718	0.151413	Cacna1a	1
ExN3	GO:0046890	regulation of lipid biosynthetic process	2/44	186/23355	0.0479768	0.151413	Prkg1/Zbtb20	2
ExN3	GO:0050770	regulation of axonogenesis	2/44	186/23355	0.0479768	0.151413	Cacna1a/Mapt	2
ExN3	GO:0090407	organophosphate biosynthetic process	3/44	434/23355	0.0481837	0.151413	Prkg1/Dgkb/Ak5	3
ExN3	GO:0009749	response to glucose	2/44	187/23355	0.0484386	0.151413	Epha5/Zbtb20	2
ExN3	GO:0030534	adult behavior	2/44	187/23355	0.0484386	0.151413	Cacna1a/Mapt	2
ExN3	GO:0007264	small GTPase mediated signal transduction	3/44	439/23355	0.0495535	0.151413	Dock4/Akap13/Rapgef2	3
ExN3	GO:0007274	neuromuscular synaptic transmission	1/44	27/23355	0.0496676	0.151413	Cacna1a	1
ExN3	GO:0014912	negative regulation of smooth muscle cell migration	1/44	27/23355	0.0496676	0.151413	Prkg1	1
ExN3	GO:0032528	microvillus organization	1/44	27/23355	0.0496676	0.151413	Rapgef2	1
ExN3	GO:0032925	regulation of activin receptor signaling pathway	1/44	27/23355	0.0496676	0.151413	Magi2	1
ExN3	GO:0032928	regulation of superoxide anion generation	1/44	27/23355	0.0496676	0.151413	Mapt	1
ExN3	GO:0042753	positive regulation of circadian rhythm	1/44	27/23355	0.0496676	0.151413	Prkg1	1
ExN3	GO:0045730	respiratory burst	1/44	27/23355	0.0496676	0.151413	Camk1d	1
ExN3	GO:0046473	phosphatidic acid metabolic process	1/44	27/23355	0.0496676	0.151413	Dgkb	1
ExN3	GO:0090023	positive regulation of neutrophil chemotaxis	1/44	27/23355	0.0496676	0.151413	Camk1d	1
ExN3	GO:1901018	positive regulation of potassium ion transmembrane transporter activity	1/44	27/23355	0.0496676	0.151413	Prkg1	1
ExN3	GO:1903319	positive regulation of protein maturation	1/44	27/23355	0.0496676	0.151413	Ccbe1	1
ExN3	GO:0009117	nucleotide metabolic process	3/44	440/23355	0.0498298	0.151413	Pde4d/Zbtb20/Ak5	3
ExN3	GO:0009746	response to hexose	2/44	190/23355	0.049834	0.151413	Epha5/Zbtb20	2
ExN3	GO:0034284	response to monosaccharide	2/44	191/23355	0.0503023	0.152003	Epha5/Zbtb20	2
ExN3	GO:0050796	regulation of insulin secretion	2/44	191/23355	0.0503023	0.152003	Stxbp5l/Epha5	2
ExN3	GO:0050767	regulation of neurogenesis	3/44	443/23355	0.0506632	0.152678	Mapt/Brinp1/Rapgef2	3
ExN3	GO:0002089	lens morphogenesis in camera-type eye	1/44	28/23355	0.05146	0.153825	Nectin3	1
ExN3	GO:0007271	synaptic transmission	cholinergic	1/44	28/23355	0.05146	0.108629	Cacna1a	1
ExN3	GO:1903861	positive regulation of dendrite extension	1/44	28/23355	0.05146	0.153825	Syt1	1
ExN3	GO:0006753	nucleoside phosphate metabolic process	3/44	449/23355	0.0523505	0.15459	Pde4d/Zbtb20/Ak5	3
ExN3	GO:0030307	positive regulation of cell growth	2/44	197/23355	0.0531461	0.15459	Mapt/Syt1	2
ExN3	GO:0006837	serotonin transport	1/44	29/23355	0.0532492	0.15459	Gpm6b	1
ExN3	GO:0014829	vascular associated smooth muscle contraction	1/44	29/23355	0.0532492	0.15459	Dock4	1
ExN3	GO:0018126	protein hydroxylation	1/44	29/23355	0.0532492	0.15459	Asph	1
ExN3	GO:0031338	regulation of vesicle fusion	1/44	29/23355	0.0532492	0.15459	Syt1	1
ExN3	GO:0033198	response to ATP	1/44	29/23355	0.0532492	0.15459	Asph	1
ExN3	GO:0043950	positive regulation of cAMP-mediated signaling	1/44	29/23355	0.0532492	0.15459	Rapgef2	1
ExN3	GO:0070296	sarcoplasmic reticulum calcium ion transport	1/44	29/23355	0.0532492	0.15459	Pde4d	1
ExN3	GO:0071624	positive regulation of granulocyte chemotaxis	1/44	29/23355	0.0532492	0.15459	Camk1d	1
ExN3	GO:0090140	regulation of mitochondrial fission	1/44	29/23355	0.0532492	0.15459	Mapt	1
ExN3	GO:0006109	regulation of carbohydrate metabolic process	2/44	199/23355	0.0541066	0.156669	Prkg1/Zbtb20	2
ExN3	GO:1990138	neuron projection extension	2/44	200/23355	0.0545892	0.157655	Mapt/Syt1	2
ExN3	GO:0010922	positive regulation of phosphatase activity	1/44	30/23355	0.055035	0.15782	Magi2	1
ExN3	GO:0046885	regulation of hormone biosynthetic process	1/44	30/23355	0.055035	0.15782	Cacna1a	1
ExN3	GO:0071805	potassium ion transmembrane transport	2/44	201/23355	0.0550733	0.15782	Kcnq5/Prkg1	2
ExN3	GO:0010721	negative regulation of cell development	2/44	203/23355	0.0560462	0.159118	Brinp1/Rapgef2	2
ExN3	GO:0042445	hormone metabolic process	2/44	203/23355	0.0560462	0.159118	Cacna1a/Pcsk2	2
ExN3	GO:1902905	positive regulation of supramolecular fiber organization	2/44	203/23355	0.0560462	0.159118	Nav3/Mapt	2
ExN3	GO:0051048	negative regulation of secretion	2/44	204/23355	0.056535	0.159118	Stxbp5l/Prkg1	2
ExN3	GO:0001945	lymph vessel development	1/44	31/23355	0.0568176	0.159118	Ccbe1	1
ExN3	GO:0002092	positive regulation of receptor internalization	1/44	31/23355	0.0568176	0.159118	Magi2	1
ExN3	GO:0021533	cell differentiation in hindbrain	1/44	31/23355	0.0568176	0.159118	Cacna1a	1
ExN3	GO:0033137	negative regulation of peptidyl-serine phosphorylation	1/44	31/23355	0.0568176	0.159118	Pde4d	1
ExN3	GO:2001014	regulation of skeletal muscle cell differentiation	1/44	31/23355	0.0568176	0.159118	Rbfox1	1
ExN3	GO:0009743	response to carbohydrate	2/44	205/23355	0.0570252	0.159297	Epha5/Zbtb20	2
ExN3	GO:0006397	mRNA processing	3/44	466/23355	0.0572789	0.159604	Rbfox1/Khdrbs3/Raver2	3
ExN3	GO:0031032	actomyosin structure organization	2/44	208/23355	0.058505	0.160059	Nebl/Akap13	2
ExN3	GO:0000096	sulfur amino acid metabolic process	1/44	32/23355	0.0585969	0.160059	Cacna1a	1
ExN3	GO:0010574	regulation of vascular endothelial growth factor production	1/44	32/23355	0.0585969	0.160059	Ccbe1	1
ExN3	GO:0032891	negative regulation of organic acid transport	1/44	32/23355	0.0585969	0.160059	Prkg1	1
ExN3	GO:0032958	inositol phosphate biosynthetic process	1/44	32/23355	0.0585969	0.160059	Prkg1	1
ExN3	GO:0098810	neurotransmitter reuptake	1/44	32/23355	0.0585969	0.160059	Gpm6b	1
ExN3	GO:0099560	synaptic membrane adhesion	1/44	32/23355	0.0585969	0.160059	Magi2	1
ExN3	GO:1903859	regulation of dendrite extension	1/44	32/23355	0.0585969	0.160059	Syt1	1
ExN3	GO:0098742	cell-cell adhesion via plasma-membrane adhesion molecules	2/44	209/23355	0.0590012	0.160767	Magi2/Nectin3	2
ExN3	GO:0035265	organ growth	2/44	210/23355	0.059499	0.161726	Prkg1/Akap13	2
ExN3	GO:0060538	skeletal muscle organ development	2/44	211/23355	0.0599982	0.162685	Large1/Rbfox1	2
ExN3	GO:0021697	cerebellar cortex formation	1/44	33/23355	0.0603729	0.162904	Cacna1a	1
ExN3	GO:0090322	regulation of superoxide metabolic process	1/44	33/23355	0.0603729	0.162904	Mapt	1
ExN3	GO:0019934	cGMP-mediated signaling	1/44	34/23355	0.0621456	0.163901	Prkg1	1
ExN3	GO:0021591	ventricular system development	1/44	34/23355	0.0621456	0.163901	Rapgef2	1
ExN3	GO:0035640	exploration behavior	1/44	34/23355	0.0621456	0.163901	Brinp1	1
ExN3	GO:0048013	ephrin receptor signaling pathway	1/44	34/23355	0.0621456	0.163901	Epha5	1
ExN3	GO:0090022	regulation of neutrophil chemotaxis	1/44	34/23355	0.0621456	0.163901	Camk1d	1
ExN3	GO:0099633	protein localization to postsynaptic specialization membrane	1/44	34/23355	0.0621456	0.163901	Magi2	1
ExN3	GO:0099645	neurotransmitter receptor localization to postsynaptic specialization membrane	1/44	34/23355	0.0621456	0.163901	Magi2	1
ExN3	GO:1904646	cellular response to amyloid-beta	1/44	34/23355	0.0621456	0.163901	Cacna1a	1
ExN3	GO:2000108	positive regulation of leukocyte apoptotic process	1/44	34/23355	0.0621456	0.163901	Rapgef2	1
ExN3	GO:0007409	axonogenesis	3/44	483/23355	0.0624219	0.163901	Epha5/Cacna1a/Mapt	3
ExN3	GO:0051651	maintenance of location in cell	2/44	216/23355	0.062516	0.163901	Pde4d/Asph	2
ExN3	GO:1901888	regulation of cell junction assembly	2/44	216/23355	0.062516	0.163901	Gpm6b/Rapgef2	2
ExN3	GO:0048639	positive regulation of developmental growth	2/44	218/23355	0.0635333	0.16403	Mapt/Syt1	2
ExN3	GO:0007026	negative regulation of microtubule depolymerization	1/44	35/23355	0.0639151	0.16403	Nav3	1
ExN3	GO:0009154	purine ribonucleotide catabolic process	1/44	35/23355	0.0639151	0.16403	Pde4d	1
ExN3	GO:0009187	cyclic nucleotide metabolic process	1/44	35/23355	0.0639151	0.16403	Pde4d	1
ExN3	GO:0014047	glutamate secretion	1/44	35/23355	0.0639151	0.16403	Prkg1	1
ExN3	GO:0021884	forebrain neuron development	1/44	35/23355	0.0639151	0.16403	Rapgef2	1
ExN3	GO:0034110	regulation of homotypic cell-cell adhesion	1/44	35/23355	0.0639151	0.16403	Prkg1	1
ExN3	GO:0035025	positive regulation of Rho protein signal transduction	1/44	35/23355	0.0639151	0.16403	Akap13	1
ExN3	GO:0099068	postsynapse assembly	1/44	35/23355	0.0639151	0.16403	Magi2	1
ExN3	GO:0007188	adenylate cyclase-modulating G protein-coupled receptor signaling pathway	2/44	219/23355	0.064044	0.16403	Akap13/Rapgef2	2
ExN3	GO:0030595	leukocyte chemotaxis	2/44	220/23355	0.0645562	0.164055	Pde4d/Camk1d	2
ExN3	GO:0003018	vascular process in circulatory system	2/44	221/23355	0.0650697	0.164055	Prkg1/Dock4	2
ExN3	GO:0051495	positive regulation of cytoskeleton organization	2/44	221/23355	0.0650697	0.164055	Nav3/Mapt	2
ExN3	GO:0097529	myeloid leukocyte migration	2/44	221/23355	0.0650697	0.164055	Pde4d/Camk1d	2
ExN3	GO:0048545	response to steroid hormone	2/44	222/23355	0.0655847	0.164055	Nr3c2/Akap13	2
ExN3	GO:0051259	protein complex oligomerization	2/44	222/23355	0.0655847	0.164055	Mapt/Syt1	2
ExN3	GO:0010573	vascular endothelial growth factor production	1/44	36/23355	0.0656813	0.164055	Ccbe1	1
ExN3	GO:0032728	positive regulation of interferon-beta production	1/44	36/23355	0.0656813	0.164055	Zbtb20	1
ExN3	GO:0060292	long-term synaptic depression	1/44	36/23355	0.0656813	0.164055	Mapt	1
ExN3	GO:0071320	cellular response to cAMP	1/44	36/23355	0.0656813	0.164055	Rapgef2	1
ExN3	GO:1902624	positive regulation of neutrophil migration	1/44	36/23355	0.0656813	0.164055	Camk1d	1
ExN3	GO:0071709	membrane assembly	1/44	37/23355	0.0674442	0.166842	Magi2	1
ExN3	GO:0086004	regulation of cardiac muscle cell contraction	1/44	37/23355	0.0674442	0.166842	Pde4d	1
ExN3	GO:0098751	bone cell development	1/44	37/23355	0.0674442	0.166842	Rabgap1l	1
ExN3	GO:0060047	heart contraction	2/44	226/23355	0.0676583	0.166842	Pde4d/Prkg1	2
ExN3	GO:1901617	organic hydroxy compound biosynthetic process	2/44	226/23355	0.0676583	0.166842	Prkg1/Rapgef2	2
ExN3	GO:0030100	regulation of endocytosis	2/44	228/23355	0.0687034	0.166842	Magi2/Dnajc6	2
ExN3	GO:0032271	regulation of protein polymerization	2/44	228/23355	0.0687034	0.166842	Nav3/Mapt	2
ExN3	GO:0043547	positive regulation of GTPase activity	2/44	228/23355	0.0687034	0.166842	Rabgap1l/Rapgef2	2
ExN3	GO:0045930	negative regulation of mitotic cell cycle	2/44	228/23355	0.0687034	0.166842	Magi2/Brinp1	2
ExN3	GO:0010543	regulation of platelet activation	1/44	38/23355	0.0692039	0.166842	Prkg1	1
ExN3	GO:0015695	organic cation transport	1/44	38/23355	0.0692039	0.166842	Cacna1a	1
ExN3	GO:0021680	cerebellar Purkinje cell layer development	1/44	38/23355	0.0692039	0.166842	Cacna1a	1
ExN3	GO:0031114	regulation of microtubule depolymerization	1/44	38/23355	0.0692039	0.166842	Nav3	1
ExN3	GO:0048265	response to pain	1/44	38/23355	0.0692039	0.166842	Cacna1a	1
ExN3	GO:0051953	negative regulation of amine transport	1/44	38/23355	0.0692039	0.166842	Prkg1	1
ExN3	GO:1901385	regulation of voltage-gated calcium channel activity	1/44	38/23355	0.0692039	0.166842	Cacna1a	1
ExN3	GO:0006195	purine nucleotide catabolic process	1/44	39/23355	0.0709604	0.168873	Pde4d	1
ExN3	GO:0045981	positive regulation of nucleotide metabolic process	1/44	39/23355	0.0709604	0.168873	Zbtb20	1
ExN3	GO:0051452	intracellular pH reduction	1/44	39/23355	0.0709604	0.168873	Atp6v0a1	1
ExN3	GO:0086065	cell communication involved in cardiac conduction	1/44	39/23355	0.0709604	0.168873	Pde4d	1
ExN3	GO:1900544	positive regulation of purine nucleotide metabolic process	1/44	39/23355	0.0709604	0.168873	Zbtb20	1
ExN3	GO:2000008	regulation of protein localization to cell surface	1/44	39/23355	0.0709604	0.168873	Gpm6b	1
ExN3	GO:0071241	cellular response to inorganic substance	2/44	233/23355	0.0713395	0.169412	Asph/Syt1	2
ExN3	GO:0030073	insulin secretion	2/44	234/23355	0.0718707	0.170125	Stxbp5l/Epha5	2
ExN3	GO:0060348	bone development	2/44	235/23355	0.0724032	0.170125	Rabgap1l/Akap13	2
[truncated: 7,619 more rows]

## Sheet: Supplementary table 7
Supplementary table 7:
[truncated: 23 more rows]

## Sheet: Supplementary table 8
Supplementary table 8:
[truncated: 72 more rows]

## Sheet: Supplementary table 9
Supplementary table 9:
[truncated: 12 more rows]

[truncated: 14 more sheets: Supplementary table 10, Supplementary table 11, Supplementary table 12, Supplementary table 13, Supplementary table 14, Supplementary table 15, Supplementary table 16, Supplementary table 17, Supplementary table 18, Supplementary table 19, Supplementary table 20, Supplementary table 21, Supplementary table 22, Supplementary table 23]
